# Supplementary material for: MitoPerturb-Seq identifies gene-specific single-cell responses to mitochondrial DNA depletion and heteroplasmy
Source: Nat Struct Mol Biol. 2026 Apr 1;33(4):711–23. doi: 10.1038/s41594-026-01779-7 (PMC13095666; doi:10.1038/s41594-026-01779-7)
Supplement: Supplementary file 3 — Supplementary Table 1: gRNA sequences used in this study, including gRNAs used for the single-gRNA transductions and bulk RNA-sequencing. Supplementary Table 2: Hybridization capture probes for enrichment of mouse mtDNA from ATAC-seq libraries. Supplementary Table 4: DEGs (log2 fold change > 0.25, adjusted P < 0.05) from all perturbation groups. Supplementary Table 5: Differentially expressed genes (log2 fold change > 0.25, adjusted P < 0.05) in Tfam-KO, Opa1-KO, Polg-KO and Atg5-KO cells after Mixscape analysis. Supplementary Table 6: GO for DEGs in Tfam-KO, Opa1-KO, Polg-KO and Atg5-KO cells. Supplementary Table 7: Transcription factor regulon activity scores (scaled), identified by SCENIC analysis of all perturbation groups. Supplementary Table 8: ATF4 DamID-seq consensus peak coordinates. Supplementary Table 9: ATF4-bound DamID-seq genes in heteroplasmic MEFs. [file 41594_2026_1779_MOESM3_ESM.xlsx]

## Sheet: Supplementary Table 1
MitoPerturbSeq Pooled CRISPR Library gRNA Sequences				Mouse single-gene CRISPR guides for bulk RNAseq
Target Gene	Guide RNA Name	Guide RNA Sequence		Target Gene	Guide RNA Name	Guide RNA Sequence
Akap1	Akap1-1	GATGCCACTAACCTTCTATG		Nontargeting	non_targeting_1	GCTTTCACGGAGGTTCGACG
	Akap1-3	GCTGCCTGATGGTATCACTG		Opa1	Opa1_1	GGACCCTCTCGGGAAGATCC
	Akap1-4	GATGTTCTGTGTGTAAGGCA		Tfam	Tfam_1	AAATTTAAAGCTAAACACCC
Atg5	Atg5-3	TGATAGAGAGTAAAGCAAGT
	Atg5-4	AGATCAAATAGTAAACCAAT		Human single-gene CRISPR guide to TFAM
	Atg5-5	GATGAAAGGCCGCTCCGTCG
Dnm1l (Drp1)	Dnm1l-1	GAATCTGTGGACCCACTAGG		Target Gene	Guide RNA Name	Guide RNA Sequence
	Dnm1l-2	GCACAAATAAAGCAGGACGG		TFAM	TFAM_1	GCGTTTCTCCGAAGCATGTG
	Dnm1l-3	GATGCCATGGATGTATTGAT
Eomes	Eomes-1	TGCAAACAACAACAACACAC		CRISPR guides to eGFP
	Eomes-2	GGCGTGACAAGCCACCGCTG		EGFP	EGFP_1	GGGCGAGGAGCTGTTCACCG
	Eomes-3	AGGTGGCCAACCCTCCCCAG		EGFP	EGFP_2	GAGCTGGACGGCGACGTAAA
Mtfp1	Mtfp1-2	GACACGTGGGTGCGCTACCT
	Mtfp1-3	CGACCTCTACCGGGACACGT
	Mtfp1-6	GAAAGCCTCCCCCACCTCAT
Neurod1	Neurod1-2	GTACGAAGGAGACCAGATCA
	Neurod1-3	TTTGCAGAGCGTCTGTACGA
	Neurod1-4	GCGAGCGGAACCGCATGCAC
Nnt	Nnt-2	GCTTCGTGAGCGCCTAACGT
	Nnt-5	GCCAAGGTAAGCCACAATCT
	Nnt-6	TGAAAGAAAAACCACAGTTC
Olig1	Olig1-2	AGTGCGCTGCCGAGTAGGGT
	Olig1-3	TGGCAGTGCGCTGCCGAGTA
	Olig1-4	GCCTCGCTGTATGAGCTGGT
Oma1	Oma1-2	GGGGATCTCGGAGACCAACT
	Oma1-3	CGAGCAGTAAATGCATACTG
	Oma1-5	GCGTGAGGAAGAACAAGTGG
Opa1	Opa1-1	AGAGCGTGTCATCATCTCGC
	Opa1-3	TGTGCTGGAAATGATTGCTC
	Opa1-5	GCTGGCCAAAAGTTCCTGCG
Opn4	Opn4-2	GACGTGTGATCACCAGATAG
	Opn4-3	AGGGATGCTGGGCAATCTGA
	Opn4-6	GGGCCTGAGTGACTGACATG
Prkn (Parkin)	Park2-3	GGAGCTTCCGAATCACCTGA
	Park2-4	GCATAGCGTGCACAGATGTC
	Park2-6	TGTCAGAATCGACCTCCACT
Pink1	Pink1-2	CGGCAGGAGGGGCACAGATG
	Pink1-4	AAGTCTGAGATCACTAGCCA
	Pink1-5	ATGACCTTGCAGTTGCTGGA
Polg	Polg-4	GGGGAGCCATACCACCATCT
	Polg-5	GATGTGCACAACCTTTATGT
	Polg-6	GGGGTAGGATGGCCCCATAG
Ppargc1a (Pgc1a)	Ppargc1a-2	AGGGCTGCGTGCCATCCCAA
	Ppargc1a-3	GAATGAGGCAAACTTGCTAG
	Ppargc1a-6	TTTCACCAAAAACTTCAAAG
Rgr	Rgr-1	GAAGTGTGTGTGATGAACAG
	Rgr-2	TGTACACTGGACTATTCGAG
	Rgr-3	TAGTGGCCCCAGCCCATCAG
Rrh	Rrh-1	AGATCTGAAGCCGCAGACAT
	Rrh-3	GATCATGCTGAGGTAAGTGT
	Rrh-6	GACTGAGCACAGCGTCATAG
Snx9	Snx9-2	AGAACAACAAAGGAGAGCAG
	Snx9-3	TGGAAGAGAAGGGATCGGAA
	Snx9-6	AGGTAGGATAAACCCACATA
Tfam	Tfam-1	GCTGTTCTGTGGAAAATCGA
	Tfam-2	GAAAATTGCAGCCCTGTGGA
	Tfam-3	TTAGGAAAATTGCAGCCCTG
Non-Targeting	Nontargeting-1	GCGAGGTATTCGGCTCCGCG
	Nontargeting-2	GCTTTCACGGAGGTTCGACG
	Nontargeting-3	ATGTTGCAGTTCGGCTCGAT

## Sheet: Supplementary Table 2
Hybridization capture probes for enrichment of mouse mtDNA from ATAC-seq libraries.
Chromosome	Start	Stop	Probe Name	Strand	Seq	len	GC
Mus musculus strain C57BL/6J mitochondrion	20	140	3_AY172335	+	AAGCAAAGCACTGAAAATGCTTAGATGGATAATTGTATCCCATAAACACAAAGGTTTGGTCCTGGCCTTATAATTAATTAGAGGTAAAATTACACATGCAAACCTCCATAGACCGGTGTA	120	36.67
Mus musculus strain C57BL/6J mitochondrion	80	200	9_AY172335	+	CCTGGCCTTATAATTAATTAGAGGTAAAATTACACATGCAAACCTCCATAGACCGGTGTAAAATCCCTTAAACATTTACTTAAAATTTAAGGAGAGGGTATCAAGCACATTAAAATAGCT	120	33.33
Mus musculus strain C57BL/6J mitochondrion	140	260	15_AY172335	+	AAATCCCTTAAACATTTACTTAAAATTTAAGGAGAGGGTATCAAGCACATTAAAATAGCTTAAGACACCTTGCCTAGCCACACCCCCACGGGACTCAGCAGTGATAAATATTAAGCAATA	120	37.5
Mus musculus strain C57BL/6J mitochondrion	200	320	21_AY172335	+	TAAGACACCTTGCCTAGCCACACCCCCACGGGACTCAGCAGTGATAAATATTAAGCAATAAACGAAAGTTTGACTAAGTTATACCTCTTAGGGTTGGTAAATTTCGTGCCAGCCACCGCG	120	45.83
Mus musculus strain C57BL/6J mitochondrion	260	380	27_AY172335	+	AACGAAAGTTTGACTAAGTTATACCTCTTAGGGTTGGTAAATTTCGTGCCAGCCACCGCGGTCATACGATTAACCCAAACTAATTATCTTCGGCGTAAAACGTGTCAACTATAAATAAAT	120	38.33
Mus musculus strain C57BL/6J mitochondrion	320	440	33_AY172335	+	GTCATACGATTAACCCAAACTAATTATCTTCGGCGTAAAACGTGTCAACTATAAATAAATAAATAGAATTAAAATCCAACTTATATGTGAAAATTCATTGTTAGGACCTAAACTCAATAA	120	27.5
Mus musculus strain C57BL/6J mitochondrion	380	500	39_AY172335	+	AAATAGAATTAAAATCCAACTTATATGTGAAAATTCATTGTTAGGACCTAAACTCAATAACGAAAGTAATTCTAGTCATTTATAATACACGACAGCTAAGACCCAAACTGGGATTAGATA	120	29.17
Mus musculus strain C57BL/6J mitochondrion	440	560	45_AY172335	+	CGAAAGTAATTCTAGTCATTTATAATACACGACAGCTAAGACCCAAACTGGGATTAGATACCCCACTATGCTTAGCCATAAACCTAAATAATTAAATTTAACAAAACTATTTGCCAGAGA	120	33.33
Mus musculus strain C57BL/6J mitochondrion	500	620	51_AY172335	+	CCCCACTATGCTTAGCCATAAACCTAAATAATTAAATTTAACAAAACTATTTGCCAGAGAACTACTAGCCATAGCTTAAAACTCAAAGGACTTGGCGGTACTTTATATCCATCTAGAGGA	120	35.83
Mus musculus strain C57BL/6J mitochondrion	560	680	57_AY172335	+	ACTACTAGCCATAGCTTAAAACTCAAAGGACTTGGCGGTACTTTATATCCATCTAGAGGAGCCTGTTCTATAATCGATAAACCCCGCTCTACCTCACCATCTCTTGCTAATTCAGCCTAT	120	42.5
Mus musculus strain C57BL/6J mitochondrion	620	740	63_AY172335	+	GCCTGTTCTATAATCGATAAACCCCGCTCTACCTCACCATCTCTTGCTAATTCAGCCTATATACCGCCATCTTCAGCAAACCCTAAAAAGGTATTAAAGTAAGCAAAAGAATCAAACATA	120	39.17
Mus musculus strain C57BL/6J mitochondrion	680	800	69_AY172335	+	ATACCGCCATCTTCAGCAAACCCTAAAAAGGTATTAAAGTAAGCAAAAGAATCAAACATAAAAACGTTAGGTCAAGGTGTAGCCAATGAAATGGGAAGAAATGGGCTACATTTTCTTATA	120	35
Mus musculus strain C57BL/6J mitochondrion	740	860	75_AY172335	+	AAAACGTTAGGTCAAGGTGTAGCCAATGAAATGGGAAGAAATGGGCTACATTTTCTTATAAAAGAACATTACTATACCCTTTATGAAACTAAAGGACTAAGGAGGATTTAGTAGTAAATT	120	32.5
Mus musculus strain C57BL/6J mitochondrion	800	920	81_AY172335	+	AAAGAACATTACTATACCCTTTATGAAACTAAAGGACTAAGGAGGATTTAGTAGTAAATTAAGAATAGAGAGCTTAATTGAATTGAGCAATGAAGTACGCACACACCGCCCGTCACCCTC	120	37.5
Mus musculus strain C57BL/6J mitochondrion	860	980	87_AY172335	+	AAGAATAGAGAGCTTAATTGAATTGAGCAATGAAGTACGCACACACCGCCCGTCACCCTCCTCAAATTAAATTAAACTTAACATAATTAATTTCTAGACATCCGTTTATGAGAGGAGATA	120	35.83
Mus musculus strain C57BL/6J mitochondrion	920	1040	93_AY172335	+	CTCAAATTAAATTAAACTTAACATAATTAATTTCTAGACATCCGTTTATGAGAGGAGATAAGTCGTAACAAGGTAAGCATACTGGAAAGTGTGCTTGGAATAATCATAGTGTAGCTTAAT	120	30.83
Mus musculus strain C57BL/6J mitochondrion	980	1100	99_AY172335	+	AGTCGTAACAAGGTAAGCATACTGGAAAGTGTGCTTGGAATAATCATAGTGTAGCTTAATATTAAAGCATCTGGCCTACACCCAGAAGATTTCATGACCAATGAACACTCTGAACTAATC	120	38.33
Mus musculus strain C57BL/6J mitochondrion	1040	1160	105_AY172335	+	ATTAAAGCATCTGGCCTACACCCAGAAGATTTCATGACCAATGAACACTCTGAACTAATCCTAGCCCTAGCCCTACACAAATATAATTATACTATTATATAAATCAAAACATTTATCCTA	120	33.33
Mus musculus strain C57BL/6J mitochondrion	1100	1220	111_AY172335	+	CTAGCCCTAGCCCTACACAAATATAATTATACTATTATATAAATCAAAACATTTATCCTACTAAAAGTATTGGAGAAAGAAATTCGTACATCTAGGAGCTATAGAACTAGTACCGCAAGG	120	32.5
Mus musculus strain C57BL/6J mitochondrion	1160	1280	117_AY172335	+	CTAAAAGTATTGGAGAAAGAAATTCGTACATCTAGGAGCTATAGAACTAGTACCGCAAGGGAAAGATGAAAGACTAATTAAAAGTAAGAACAAGCAAAGATTAAACCTTGTACCTTTTGC	120	34.17
Mus musculus strain C57BL/6J mitochondrion	1220	1340	123_AY172335	+	GAAAGATGAAAGACTAATTAAAAGTAAGAACAAGCAAAGATTAAACCTTGTACCTTTTGCATAATGAACTAACTAGAAAACTTCTAACTAAAAGAATTACAGCTAGAAACCCCGAAACCA	120	30.83
Mus musculus strain C57BL/6J mitochondrion	1280	1400	129_AY172335	+	ATAATGAACTAACTAGAAAACTTCTAACTAAAAGAATTACAGCTAGAAACCCCGAAACCAAACGAGCTACCTAAAAACAATTTTATGAATCAACTCGTCTATGTGGCAAAATAGTGAGAA	120	32.5
Mus musculus strain C57BL/6J mitochondrion	1340	1460	135_AY172335	+	AACGAGCTACCTAAAAACAATTTTATGAATCAACTCGTCTATGTGGCAAAATAGTGAGAAGATTTTTAGGTAGAGGTGAAAAGCCTAACGAGCTTGGTGATAGCTGGTTACCCAAAAAAT	120	36.67
Mus musculus strain C57BL/6J mitochondrion	1400	1520	141_AY172335	+	GATTTTTAGGTAGAGGTGAAAAGCCTAACGAGCTTGGTGATAGCTGGTTACCCAAAAAATGAATTTAAGTTCAATTTTAAACTTGCTAAAAAAACAACAAAATCAAAAAGTAAGTTTAGA	120	30
Mus musculus strain C57BL/6J mitochondrion	1460	1580	147_AY172335	+	GAATTTAAGTTCAATTTTAAACTTGCTAAAAAAACAACAAAATCAAAAAGTAAGTTTAGATTATAGCCAAAAGAGGGACAGCTCTTCTGGAACGGAAAAAACCTTTAATAGTGAATAATT	120	27.5
Mus musculus strain C57BL/6J mitochondrion	1520	1640	153_AY172335	+	TTATAGCCAAAAGAGGGACAGCTCTTCTGGAACGGAAAAAACCTTTAATAGTGAATAATTAACAAAACAGCTTTTAACCATTGTAGGCCTAAAAGCAGCCACCAATAAAGAAAGCGTTCA	120	36.67
Mus musculus strain C57BL/6J mitochondrion	1580	1700	159_AY172335	+	AACAAAACAGCTTTTAACCATTGTAGGCCTAAAAGCAGCCACCAATAAAGAAAGCGTTCAAGCTCAACATAAAATTTCAATTAATTCCATAATTTACACCAACTTCCTAAACTTAAAATT	120	30.83
Mus musculus strain C57BL/6J mitochondrion	1640	1760	165_AY172335	+	AGCTCAACATAAAATTTCAATTAATTCCATAATTTACACCAACTTCCTAAACTTAAAATTGGGTTAATCTATAACTTTATAGATGCAACACTGTTAGTATGAGTAACAAGAATTCCAATT	120	26.67
Mus musculus strain C57BL/6J mitochondrion	1700	1820	171_AY172335	+	GGGTTAATCTATAACTTTATAGATGCAACACTGTTAGTATGAGTAACAAGAATTCCAATTCTCCAGGCATACGCGTATAACAACTCGGATAACCATTGTTAGTTAATCAGACTATAGGCA	120	35.83
Mus musculus strain C57BL/6J mitochondrion	1760	1880	177_AY172335	+	CTCCAGGCATACGCGTATAACAACTCGGATAACCATTGTTAGTTAATCAGACTATAGGCAATAATCACACTATAAATAATCCACCTATAACTTCTCTGTTAACCCAACACCGGAATGCCT	120	39.17
Mus musculus strain C57BL/6J mitochondrion	1820	1940	183_AY172335	+	ATAATCACACTATAAATAATCCACCTATAACTTCTCTGTTAACCCAACACCGGAATGCCTAAAGGAAAGATCCAAAAAGATAAAAGGAACTCGGCAAACAAGAACCCCGCCTGTTTACCA	120	39.17
Mus musculus strain C57BL/6J mitochondrion	1880	2000	189_AY172335	+	AAAGGAAAGATCCAAAAAGATAAAAGGAACTCGGCAAACAAGAACCCCGCCTGTTTACCAAAAACATCACCTCTAGCATTACAAGTATTAGAGGCACTGCCTGCCCAGTGACTAAAGTTT	120	41.67
Mus musculus strain C57BL/6J mitochondrion	1940	2060	195_AY172335	+	AAAACATCACCTCTAGCATTACAAGTATTAGAGGCACTGCCTGCCCAGTGACTAAAGTTTAACGGCCGCGGTATCCTGACCGTGCAAAGGTAGCATAATCACTTGTTCCTTAATTAGGGA	120	45
Mus musculus strain C57BL/6J mitochondrion	2000	2120	201_AY172335	+	AACGGCCGCGGTATCCTGACCGTGCAAAGGTAGCATAATCACTTGTTCCTTAATTAGGGACTAGCATGAACGGCTAAACGAGGGTCCAACTGTCTCTTATCTTTAATCAGTGAAATTGAC	120	45
Mus musculus strain C57BL/6J mitochondrion	2060	2180	207_AY172335	+	CTAGCATGAACGGCTAAACGAGGGTCCAACTGTCTCTTATCTTTAATCAGTGAAATTGACCTTTCAGTGAAGAGGCTGAAATATAATAATAAGACGAGAAGACCCTATGGAGCTTAAATT	120	38.33
Mus musculus strain C57BL/6J mitochondrion	2120	2240	213_AY172335	+	CTTTCAGTGAAGAGGCTGAAATATAATAATAAGACGAGAAGACCCTATGGAGCTTAAATTATATAACTTATCTATTTAATTTATTAAACCTAATGGCCCAAAAACTATAGTATAAGTTTG	120	28.33
Mus musculus strain C57BL/6J mitochondrion	2180	2300	219_AY172335	+	ATATAACTTATCTATTTAATTTATTAAACCTAATGGCCCAAAAACTATAGTATAAGTTTGAAATTTCGGTTGGGGTGACCTCGGAGAATAAAAAATCCTCCGAATGATTATAACCTAGAC	120	30.83
Mus musculus strain C57BL/6J mitochondrion	2240	2360	225_AY172335	+	AAATTTCGGTTGGGGTGACCTCGGAGAATAAAAAATCCTCCGAATGATTATAACCTAGACTTACAAGTCAAAGTAAAATCAACATATCTTATTGACCCAGATATATTTTGATCAACGGAC	120	35
Mus musculus strain C57BL/6J mitochondrion	2300	2420	231_AY172335	+	TTACAAGTCAAAGTAAAATCAACATATCTTATTGACCCAGATATATTTTGATCAACGGACCAAGTTACCCTAGGGATAACAGCGCAATCCTATTTAAGAGTTCATATCGACAATTAGGGT	120	35
Mus musculus strain C57BL/6J mitochondrion	2360	2480	237_AY172335	+	CAAGTTACCCTAGGGATAACAGCGCAATCCTATTTAAGAGTTCATATCGACAATTAGGGTTTACGACCTCGATGTTGGATCAGGACATCCCAATGGTGTAGAAGCTATTAATGGTTCGTT	120	41.67
Mus musculus strain C57BL/6J mitochondrion	2420	2540	243_AY172335	+	TTACGACCTCGATGTTGGATCAGGACATCCCAATGGTGTAGAAGCTATTAATGGTTCGTTTGTTCAACGATTAAAGTCCTACGTGATCTGAGTTCAGACCGGAGCAATCCAGGTCGGTTT	120	45
Mus musculus strain C57BL/6J mitochondrion	2480	2600	249_AY172335	+	TGTTCAACGATTAAAGTCCTACGTGATCTGAGTTCAGACCGGAGCAATCCAGGTCGGTTTCTATCTATTTACGATTTCTCCCAGTACGAAAGGACAAGAGAAATAGAGCCACCTTACAAA	120	42.5
Mus musculus strain C57BL/6J mitochondrion	2540	2660	255_AY172335	+	CTATCTATTTACGATTTCTCCCAGTACGAAAGGACAAGAGAAATAGAGCCACCTTACAAATAAGCGCTCTCAACTTAATTTATGAATAAAATCTAAATAAAATATATACGTACACCCTCT	120	32.5
Mus musculus strain C57BL/6J mitochondrion	2600	2720	261_AY172335	+	TAAGCGCTCTCAACTTAATTTATGAATAAAATCTAAATAAAATATATACGTACACCCTCTAACCTAGAGAAGGTTATTAGGGTGGCAGAGCCAGGAAATTGCGTAAGACTTAAAACCTTG	120	35
Mus musculus strain C57BL/6J mitochondrion	2660	2780	267_AY172335	+	AACCTAGAGAAGGTTATTAGGGTGGCAGAGCCAGGAAATTGCGTAAGACTTAAAACCTTGTTCCCAGAGGTTCAAATCCTCTCCCTAATAGTGTTCTTTATTAATATCCTAACACTCCTC	120	40.83
Mus musculus strain C57BL/6J mitochondrion	2720	2840	273_AY172335	+	TTCCCAGAGGTTCAAATCCTCTCCCTAATAGTGTTCTTTATTAATATCCTAACACTCCTCGTCCCCATTCTAATCGCCATAGCCTTCCTAACATTAGTAGAACGCAAAATCTTAGGGTAC	120	40.83
Mus musculus strain C57BL/6J mitochondrion	2780	2900	279_AY172335	+	GTCCCCATTCTAATCGCCATAGCCTTCCTAACATTAGTAGAACGCAAAATCTTAGGGTACATACAACTACGAAAAGGCCCTAACATTGTTGGTCCATACGGCATTTTACAACCATTTGCA	120	41.67
Mus musculus strain C57BL/6J mitochondrion	2840	2960	285_AY172335	+	ATACAACTACGAAAAGGCCCTAACATTGTTGGTCCATACGGCATTTTACAACCATTTGCAGACGCCATAAAATTATTTATAAAAGAACCAATACGCCCTTTAACAACCTCTATATCCTTA	120	35.83
Mus musculus strain C57BL/6J mitochondrion	2900	3020	291_AY172335	+	GACGCCATAAAATTATTTATAAAAGAACCAATACGCCCTTTAACAACCTCTATATCCTTATTTATTATTGCACCTACCCTATCACTCACACTAGCATTAAGTCTATGAGTTCCCCTACCA	120	35.83
Mus musculus strain C57BL/6J mitochondrion	2960	3080	297_AY172335	+	TTTATTATTGCACCTACCCTATCACTCACACTAGCATTAAGTCTATGAGTTCCCCTACCAATACCACACCCATTAATTAATTTAAACCTAGGGATTTTATTTATTTTAGCAACATCTAGC	120	34.17
Mus musculus strain C57BL/6J mitochondrion	3020	3140	303_AY172335	+	ATACCACACCCATTAATTAATTTAAACCTAGGGATTTTATTTATTTTAGCAACATCTAGCCTATCAGTTTACTCCATTCTATGATCAGGATGAGCCTCAAACTCCAAATACTCACTATTC	120	33.33
Mus musculus strain C57BL/6J mitochondrion	3080	3200	309_AY172335	+	CTATCAGTTTACTCCATTCTATGATCAGGATGAGCCTCAAACTCCAAATACTCACTATTCGGAGCTTTACGAGCCGTAGCCCAAACAATTTCATATGAAGTAACCATAGCTATTATCCTT	120	39.17
Mus musculus strain C57BL/6J mitochondrion	3140	3260	315_AY172335	+	GGAGCTTTACGAGCCGTAGCCCAAACAATTTCATATGAAGTAACCATAGCTATTATCCTTTTATCAGTTCTATTAATAAATGGATCCTACTCTCTACAAACACTTATTACAACCCAAGAA	120	35
Mus musculus strain C57BL/6J mitochondrion	3200	3320	321_AY172335	+	TTATCAGTTCTATTAATAAATGGATCCTACTCTCTACAAACACTTATTACAACCCAAGAACACATATGATTACTTCTGCCAGCCTGACCCATAGCCATAATATGATTTATCTCAACCCTA	120	35
Mus musculus strain C57BL/6J mitochondrion	3260	3380	327_AY172335	+	CACATATGATTACTTCTGCCAGCCTGACCCATAGCCATAATATGATTTATCTCAACCCTAGCAGAAACAAACCGGGCCCCCTTCGACCTGACAGAAGGAGAATCAGAATTAGTATCAGGG	120	45.83
Mus musculus strain C57BL/6J mitochondrion	3320	3440	333_AY172335	+	GCAGAAACAAACCGGGCCCCCTTCGACCTGACAGAAGGAGAATCAGAATTAGTATCAGGGTTTAACGTAGAATACGCAGCCGGCCCATTCGCGTTATTCTTTATAGCAGAGTACACTAAC	120	47.5
Mus musculus strain C57BL/6J mitochondrion	3380	3500	339_AY172335	+	TTTAACGTAGAATACGCAGCCGGCCCATTCGCGTTATTCTTTATAGCAGAGTACACTAACATTATTCTAATAAACGCCCTAACAACTATTATCTTCCTAGGACCCCTATACTATATCAAT	120	37.5
Mus musculus strain C57BL/6J mitochondrion	3440	3560	345_AY172335	+	ATTATTCTAATAAACGCCCTAACAACTATTATCTTCCTAGGACCCCTATACTATATCAATTTACCAGAACTCTACTCAACTAACTTCATAATAGAAGCTCTACTACTATCATCAACATTC	120	32.5
Mus musculus strain C57BL/6J mitochondrion	3500	3620	351_AY172335	+	TTACCAGAACTCTACTCAACTAACTTCATAATAGAAGCTCTACTACTATCATCAACATTCCTATGGATCCGAGCATCTTATCCACGCTTCCGTTACGATCAACTTATACATCTTCTATGA	120	37.5
Mus musculus strain C57BL/6J mitochondrion	3560	3680	357_AY172335	+	CTATGGATCCGAGCATCTTATCCACGCTTCCGTTACGATCAACTTATACATCTTCTATGAAAAAACTTTCTACCCCTAACACTAGCATTATGTATGTGACATATTTCTTTACCAATTTTT	120	35
Mus musculus strain C57BL/6J mitochondrion	3620	3740	363_AY172335	+	AAAAACTTTCTACCCCTAACACTAGCATTATGTATGTGACATATTTCTTTACCAATTTTTACAGCGGGAGTACCACCATACATATAGAAATATGTCTGATAAAAGAATTACTTTGATAGA	120	30.83
Mus musculus strain C57BL/6J mitochondrion	3680	3800	369_AY172335	+	ACAGCGGGAGTACCACCATACATATAGAAATATGTCTGATAAAAGAATTACTTTGATAGAGTAAATTATAGAGGTTCAAGCCCTCTTATTTCTAGGACAATAGGAATTGAACCTACACTT	120	34.17
Mus musculus strain C57BL/6J mitochondrion	3740	3860	375_AY172335	+	GTAAATTATAGAGGTTCAAGCCCTCTTATTTCTAGGACAATAGGAATTGAACCTACACTTAAGAATTCAAAATTCTCCGTGCTACCTAAACACCTTATCCTAATAGTAAGGTCAGCTAAT	120	35
Mus musculus strain C57BL/6J mitochondrion	3800	3920	381_AY172335	+	AAGAATTCAAAATTCTCCGTGCTACCTAAACACCTTATCCTAATAGTAAGGTCAGCTAATTAAGCTATCGGGCCCATACCCCGAAAACGTTGGTTTAAATCCTTCCCGTACTAATAAATC	120	39.17
Mus musculus strain C57BL/6J mitochondrion	3860	3980	387_AY172335	+	TAAGCTATCGGGCCCATACCCCGAAAACGTTGGTTTAAATCCTTCCCGTACTAATAAATCCTATCACCCTTGCCATCATCTACTTCACAATCTTCTTAGGTCCTGTAATCACAATATCCA	120	41.67
Mus musculus strain C57BL/6J mitochondrion	3920	4040	393_AY172335	+	CTATCACCCTTGCCATCATCTACTTCACAATCTTCTTAGGTCCTGTAATCACAATATCCAGCACCAACCTAATACTAATATGAGTAGGCCTGGAATTCAGCCTACTAGCAATTATCCCCA	120	41.67
Mus musculus strain C57BL/6J mitochondrion	3980	4100	399_AY172335	+	GCACCAACCTAATACTAATATGAGTAGGCCTGGAATTCAGCCTACTAGCAATTATCCCCATACTAATCAACAAAAAAAACCCACGATCAACTGAAGCAGCAACAAAATACTTCGTCACAC	120	40
Mus musculus strain C57BL/6J mitochondrion	4040	4160	405_AY172335	+	TACTAATCAACAAAAAAAACCCACGATCAACTGAAGCAGCAACAAAATACTTCGTCACACAAGCAACAGCCTCAATAATTATCCTCCTGGCCATCGTACTCAACTATAAACAACTAGGAA	120	38.33
Mus musculus strain C57BL/6J mitochondrion	4100	4220	411_AY172335	+	AAGCAACAGCCTCAATAATTATCCTCCTGGCCATCGTACTCAACTATAAACAACTAGGAACATGAATATTTCAACAACAAACAAACGGTCTTATCCTTAACATAACATTAATAGCCCTAT	120	35
Mus musculus strain C57BL/6J mitochondrion	4160	4280	417_AY172335	+	CATGAATATTTCAACAACAAACAAACGGTCTTATCCTTAACATAACATTAATAGCCCTATCCATAAAACTAGGCCTCGCCCCATTCCACTTCTGATTACCAGAAGTAACTCAAGGGATCC	120	39.17
Mus musculus strain C57BL/6J mitochondrion	4220	4340	423_AY172335	+	CCATAAAACTAGGCCTCGCCCCATTCCACTTCTGATTACCAGAAGTAACTCAAGGGATCCCACTGCACATAGGACTTATTCTTCTTACATGACAAAAAATTGCTCCCCTATCAATTTTAA	120	40.83
Mus musculus strain C57BL/6J mitochondrion	4280	4400	429_AY172335	+	CACTGCACATAGGACTTATTCTTCTTACATGACAAAAAATTGCTCCCCTATCAATTTTAATTCAAATTTACCCGCTACTCAACTCTACTATCATTTTAATACTAGCAATTACTTCTATTT	120	30.83
Mus musculus strain C57BL/6J mitochondrion	4340	4460	435_AY172335	+	TTCAAATTTACCCGCTACTCAACTCTACTATCATTTTAATACTAGCAATTACTTCTATTTTCATAGGGGCATGAGGAGGACTTAACCAAACACAAATACGAAAAATTATAGCCTATTCAT	120	32.5
Mus musculus strain C57BL/6J mitochondrion	4400	4520	441_AY172335	+	TCATAGGGGCATGAGGAGGACTTAACCAAACACAAATACGAAAAATTATAGCCTATTCATCAATTGCCCACATAGGATGAATATTAGCAATTCTTCCTTACAACCCATCCCTCACTCTAC	120	39.17
Mus musculus strain C57BL/6J mitochondrion	4460	4580	447_AY172335	+	CAATTGCCCACATAGGATGAATATTAGCAATTCTTCCTTACAACCCATCCCTCACTCTACTCAACCTCATAATCTATATTATTCTTACAGCCCCTATATTCATAGCACTTATACTAAATA	120	35
Mus musculus strain C57BL/6J mitochondrion	4520	4640	453_AY172335	+	TCAACCTCATAATCTATATTATTCTTACAGCCCCTATATTCATAGCACTTATACTAAATAACTCTATAACCATCAACTCAATCTCACTTCTATGAAATAAAACTCCAGCAATACTAACTA	120	30
Mus musculus strain C57BL/6J mitochondrion	4580	4700	459_AY172335	+	ACTCTATAACCATCAACTCAATCTCACTTCTATGAAATAAAACTCCAGCAATACTAACTATAATCTCACTGATATTACTATCCCTAGGAGGCCTTCCACCACTAACAGGATTCTTACCAA	120	36.67
Mus musculus strain C57BL/6J mitochondrion	4640	4760	465_AY172335	+	TAATCTCACTGATATTACTATCCCTAGGAGGCCTTCCACCACTAACAGGATTCTTACCAAAATGAATTATCATCACAGAACTTATAAAAAACAACTGTCTAATTATAGCAACACTCATAG	120	34.17
Mus musculus strain C57BL/6J mitochondrion	4700	4820	471_AY172335	+	AATGAATTATCATCACAGAACTTATAAAAAACAACTGTCTAATTATAGCAACACTCATAGCAATAATAGCTCTACTAAACCTATTCTTTTATACTCGCCTAATTTATTCCACTTCACTAA	120	28.33
Mus musculus strain C57BL/6J mitochondrion	4760	4880	477_AY172335	+	CAATAATAGCTCTACTAAACCTATTCTTTTATACTCGCCTAATTTATTCCACTTCACTAACAATATTTCCAACCAACAATAACTCAAAAATAATAACTCACCAAACAAAAACTAAACCCA	120	29.17
Mus musculus strain C57BL/6J mitochondrion	4820	4940	483_AY172335	+	CAATATTTCCAACCAACAATAACTCAAAAATAATAACTCACCAAACAAAAACTAAACCCAACCTAATATTTTCCACCCTAGCTATCATAAGCACAATAACCCTACCCCTAGCCCCCCAAC	120	37.5
Mus musculus strain C57BL/6J mitochondrion	4880	5000	489_AY172335	+	ACCTAATATTTTCCACCCTAGCTATCATAAGCACAATAACCCTACCCCTAGCCCCCCAACTAATTACCTAGAAGTTTAGGATATACTAGTCCGCGAGCCTTCAAAGCCCTAAGAAAACAC	120	43.33
Mus musculus strain C57BL/6J mitochondrion	4940	5060	495_AY172335	+	TAATTACCTAGAAGTTTAGGATATACTAGTCCGCGAGCCTTCAAAGCCCTAAGAAAACACACAAGTTTAACTTCTGATAAGGACTGTAAGACTTCATCCTACATCTATTGAATGCAAATC	120	36.67
Mus musculus strain C57BL/6J mitochondrion	5000	5120	501_AY172335	+	ACAAGTTTAACTTCTGATAAGGACTGTAAGACTTCATCCTACATCTATTGAATGCAAATCAATTGCTTTAATTAAGCTAAGACCTCAACTAGATTGGCAGGAATTAAACCTACGAAAATT	120	32.5
Mus musculus strain C57BL/6J mitochondrion	5060	5180	507_AY172335	+	AATTGCTTTAATTAAGCTAAGACCTCAACTAGATTGGCAGGAATTAAACCTACGAAAATTTAGTTAACAGCTAAATACCCTATTACTGGCTTCAATCTACTTCTACCGCCGAAAAAAAAA	120	33.33
Mus musculus strain C57BL/6J mitochondrion	5120	5240	513_AY172335	+	TAGTTAACAGCTAAATACCCTATTACTGGCTTCAATCTACTTCTACCGCCGAAAAAAAAAAATGGCGGTAGAAGTCTTAGTAGAGATTTCTCTACACCTTCGAATTTGCAATTCGACATG	120	37.5
Mus musculus strain C57BL/6J mitochondrion	5180	5300	519_AY172335	+	AATGGCGGTAGAAGTCTTAGTAGAGATTTCTCTACACCTTCGAATTTGCAATTCGACATGAATATCACCTTAAGACCTCTGGTAAAAAGAGGATTTAAACCTCTGTGTTTAGATTTACAG	120	36.67
Mus musculus strain C57BL/6J mitochondrion	5240	5360	525_AY172335	+	AATATCACCTTAAGACCTCTGGTAAAAAGAGGATTTAAACCTCTGTGTTTAGATTTACAGTCTAATGCTTACTCAGCCATTTTACCTATGTTCATTAATCGTTGATTATTCTCAACCAAT	120	32.5
Mus musculus strain C57BL/6J mitochondrion	5300	5420	531_AY172335	+	TCTAATGCTTACTCAGCCATTTTACCTATGTTCATTAATCGTTGATTATTCTCAACCAATCACAAAGATATCGGAACCCTCTATCTACTATTCGGAGCCTGAGCGGGAATAGTGGGTACT	120	40
Mus musculus strain C57BL/6J mitochondrion	5360	5480	537_AY172335	+	CACAAAGATATCGGAACCCTCTATCTACTATTCGGAGCCTGAGCGGGAATAGTGGGTACTGCACTAAGTATTTTAATTCGAGCAGAATTAGGTCAACCAGGTGCACTTTTAGGAGATGAC	120	44.17
Mus musculus strain C57BL/6J mitochondrion	5420	5540	543_AY172335	+	GCACTAAGTATTTTAATTCGAGCAGAATTAGGTCAACCAGGTGCACTTTTAGGAGATGACCAAATTTACAATGTTATCGTAACTGCCCATGCTTTTGTTATAATTTTCTTCATAGTAATA	120	33.33
Mus musculus strain C57BL/6J mitochondrion	5480	5600	549_AY172335	+	CAAATTTACAATGTTATCGTAACTGCCCATGCTTTTGTTATAATTTTCTTCATAGTAATACCAATAATAATTGGAGGCTTTGGAAACTGACTTGTCCCACTAATAATCGGAGCCCCAGAT	120	35
Mus musculus strain C57BL/6J mitochondrion	5540	5660	555_AY172335	+	CCAATAATAATTGGAGGCTTTGGAAACTGACTTGTCCCACTAATAATCGGAGCCCCAGATATAGCATTCCCACGAATAAATAATATAAGTTTTTGACTCCTACCACCATCATTTCTCCTT	120	38.33
Mus musculus strain C57BL/6J mitochondrion	5600	5720	561_AY172335	+	ATAGCATTCCCACGAATAAATAATATAAGTTTTTGACTCCTACCACCATCATTTCTCCTTCTCCTAGCATCATCAATAGTAGAAGCAGGAGCAGGAACAGGATGAACAGTCTACCCACCT	120	40.83
Mus musculus strain C57BL/6J mitochondrion	5660	5780	567_AY172335	+	CTCCTAGCATCATCAATAGTAGAAGCAGGAGCAGGAACAGGATGAACAGTCTACCCACCTCTAGCCGGAAATCTAGCCCATGCAGGAGCATCAGTAGACCTAACAATTTTCTCCCTTCAT	120	47.5
Mus musculus strain C57BL/6J mitochondrion	5720	5840	573_AY172335	+	CTAGCCGGAAATCTAGCCCATGCAGGAGCATCAGTAGACCTAACAATTTTCTCCCTTCATTTAGCTGGAGTGTCATCTATTTTAGGTGCAATTAATTTTATTACCACTATTATCAACATG	120	38.33
Mus musculus strain C57BL/6J mitochondrion	5780	5900	579_AY172335	+	TTAGCTGGAGTGTCATCTATTTTAGGTGCAATTAATTTTATTACCACTATTATCAACATGAAACCCCCAGCCATAACACAGTATCAAACTCCACTATTTGTCTGATCCGTACTTATTACA	120	35
Mus musculus strain C57BL/6J mitochondrion	5840	5960	585_AY172335	+	AAACCCCCAGCCATAACACAGTATCAAACTCCACTATTTGTCTGATCCGTACTTATTACAGCCGTACTGCTCCTATTATCACTACCAGTGCTAGCCGCAGGCATTACTATACTACTAACA	120	43.33
Mus musculus strain C57BL/6J mitochondrion	5900	6020	591_AY172335	+	GCCGTACTGCTCCTATTATCACTACCAGTGCTAGCCGCAGGCATTACTATACTACTAACAGACCGCAACCTAAACACAACTTTCTTTGATCCCGCTGGAGGAGGGGACCCAATTCTCTAC	120	49.17
Mus musculus strain C57BL/6J mitochondrion	5960	6080	597_AY172335	+	GACCGCAACCTAAACACAACTTTCTTTGATCCCGCTGGAGGAGGGGACCCAATTCTCTACCAGCATCTGTTCTGATTCTTTGGGCACCCAGAAGTTTATATTCTTATCCTCCCAGGATTT	120	46.67
Mus musculus strain C57BL/6J mitochondrion	6020	6140	603_AY172335	+	CAGCATCTGTTCTGATTCTTTGGGCACCCAGAAGTTTATATTCTTATCCTCCCAGGATTTGGAATTATTTCACATGTAGTTACTTACTACTCCGGAAAAAAAGAACCTTTCGGCTATATA	120	37.5
Mus musculus strain C57BL/6J mitochondrion	6080	6200	609_AY172335	+	GGAATTATTTCACATGTAGTTACTTACTACTCCGGAAAAAAAGAACCTTTCGGCTATATAGGAATAGTATGAGCAATAATGTCTATTGGCTTTCTAGGCTTTATTGTATGAGCCCACCAC	120	36.67
Mus musculus strain C57BL/6J mitochondrion	6140	6260	615_AY172335	+	GGAATAGTATGAGCAATAATGTCTATTGGCTTTCTAGGCTTTATTGTATGAGCCCACCACATATTCACAGTAGGATTAGATGTAGACACACGAGCTTACTTTACATCAGCCACTATAATT	120	37.5
Mus musculus strain C57BL/6J mitochondrion	6200	6320	621_AY172335	+	ATATTCACAGTAGGATTAGATGTAGACACACGAGCTTACTTTACATCAGCCACTATAATTATCGCAATTCCTACCGGTGTCAAAGTATTTAGCTGACTTGCAACCCTACACGGAGGTAAT	120	40
Mus musculus strain C57BL/6J mitochondrion	6260	6380	627_AY172335	+	ATCGCAATTCCTACCGGTGTCAAAGTATTTAGCTGACTTGCAACCCTACACGGAGGTAATATTAAATGATCTCCAGCTATACTATGAGCCTTAGGCTTTATTTTCTTATTTACAGTTGGT	120	38.33
Mus musculus strain C57BL/6J mitochondrion	6320	6440	633_AY172335	+	ATTAAATGATCTCCAGCTATACTATGAGCCTTAGGCTTTATTTTCTTATTTACAGTTGGTGGTCTAACCGGAATTGTTTTATCCAACTCATCCCTTGACATCGTGCTTCACGATACATAC	120	37.5
Mus musculus strain C57BL/6J mitochondrion	6380	6500	639_AY172335	+	GGTCTAACCGGAATTGTTTTATCCAACTCATCCCTTGACATCGTGCTTCACGATACATACTATGTAGTAGCCCATTTCCACTATGTTCTATCAATGGGAGCAGTGTTTGCTATCATAGCA	120	41.67
Mus musculus strain C57BL/6J mitochondrion	6440	6560	645_AY172335	+	TATGTAGTAGCCCATTTCCACTATGTTCTATCAATGGGAGCAGTGTTTGCTATCATAGCAGGATTTGTTCACTGATTCCCATTATTTTCAGGCTTCACCCTAGATGACACATGAGCAAAA	120	40
Mus musculus strain C57BL/6J mitochondrion	6500	6620	651_AY172335	+	GGATTTGTTCACTGATTCCCATTATTTTCAGGCTTCACCCTAGATGACACATGAGCAAAAGCCCACTTCGCCATCATATTCGTAGGAGTAAACATAACATTCTTCCCTCAACATTTCCTG	120	41.67
Mus musculus strain C57BL/6J mitochondrion	6560	6680	657_AY172335	+	GCCCACTTCGCCATCATATTCGTAGGAGTAAACATAACATTCTTCCCTCAACATTTCCTGGGCCTTTCAGGAATACCACGACGCTACTCAGACTACCCAGATGCTTACACCACATGAAAC	120	46.67
Mus musculus strain C57BL/6J mitochondrion	6620	6740	663_AY172335	+	GGCCTTTCAGGAATACCACGACGCTACTCAGACTACCCAGATGCTTACACCACATGAAACACTGTCTCTTCTATAGGATCATTTATTTCACTAACAGCTGTTCTCATCATGATCTTTATA	120	40.83
Mus musculus strain C57BL/6J mitochondrion	6680	6800	669_AY172335	+	ACTGTCTCTTCTATAGGATCATTTATTTCACTAACAGCTGTTCTCATCATGATCTTTATAATTTGAGAGGCCTTTGCTTCAAAACGAGAAGTAATATCAGTATCGTATGCTTCAACAAAT	120	33.33
Mus musculus strain C57BL/6J mitochondrion	6740	6860	675_AY172335	+	ATTTGAGAGGCCTTTGCTTCAAAACGAGAAGTAATATCAGTATCGTATGCTTCAACAAATTTAGAATGACTTCATGGCTGCCCTCCACCATATCACACATTCGAGGAACCAACCTATGTA	120	40
Mus musculus strain C57BL/6J mitochondrion	6800	6920	681_AY172335	+	TTAGAATGACTTCATGGCTGCCCTCCACCATATCACACATTCGAGGAACCAACCTATGTAAAAGTAAAATAAGAAAGGAAGGAATCGAACCCCCTAAAATTGGTTTCAAGCCAATCTCAT	120	40
Mus musculus strain C57BL/6J mitochondrion	6860	6980	687_AY172335	+	AAAGTAAAATAAGAAAGGAAGGAATCGAACCCCCTAAAATTGGTTTCAAGCCAATCTCATATCCTATATGTCTTTCTCAATAAGATATTAGTAAAATCAATTACATAACTTTGTCAAAGT	120	29.17
Mus musculus strain C57BL/6J mitochondrion	6920	7040	693_AY172335	+	ATCCTATATGTCTTTCTCAATAAGATATTAGTAAAATCAATTACATAACTTTGTCAAAGTTAAATTATAGATCAATAATCTATATATCTTATATGGCCTACCCATTCCAACTTGGTCTAC	120	26.67
Mus musculus strain C57BL/6J mitochondrion	6980	7100	699_AY172335	+	TAAATTATAGATCAATAATCTATATATCTTATATGGCCTACCCATTCCAACTTGGTCTACAAGACGCCACATCCCCTATTATAGAAGAGCTAATAAATTTCCATGATCACACACTAATAA	120	32.5
Mus musculus strain C57BL/6J mitochondrion	7040	7160	705_AY172335	+	AAGACGCCACATCCCCTATTATAGAAGAGCTAATAAATTTCCATGATCACACACTAATAATTGTTTTCCTAATTAGCTCCTTAGTCCTCTATATCATCTCGCTAATATTAACAACAAAAC	120	33.33
Mus musculus strain C57BL/6J mitochondrion	7100	7220	711_AY172335	+	TTGTTTTCCTAATTAGCTCCTTAGTCCTCTATATCATCTCGCTAATATTAACAACAAAACTAACACATACAAGCACAATAGATGCACAAGAAGTTGAAACCATTTGAACTATTCTACCAG	120	33.33
Mus musculus strain C57BL/6J mitochondrion	7160	7280	717_AY172335	+	TAACACATACAAGCACAATAGATGCACAAGAAGTTGAAACCATTTGAACTATTCTACCAGCTGTAATCCTTATCATAATTGCTCTCCCCTCTCTACGCATTCTATATATAATAGACGAAA	120	35
Mus musculus strain C57BL/6J mitochondrion	7220	7340	723_AY172335	+	CTGTAATCCTTATCATAATTGCTCTCCCCTCTCTACGCATTCTATATATAATAGACGAAATCAACAACCCCGTATTAACCGTTAAAACCATAGGGCACCAATGATACTGAAGCTACGAAT	120	38.33
Mus musculus strain C57BL/6J mitochondrion	7280	7400	729_AY172335	+	TCAACAACCCCGTATTAACCGTTAAAACCATAGGGCACCAATGATACTGAAGCTACGAATATACTGACTATGAAGACCTATGCTTTGATTCATATATAATCCCAACAAACGACCTAAAAC	120	37.5
Mus musculus strain C57BL/6J mitochondrion	7340	7460	735_AY172335	+	ATACTGACTATGAAGACCTATGCTTTGATTCATATATAATCCCAACAAACGACCTAAAACCTGGTGAACTACGACTGCTAGAAGTTGATAACCGAGTCGTTCTGCCAATAGAACTTCCAA	120	39.17
Mus musculus strain C57BL/6J mitochondrion	7400	7520	741_AY172335	+	CTGGTGAACTACGACTGCTAGAAGTTGATAACCGAGTCGTTCTGCCAATAGAACTTCCAATCCGTATATTAATTTCATCTGAAGACGTCCTCCACTCATGAGCAGTCCCCTCCCTAGGAC	120	46.67
Mus musculus strain C57BL/6J mitochondrion	7460	7580	747_AY172335	+	TCCGTATATTAATTTCATCTGAAGACGTCCTCCACTCATGAGCAGTCCCCTCCCTAGGACTTAAAACTGATGCCATCCCAGGCCGACTAAATCAAGCAACAGTAACATCAAACCGACCAG	120	46.67
Mus musculus strain C57BL/6J mitochondrion	7520	7640	753_AY172335	+	TTAAAACTGATGCCATCCCAGGCCGACTAAATCAAGCAACAGTAACATCAAACCGACCAGGGTTATTCTATGGCCAATGCTCTGAAATTTGTGGATCTAACCATAGCTTTATGCCCATTG	120	42.5
Mus musculus strain C57BL/6J mitochondrion	7580	7700	759_AY172335	+	GGTTATTCTATGGCCAATGCTCTGAAATTTGTGGATCTAACCATAGCTTTATGCCCATTGTCCTAGAAATGGTTCCACTAAAATATTTCGAAAACTGATCTGCTTCAATAATTTAATTTC	120	34.17
Mus musculus strain C57BL/6J mitochondrion	7640	7760	765_AY172335	+	TCCTAGAAATGGTTCCACTAAAATATTTCGAAAACTGATCTGCTTCAATAATTTAATTTCACTATGAAGCTAAGAGCGTTAACCTTTTAAGTTAAAGTTAGAGACCTTAAAATCTCCATA	120	30
Mus musculus strain C57BL/6J mitochondrion	7700	7820	771_AY172335	+	ACTATGAAGCTAAGAGCGTTAACCTTTTAAGTTAAAGTTAGAGACCTTAAAATCTCCATAGTGATATGCCACAACTAGATACATCAACATGATTTATCACAATTATCTCATCAATAATTA	120	30
Mus musculus strain C57BL/6J mitochondrion	7760	7880	777_AY172335	+	GTGATATGCCACAACTAGATACATCAACATGATTTATCACAATTATCTCATCAATAATTACCCTATTTATCTTATTTCAACTAAAAGTCTCATCACAAACATTCCCACTGGCACCTTCAC	120	33.33
Mus musculus strain C57BL/6J mitochondrion	7820	7940	783_AY172335	+	CCCTATTTATCTTATTTCAACTAAAAGTCTCATCACAAACATTCCCACTGGCACCTTCACCAAAATCACTAACAACCATAAAAGTAAAAACCCCTTGAGAATTAAAATGAACGAAAATCT	120	33.33
Mus musculus strain C57BL/6J mitochondrion	7880	8000	789_AY172335	+	CAAAATCACTAACAACCATAAAAGTAAAAACCCCTTGAGAATTAAAATGAACGAAAATCTATTTGCCTCATTCATTACCCCAACAATAATAGGATTCCCAATCGTTGTAGCCATCATTAT	120	32.5
Mus musculus strain C57BL/6J mitochondrion	7940	8060	795_AY172335	+	ATTTGCCTCATTCATTACCCCAACAATAATAGGATTCCCAATCGTTGTAGCCATCATTATATTTCCTTCAATCCTATTCCCATCCTCAAAACGCCTAATCAACAACCGTCTCCATTCTTT	120	38.33
Mus musculus strain C57BL/6J mitochondrion	8000	8120	801_AY172335	+	ATTTCCTTCAATCCTATTCCCATCCTCAAAACGCCTAATCAACAACCGTCTCCATTCTTTCCAACACTGACTAGTTAAACTTATTATCAAACAAATAATGCTAATCCACACACCAAAAGG	120	36.67
Mus musculus strain C57BL/6J mitochondrion	8060	8180	807_AY172335	+	CCAACACTGACTAGTTAAACTTATTATCAAACAAATAATGCTAATCCACACACCAAAAGGACGAACATGAACCCTAATAATTGTTTCCCTAATCATATTTATTGGATCAACAAATCTCCT	120	32.5
Mus musculus strain C57BL/6J mitochondrion	8120	8240	813_AY172335	+	ACGAACATGAACCCTAATAATTGTTTCCCTAATCATATTTATTGGATCAACAAATCTCCTAGGCCTTTTACCACATACATTTACACCTACTACCCAACTATCCATAAATCTAAGTATAGC	120	34.17
Mus musculus strain C57BL/6J mitochondrion	8180	8300	819_AY172335	+	AGGCCTTTTACCACATACATTTACACCTACTACCCAACTATCCATAAATCTAAGTATAGCCATTCCACTATGAGCTGGAGCCGTAATTACAGGCTTCCGACACAAACTAAAAAGCTCACT	120	40.83
Mus musculus strain C57BL/6J mitochondrion	8240	8360	825_AY172335	+	CATTCCACTATGAGCTGGAGCCGTAATTACAGGCTTCCGACACAAACTAAAAAGCTCACTTGCCCACTTCCTTCCACAAGGAACTCCAATTTCACTAATTCCAATACTTATTATTATTGA	120	40
Mus musculus strain C57BL/6J mitochondrion	8300	8420	831_AY172335	+	TGCCCACTTCCTTCCACAAGGAACTCCAATTTCACTAATTCCAATACTTATTATTATTGAAACAATTAGCCTATTTATTCAACCAATGGCATTAGCAGTCCGGCTTACAGCTAACATTAC	120	36.67
Mus musculus strain C57BL/6J mitochondrion	8360	8480	837_AY172335	+	AACAATTAGCCTATTTATTCAACCAATGGCATTAGCAGTCCGGCTTACAGCTAACATTACTGCAGGACACTTATTAATACACCTAATCGGAGGAGCTACTCTAGTATTAATAAATATTAG	120	35.83
Mus musculus strain C57BL/6J mitochondrion	8420	8540	843_AY172335	+	TGCAGGACACTTATTAATACACCTAATCGGAGGAGCTACTCTAGTATTAATAAATATTAGCCCACCAACAGCTACCATTACATTTATTATTTTACTTCTACTCACAATTCTAGAATTTGC	120	33.33
Mus musculus strain C57BL/6J mitochondrion	8480	8600	849_AY172335	+	CCCACCAACAGCTACCATTACATTTATTATTTTACTTCTACTCACAATTCTAGAATTTGCAGTAGCATTAATTCAAGCCTACGTATTCACCCTCCTAGTAAGCCTATATCTACATGATAA	120	35
Mus musculus strain C57BL/6J mitochondrion	8540	8660	855_AY172335	+	AGTAGCATTAATTCAAGCCTACGTATTCACCCTCCTAGTAAGCCTATATCTACATGATAATACATAATGACCCACCAAACTCATGCATATCACATAGTTAATCCAAGTCCATGACCATTA	120	36.67
Mus musculus strain C57BL/6J mitochondrion	8600	8720	861_AY172335	+	TACATAATGACCCACCAAACTCATGCATATCACATAGTTAATCCAAGTCCATGACCATTAACTGGAGCCTTTTCAGCCCTCCTTCTAACATCAGGTCTAGTAATATGATTTCACTATAAT	120	37.5
Mus musculus strain C57BL/6J mitochondrion	8660	8780	867_AY172335	+	ACTGGAGCCTTTTCAGCCCTCCTTCTAACATCAGGTCTAGTAATATGATTTCACTATAATTCAATTACACTATTAACCCTTGGCCTACTCACCAATATCCTCACAATATATCAATGATGA	120	36.67
Mus musculus strain C57BL/6J mitochondrion	8720	8840	873_AY172335	+	TCAATTACACTATTAACCCTTGGCCTACTCACCAATATCCTCACAATATATCAATGATGACGAGACGTAATTCGTGAAGGAACCTACCAAGGCCACCACACTCCTATTGTACAAAAAGGA	120	40.83
Mus musculus strain C57BL/6J mitochondrion	8780	8900	879_AY172335	+	CGAGACGTAATTCGTGAAGGAACCTACCAAGGCCACCACACTCCTATTGTACAAAAAGGACTACGATATGGTATAATTCTATTCATCGTCTCGGAAGTATTTTTCTTTGCAGGATTCTTC	120	40.83
Mus musculus strain C57BL/6J mitochondrion	8840	8960	885_AY172335	+	CTACGATATGGTATAATTCTATTCATCGTCTCGGAAGTATTTTTCTTTGCAGGATTCTTCTGAGCGTTCTATCATTCTAGCCTCGTACCAACACATGATCTAGGAGGCTGCTGACCTCCA	120	42.5
Mus musculus strain C57BL/6J mitochondrion	8900	9020	891_AY172335	+	TGAGCGTTCTATCATTCTAGCCTCGTACCAACACATGATCTAGGAGGCTGCTGACCTCCAACAGGAATTTCACCACTTAACCCTCTAGAAGTCCCACTACTTAATACTTCAGTACTTCTA	120	44.17
Mus musculus strain C57BL/6J mitochondrion	8960	9080	897_AY172335	+	ACAGGAATTTCACCACTTAACCCTCTAGAAGTCCCACTACTTAATACTTCAGTACTTCTAGCATCAGGTGTTTCAATTACATGAGCTCATCATAGCCTTATAGAAGGTAAACGAAACCAC	120	39.17
Mus musculus strain C57BL/6J mitochondrion	9020	9140	903_AY172335	+	GCATCAGGTGTTTCAATTACATGAGCTCATCATAGCCTTATAGAAGGTAAACGAAACCACATAAATCAAGCCCTACTAATTACCATTATACTAGGACTTTACTTCACCATCCTCCAAGCT	120	38.33
Mus musculus strain C57BL/6J mitochondrion	9080	9200	909_AY172335	+	ATAAATCAAGCCCTACTAATTACCATTATACTAGGACTTTACTTCACCATCCTCCAAGCTTCAGAATACTTTGAAACATCATTCTCCATTTCAGATGGTATCTATGGTTCTACATTCTTC	120	35
Mus musculus strain C57BL/6J mitochondrion	9140	9260	915_AY172335	+	TCAGAATACTTTGAAACATCATTCTCCATTTCAGATGGTATCTATGGTTCTACATTCTTCATGGCTACTGGATTCCATGGACTCCATGTAATTATTGGATCAACATTCCTTATTGTTTGC	120	35.83
Mus musculus strain C57BL/6J mitochondrion	9200	9320	921_AY172335	+	ATGGCTACTGGATTCCATGGACTCCATGTAATTATTGGATCAACATTCCTTATTGTTTGCCTACTACGACAACTAAAATTTCACTTCACATCAAAACATCACTTCGGATTTGAAGCCGCA	120	38.33
Mus musculus strain C57BL/6J mitochondrion	9260	9380	927_AY172335	+	CTACTACGACAACTAAAATTTCACTTCACATCAAAACATCACTTCGGATTTGAAGCCGCAGCATGATACTGACATTTTGTAGACGTAGTCTGACTTTTCCTATACGTCTCCATTTATTGA	120	37.5
Mus musculus strain C57BL/6J mitochondrion	9320	9440	933_AY172335	+	GCATGATACTGACATTTTGTAGACGTAGTCTGACTTTTCCTATACGTCTCCATTTATTGATGAGGATCTTACTCCCTTAGTATAATTAATATAACTGACTTCCAATTAGTAGATTCTGAA	120	33.33
Mus musculus strain C57BL/6J mitochondrion	9380	9500	939_AY172335	+	TGAGGATCTTACTCCCTTAGTATAATTAATATAACTGACTTCCAATTAGTAGATTCTGAATAAACCCAGAAGAGAGTAATTAACCTGTACACTGTTATCTTCATTAATATTTTATTATCC	120	29.17
Mus musculus strain C57BL/6J mitochondrion	9440	9560	945_AY172335	+	TAAACCCAGAAGAGAGTAATTAACCTGTACACTGTTATCTTCATTAATATTTTATTATCCCTAACGCTAATTCTAGTTGCATTCTGACTCCCCCAAATAAATCTGTACTCAGAAAAAGCA	120	33.33
Mus musculus strain C57BL/6J mitochondrion	9500	9620	951_AY172335	+	CTAACGCTAATTCTAGTTGCATTCTGACTCCCCCAAATAAATCTGTACTCAGAAAAAGCAAATCCATATGAATGCGGATTCGACCCTACAAGCTCTGCACGTCTACCATTCTCAATAAAA	120	40
Mus musculus strain C57BL/6J mitochondrion	9560	9680	957_AY172335	+	AATCCATATGAATGCGGATTCGACCCTACAAGCTCTGCACGTCTACCATTCTCAATAAAATTTTTCTTGGTAGCAATTACATTTCTATTATTTGACCTAGAAATTGCTCTTCTACTTCCA	120	35.83
Mus musculus strain C57BL/6J mitochondrion	9620	9740	963_AY172335	+	TTTTTCTTGGTAGCAATTACATTTCTATTATTTGACCTAGAAATTGCTCTTCTACTTCCACTACCATGAGCAATTCAAACAATTAAAACCTCTACTATAATAATTATAGCCTTTATTCTA	120	28.33
Mus musculus strain C57BL/6J mitochondrion	9680	9800	969_AY172335	+	CTACCATGAGCAATTCAAACAATTAAAACCTCTACTATAATAATTATAGCCTTTATTCTAGTCACAATTCTATCTCTAGGCCTAGCATATGAATGAACACAAAAAGGATTAGAATGAACA	120	30.83
Mus musculus strain C57BL/6J mitochondrion	9740	9860	975_AY172335	+	GTCACAATTCTATCTCTAGGCCTAGCATATGAATGAACACAAAAAGGATTAGAATGAACAGAGTAAATGGTAATTAGTTTAAAAAAAATTAATGATTTCGACTCATTAGATTATGATGAT	120	28.33
Mus musculus strain C57BL/6J mitochondrion	9800	9920	981_AY172335	+	GAGTAAATGGTAATTAGTTTAAAAAAAATTAATGATTTCGACTCATTAGATTATGATGATGTTCATAATTACCAATATGCCATCTACCTTCTTCAACCTCACCATAGCCTTCTCACTATC	120	30.83
Mus musculus strain C57BL/6J mitochondrion	9860	9980	987_AY172335	+	GTTCATAATTACCAATATGCCATCTACCTTCTTCAACCTCACCATAGCCTTCTCACTATCACTTCTAGGGACACTTATATTTCGCTCTCACCTAATATCCACATTACTATGCCTGGAAGG	120	40.83
Mus musculus strain C57BL/6J mitochondrion	9920	10040	993_AY172335	+	ACTTCTAGGGACACTTATATTTCGCTCTCACCTAATATCCACATTACTATGCCTGGAAGGCATAGTATTATCCTTATTTATTATAACTTCAGTAACTTCCCTAAACTCCAACTCCATAAG	120	35.83
Mus musculus strain C57BL/6J mitochondrion	9980	10100	999_AY172335	+	CATAGTATTATCCTTATTTATTATAACTTCAGTAACTTCCCTAAACTCCAACTCCATAAGCTCCATACCAATCCCCATCACCATCTTAGTTTTCGCAGCCTGCGAAGCAGCTGTAGGACT	120	40.83
Mus musculus strain C57BL/6J mitochondrion	10040	10160	1005_AY172335	+	CTCCATACCAATCCCCATCACCATCTTAGTTTTCGCAGCCTGCGAAGCAGCTGTAGGACTAGCCCTACTAGTAAAAGTTTCAAACACGTACGGAACAGATTACGTCCAAAATCTCAACCT	120	45.83
Mus musculus strain C57BL/6J mitochondrion	10100	10220	1011_AY172335	+	AGCCCTACTAGTAAAAGTTTCAAACACGTACGGAACAGATTACGTCCAAAATCTCAACCTACTACAATGCTAAAAATTATTCTTCCCTCACTAATGCTACTACCACTAACCTGACTATCA	120	37.5
Mus musculus strain C57BL/6J mitochondrion	10160	10280	1017_AY172335	+	ACTACAATGCTAAAAATTATTCTTCCCTCACTAATGCTACTACCACTAACCTGACTATCAAGCCCTAAAAAAACCTGAACAAACGTAACCTCATATAGTTTTCTAATTAGTTTAACCAGC	120	34.17
Mus musculus strain C57BL/6J mitochondrion	10220	10340	1023_AY172335	+	AGCCCTAAAAAAACCTGAACAAACGTAACCTCATATAGTTTTCTAATTAGTTTAACCAGCCTAACACTTCTATGACAAACCGACGAAAATTATAAAAACTTTTCAAATATATTCTCCTCA	120	30.83
Mus musculus strain C57BL/6J mitochondrion	10280	10400	1029_AY172335	+	CTAACACTTCTATGACAAACCGACGAAAATTATAAAAACTTTTCAAATATATTCTCCTCAGACCCCCTATCCACACCATTAATTATTTTAACAGCCTGATTACTGCCACTAATATTAATA	120	31.67
Mus musculus strain C57BL/6J mitochondrion	10340	10460	1035_AY172335	+	GACCCCCTATCCACACCATTAATTATTTTAACAGCCTGATTACTGCCACTAATATTAATAGCTAGCCAAAACCACCTAAAAAAAGATAATAACGTACTACAAAAACTCTACATCTCAATA	120	33.33
Mus musculus strain C57BL/6J mitochondrion	10400	10520	1041_AY172335	+	GCTAGCCAAAACCACCTAAAAAAAGATAATAACGTACTACAAAAACTCTACATCTCAATACTAATCAGCTTACAAATTCTCCTAATCATAACCTTTTCAGCAACTGAACTAATTATATTT	120	30
Mus musculus strain C57BL/6J mitochondrion	10460	10580	1047_AY172335	+	CTAATCAGCTTACAAATTCTCCTAATCATAACCTTTTCAGCAACTGAACTAATTATATTTTATATTTTATTTGAAGCAACCTTAATCCCAACACTTATTATTATTACCCGATGAGGGAAC	120	30
Mus musculus strain C57BL/6J mitochondrion	10520	10640	1053_AY172335	+	TATATTTTATTTGAAGCAACCTTAATCCCAACACTTATTATTATTACCCGATGAGGGAACCAAACTGAACGCCTAAACGCAGGGATTTATTTCCTATTTTATACCCTAATCGGTTCTATT	120	34.17
Mus musculus strain C57BL/6J mitochondrion	10580	10700	1059_AY172335	+	CAAACTGAACGCCTAAACGCAGGGATTTATTTCCTATTTTATACCCTAATCGGTTCTATTCCACTGCTAATTGCCCTCATCTTAATCCAAAACCATGTAGGAACCCTAAACCTCATAATT	120	38.33
Mus musculus strain C57BL/6J mitochondrion	10640	10760	1065_AY172335	+	CCACTGCTAATTGCCCTCATCTTAATCCAAAACCATGTAGGAACCCTAAACCTCATAATTTTATCATTCACAACACACACCTTAGACGCTTCATGATCTAACAACTTACTATGGTTGGCA	120	39.17
Mus musculus strain C57BL/6J mitochondrion	10700	10820	1071_AY172335	+	TTATCATTCACAACACACACCTTAGACGCTTCATGATCTAACAACTTACTATGGTTGGCATGCATAATAGCATTTCTTATTAAAATACCATTATATGGAGTTCACCTATGACTACCAAAA	120	33.33
Mus musculus strain C57BL/6J mitochondrion	10760	10880	1077_AY172335	+	TGCATAATAGCATTTCTTATTAAAATACCATTATATGGAGTTCACCTATGACTACCAAAAGCCCATGTTGAAGCTCCAATTGCTGGGTCAATAATTCTAGCAGCTATTCTTCTAAAATTA	120	33.33
Mus musculus strain C57BL/6J mitochondrion	10820	10940	1083_AY172335	+	GCCCATGTTGAAGCTCCAATTGCTGGGTCAATAATTCTAGCAGCTATTCTTCTAAAATTAGGTAGTTACGGAATAATTCGCATCTCCATTATTCTAGACCCACTAACAAAATATATAGCA	120	36.67
Mus musculus strain C57BL/6J mitochondrion	10880	11000	1089_AY172335	+	GGTAGTTACGGAATAATTCGCATCTCCATTATTCTAGACCCACTAACAAAATATATAGCATACCCCTTCATCCTTCTCTCCCTATGAGGAATAATTATAACTAGCTCAATCTGCTTACGC	120	38.33
Mus musculus strain C57BL/6J mitochondrion	10940	11060	1095_AY172335	+	TACCCCTTCATCCTTCTCTCCCTATGAGGAATAATTATAACTAGCTCAATCTGCTTACGCCAAACAGATTTAAAATCACTAATCGCCTACTCCTCAGTTAGCCACATAGCACTTGTTATT	120	39.17
Mus musculus strain C57BL/6J mitochondrion	11000	11120	1101_AY172335	+	CAAACAGATTTAAAATCACTAATCGCCTACTCCTCAGTTAGCCACATAGCACTTGTTATTGCATCAATCATAATCCAAACTCCATGAAGCTTCATAGGAGCAACAATACTAATAATCGCA	120	36.67
Mus musculus strain C57BL/6J mitochondrion	11060	11180	1107_AY172335	+	GCATCAATCATAATCCAAACTCCATGAAGCTTCATAGGAGCAACAATACTAATAATCGCACATGGCCTCACATCATCACTCCTATTCTGCCTAGCAAACTCCAACTACGAACGGATCCAC	120	43.33
Mus musculus strain C57BL/6J mitochondrion	11120	11240	1113_AY172335	+	CATGGCCTCACATCATCACTCCTATTCTGCCTAGCAAACTCCAACTACGAACGGATCCACAGCCGTACTATAATCATGGCCCGAGGACTTCAAATGGTCTTCCCACTTATAGCCACATGA	120	48.33
Mus musculus strain C57BL/6J mitochondrion	11180	11300	1119_AY172335	+	AGCCGTACTATAATCATGGCCCGAGGACTTCAAATGGTCTTCCCACTTATAGCCACATGATGACTGATAGCAAGTCTAGCTAATCTAGCTCTACCCCCTTCAATCAATCTAATAGGAGAA	120	43.33
Mus musculus strain C57BL/6J mitochondrion	11240	11360	1125_AY172335	+	TGACTGATAGCAAGTCTAGCTAATCTAGCTCTACCCCCTTCAATCAATCTAATAGGAGAATTATTCATTACCATATCATTATTTTCTTGATCAAACTTTACCATTATTCTTATAGGAATT	120	30.83
Mus musculus strain C57BL/6J mitochondrion	11300	11420	1131_AY172335	+	TTATTCATTACCATATCATTATTTTCTTGATCAAACTTTACCATTATTCTTATAGGAATTAACATTATTATTACAGGTATATACTCAATATACATAATTATTACCACCCAACGCGGCAAA	120	25.83
Mus musculus strain C57BL/6J mitochondrion	11360	11480	1137_AY172335	+	AACATTATTATTACAGGTATATACTCAATATACATAATTATTACCACCCAACGCGGCAAACTAACCAACCATATAATTAACCTCCAACCCTCACACACACGAGAACTAACACTAATAGCC	120	35.83
Mus musculus strain C57BL/6J mitochondrion	11420	11540	1143_AY172335	+	CTAACCAACCATATAATTAACCTCCAACCCTCACACACACGAGAACTAACACTAATAGCCCTTCACATAATTCCACTTATTCTTCTAACTACCAGTCCAAAACTAATTACAGGCCTGACA	120	39.17
Mus musculus strain C57BL/6J mitochondrion	11480	11600	1149_AY172335	+	CTTCACATAATTCCACTTATTCTTCTAACTACCAGTCCAAAACTAATTACAGGCCTGACAATATGTGAATATAGTTTACAAAAAACATTAGACTGTGAATCTGACAACAGGAAATAAACC	120	32.5
Mus musculus strain C57BL/6J mitochondrion	11540	11660	1155_AY172335	+	ATATGTGAATATAGTTTACAAAAAACATTAGACTGTGAATCTGACAACAGGAAATAAACCTCCTTATTCACCAAGAAAGATTGCAAGAACTGCTAATTCATGCTTCCATGTTTAAAAACA	120	30.83
Mus musculus strain C57BL/6J mitochondrion	11600	11720	1161_AY172335	+	TCCTTATTCACCAAGAAAGATTGCAAGAACTGCTAATTCATGCTTCCATGTTTAAAAACATGGCTTTCTTACTTTTATAGGATAATAGTAATCCATTGGTCTTAGGAACCAAAAACCTTG	120	33.33
Mus musculus strain C57BL/6J mitochondrion	11660	11780	1167_AY172335	+	TGGCTTTCTTACTTTTATAGGATAATAGTAATCCATTGGTCTTAGGAACCAAAAACCTTGGTGCAAATCCAAATAAAAGTAATCAATATTTTCACAACCTCAATCTTATTAATCTTCATT	120	29.17
Mus musculus strain C57BL/6J mitochondrion	11720	11840	1173_AY172335	+	GTGCAAATCCAAATAAAAGTAATCAATATTTTCACAACCTCAATCTTATTAATCTTCATTCTTCTACTATCCCCAATCCTAATTTCAATATCAAACCTAATTAAACACATCAACTTCCCA	120	29.17
Mus musculus strain C57BL/6J mitochondrion	11780	11900	1179_AY172335	+	CTTCTACTATCCCCAATCCTAATTTCAATATCAAACCTAATTAAACACATCAACTTCCCACTGTACACCACCACATCAATCAAATTCTCCTTCATTATTAGCCTCTTACCCCTATTAATA	120	35
Mus musculus strain C57BL/6J mitochondrion	11840	11960	1185_AY172335	+	CTGTACACCACCACATCAATCAAATTCTCCTTCATTATTAGCCTCTTACCCCTATTAATATTTTTCCACAATAATATAGAATATATAATTACAACCTGGCACTGAGTCACCATAAATTCA	120	32.5
Mus musculus strain C57BL/6J mitochondrion	11900	12020	1191_AY172335	+	TTTTTCCACAATAATATAGAATATATAATTACAACCTGGCACTGAGTCACCATAAATTCAATAGAACTTAAAATAAGCTTCAAAACTGACTTTTTCTCTATCCTGTTTACATCTGTAGCC	120	30
Mus musculus strain C57BL/6J mitochondrion	11960	12080	1197_AY172335	+	ATAGAACTTAAAATAAGCTTCAAAACTGACTTTTTCTCTATCCTGTTTACATCTGTAGCCCTTTTTGTCACATGATCAATTATACAATTCTCTTCATGATATATACACTCAGACCCAAAC	120	31.67
Mus musculus strain C57BL/6J mitochondrion	12020	12140	1203_AY172335	+	CTTTTTGTCACATGATCAATTATACAATTCTCTTCATGATATATACACTCAGACCCAAACATCAATCGATTCATTAAATATCTTACACTATTCCTGATTACCATGCTTATCCTCACCTCA	120	32.5
Mus musculus strain C57BL/6J mitochondrion	12080	12200	1209_AY172335	+	ATCAATCGATTCATTAAATATCTTACACTATTCCTGATTACCATGCTTATCCTCACCTCAGCCAACAACATATTTCAACTTTTCATTGGCTGAGAAGGGGTGGGAATTATATCTTTCCTA	120	35.83
Mus musculus strain C57BL/6J mitochondrion	12140	12260	1215_AY172335	+	GCCAACAACATATTTCAACTTTTCATTGGCTGAGAAGGGGTGGGAATTATATCTTTCCTACTAATTGGATGATGGTACGGACGAACAGACGCAAATACTGCAGCCCTACAAGCAATCCTC	120	43.33
Mus musculus strain C57BL/6J mitochondrion	12200	12320	1221_AY172335	+	CTAATTGGATGATGGTACGGACGAACAGACGCAAATACTGCAGCCCTACAAGCAATCCTCTATAACCGCATCGGAGACATCGGATTCATTTTAGCTATAGTTTGATTTTCCCTAAACATA	120	41.67
Mus musculus strain C57BL/6J mitochondrion	12260	12380	1227_AY172335	+	TATAACCGCATCGGAGACATCGGATTCATTTTAGCTATAGTTTGATTTTCCCTAAACATAAACTCATGAGAACTTCAACAGATTATATTCTCCAACAACAACGACAATCTAATTCCACTT	120	34.17
Mus musculus strain C57BL/6J mitochondrion	12320	12440	1233_AY172335	+	AACTCATGAGAACTTCAACAGATTATATTCTCCAACAACAACGACAATCTAATTCCACTTATAGGCCTATTAATCGCAGCTACAGGAAAATCAGCACAATTTGGCCTCCACCCATGACTA	120	39.17
Mus musculus strain C57BL/6J mitochondrion	12380	12500	1239_AY172335	+	ATAGGCCTATTAATCGCAGCTACAGGAAAATCAGCACAATTTGGCCTCCACCCATGACTACCATCAGCAATAGAAGGCCCTACACCAGTTTCAGCACTACTACACTCAAGTACAATAGTA	120	44.17
Mus musculus strain C57BL/6J mitochondrion	12440	12560	1245_AY172335	+	CCATCAGCAATAGAAGGCCCTACACCAGTTTCAGCACTACTACACTCAAGTACAATAGTAGTTGCAGGAATTTTCCTACTGGTCCGATTCCACCCCCTCACGACTAATAATAACTTTATT	120	42.5
Mus musculus strain C57BL/6J mitochondrion	12500	12620	1251_AY172335	+	GTTGCAGGAATTTTCCTACTGGTCCGATTCCACCCCCTCACGACTAATAATAACTTTATTTTAACAACTATACTTTGCCTCGGAGCCCTAACCACATTATTTACAGCTATTTGTGCTCTC	120	40.83
Mus musculus strain C57BL/6J mitochondrion	12560	12680	1257_AY172335	+	TTAACAACTATACTTTGCCTCGGAGCCCTAACCACATTATTTACAGCTATTTGTGCTCTCACCCAAAACGACATCAAAAAAATCATTGCCTTCTCTACATCAAGCCAACTAGGCCTGATA	120	40
Mus musculus strain C57BL/6J mitochondrion	12620	12740	1263_AY172335	+	ACCCAAAACGACATCAAAAAAATCATTGCCTTCTCTACATCAAGCCAACTAGGCCTGATAATAGTGACGCTAGGAATAAACCAACCACACCTAGCATTCCTACACATCTGTACCCACGCA	120	43.33
Mus musculus strain C57BL/6J mitochondrion	12680	12800	1269_AY172335	+	ATAGTGACGCTAGGAATAAACCAACCACACCTAGCATTCCTACACATCTGTACCCACGCATTCTTCAAAGCTATACTCTTTATATGCTCTGGCTCAATCATTCATAGCCTGGCAGACGAA	120	43.33
Mus musculus strain C57BL/6J mitochondrion	12740	12860	1275_AY172335	+	TTCTTCAAAGCTATACTCTTTATATGCTCTGGCTCAATCATTCATAGCCTGGCAGACGAACAAGACATCCGAAAAATAGGAAACATCACAAAAATCATACCATTCACATCATCATGCCTA	120	37.5
Mus musculus strain C57BL/6J mitochondrion	12800	12920	1281_AY172335	+	CAAGACATCCGAAAAATAGGAAACATCACAAAAATCATACCATTCACATCATCATGCCTAGTAATCGGAAGCCTCGCCCTCACAGGAATACCATTCCTAACAGGGTTCTACTCAAAAGAC	120	41.67
Mus musculus strain C57BL/6J mitochondrion	12860	12980	1287_AY172335	+	GTAATCGGAAGCCTCGCCCTCACAGGAATACCATTCCTAACAGGGTTCTACTCAAAAGACCTAATTATTGAAGCAATTAATACCTGCAACACCAACGCCTGAGCCCTACTAATTACACTA	120	43.33
Mus musculus strain C57BL/6J mitochondrion	12920	13040	1293_AY172335	+	CTAATTATTGAAGCAATTAATACCTGCAACACCAACGCCTGAGCCCTACTAATTACACTAATCGCCACTTCTATAACAGCTATGTACAGCATACGAATCATTTACTTCGTAACAATAACA	120	36.67
Mus musculus strain C57BL/6J mitochondrion	12980	13100	1299_AY172335	+	ATCGCCACTTCTATAACAGCTATGTACAGCATACGAATCATTTACTTCGTAACAATAACAAAACCGCGTTTTCCCCCCCTAATCTCCATTAACGAAAATGACCCAGACCTCATAAACCCA	120	40.83
Mus musculus strain C57BL/6J mitochondrion	13040	13160	1305_AY172335	+	AAACCGCGTTTTCCCCCCCTAATCTCCATTAACGAAAATGACCCAGACCTCATAAACCCAATCAAACGCCTAGCATTCGGAAGCATCTTTGCAGGATTTGTCATCTCATATAATATTCCA	120	42.5
Mus musculus strain C57BL/6J mitochondrion	13100	13220	1311_AY172335	+	ATCAAACGCCTAGCATTCGGAAGCATCTTTGCAGGATTTGTCATCTCATATAATATTCCACCAACCAGCATTCCAGTCCTCACAATACCATGATTTTTAAAAACCACAGCCCTAATTATT	120	38.33
Mus musculus strain C57BL/6J mitochondrion	13160	13280	1317_AY172335	+	CCAACCAGCATTCCAGTCCTCACAATACCATGATTTTTAAAAACCACAGCCCTAATTATTTCAGTATTAGGATTCCTAATCGCACTAGAACTAAACAACCTAACCATAAAACTATCAATA	120	35
Mus musculus strain C57BL/6J mitochondrion	13220	13340	1323_AY172335	+	TCAGTATTAGGATTCCTAATCGCACTAGAACTAAACAACCTAACCATAAAACTATCAATAAATAAAGCAAATCCATATTCATCCTTCTCAACTTTACTGGGGTTTTTCCCATCTATTATT	120	31.67
Mus musculus strain C57BL/6J mitochondrion	13280	13400	1329_AY172335	+	AATAAAGCAAATCCATATTCATCCTTCTCAACTTTACTGGGGTTTTTCCCATCTATTATTCACCGCATTACACCCATAAAATCTCTCAACCTAAGCCTAAAAACATCCCTAACTCTCCTA	120	36.67
Mus musculus strain C57BL/6J mitochondrion	13340	13460	1335_AY172335	+	CACCGCATTACACCCATAAAATCTCTCAACCTAAGCCTAAAAACATCCCTAACTCTCCTAGACTTGATCTGGTTAGAAAAAACCATCCCAAAATCCACCTCAACTCTTCACACAAACATA	120	40
Mus musculus strain C57BL/6J mitochondrion	13400	13520	1341_AY172335	+	GACTTGATCTGGTTAGAAAAAACCATCCCAAAATCCACCTCAACTCTTCACACAAACATAACCACTTTAACAACCAACCAAAAAGGCTTAATTAAATTGTACTTTATATCATTCCTAATT	120	32.5
Mus musculus strain C57BL/6J mitochondrion	13460	13580	1347_AY172335	+	ACCACTTTAACAACCAACCAAAAAGGCTTAATTAAATTGTACTTTATATCATTCCTAATTAACATCATCTTAATTATTATCTTATACTCAATTAATCTCGAGTAATCTCGATAATAATAA	120	24.17
Mus musculus strain C57BL/6J mitochondrion	13520	13640	1353_AY172335	+	AACATCATCTTAATTATTATCTTATACTCAATTAATCTCGAGTAATCTCGATAATAATAAAAATACCCGCAAACAAAGATCACCCAGCTACTACCATCATTCAAGTAGCACAACTATATA	120	30
Mus musculus strain C57BL/6J mitochondrion	13580	13700	1359_AY172335	+	AAATACCCGCAAACAAAGATCACCCAGCTACTACCATCATTCAAGTAGCACAACTATATATTGCCGCTACCCCAATCCCTCCTTCCAACATAACTCCAACATCATCAACCTCATACATCA	120	42.5
Mus musculus strain C57BL/6J mitochondrion	13640	13760	1365_AY172335	+	TTGCCGCTACCCCAATCCCTCCTTCCAACATAACTCCAACATCATCAACCTCATACATCAACCAATCTCCCAAACCATCAAGATTAATTACTCCAACTTCATCATAATAATTAAGCACAC	120	40
Mus musculus strain C57BL/6J mitochondrion	13700	13820	1371_AY172335	+	ACCAATCTCCCAAACCATCAAGATTAATTACTCCAACTTCATCATAATAATTAAGCACACAAATTAAAAAAACCTCTATAATCACCCCCAATACTAAAAAACCCAAAATTAATCAGTTAG	120	30
Mus musculus strain C57BL/6J mitochondrion	13760	13880	1377_AY172335	+	AAATTAAAAAAACCTCTATAATCACCCCCAATACTAAAAAACCCAAAATTAATCAGTTAGATCCCCAAGTCTCTGGATATTCCTCAGTAGCTATAGCAGTCGTATATCCAAACACAACCA	120	35
Mus musculus strain C57BL/6J mitochondrion	13820	13940	1383_AY172335	+	ATCCCCAAGTCTCTGGATATTCCTCAGTAGCTATAGCAGTCGTATATCCAAACACAACCAACATCCCCCCTAAATAAATTAAAAAAACTATTAAACCTAAAAACGATCCACCAAACCCTA	120	37.5
Mus musculus strain C57BL/6J mitochondrion	13880	14000	1389_AY172335	+	ACATCCCCCCTAAATAAATTAAAAAAACTATTAAACCTAAAAACGATCCACCAAACCCTAAAACCATTAAACAACCAACAAACCCACTAACAATTAAACCTAAACCTCCATAAATAGGTG	120	32.5
Mus musculus strain C57BL/6J mitochondrion	13940	14060	1395_AY172335	+	AAACCATTAAACAACCAACAAACCCACTAACAATTAAACCTAAACCTCCATAAATAGGTGAAGGCTTTAATGCTAACCCAAGACAACCAACCAAAAATAATGAACTTAAAACAAAAATAT	120	30.83
Mus musculus strain C57BL/6J mitochondrion	14000	14120	1401_AY172335	+	AAGGCTTTAATGCTAACCCAAGACAACCAACCAAAAATAATGAACTTAAAACAAAAATATAATTATTCATTATTTCTACACAGCATTCAACTGCGACCAATGACATGAAAAATCATCGTT	120	30
Mus musculus strain C57BL/6J mitochondrion	14060	14180	1407_AY172335	+	AATTATTCATTATTTCTACACAGCATTCAACTGCGACCAATGACATGAAAAATCATCGTTGTAATTCAACTACAGAAACACCTAATGACAAACATACGAAAAACACACCCATTATTTAAA	120	30.83
Mus musculus strain C57BL/6J mitochondrion	14120	14240	1413_AY172335	+	GTAATTCAACTACAGAAACACCTAATGACAAACATACGAAAAACACACCCATTATTTAAAATTATTAACCACTCATTCATTGACCTACCTGCCCCATCCAACATTTCATCATGATGAAAC	120	34.17
Mus musculus strain C57BL/6J mitochondrion	14180	14300	1419_AY172335	+	ATTATTAACCACTCATTCATTGACCTACCTGCCCCATCCAACATTTCATCATGATGAAACTTTGGGTCCCTTCTAGGAGTCTGCCTAATAGTCCAAATCATTACAGGTCTTTTCTTAGCC	120	40.83
Mus musculus strain C57BL/6J mitochondrion	14240	14360	1425_AY172335	+	TTTGGGTCCCTTCTAGGAGTCTGCCTAATAGTCCAAATCATTACAGGTCTTTTCTTAGCCATACACTACACATCAGATACAATAACAGCCTTTTCATCAGTAACACACATTTGTCGAGAC	120	40
Mus musculus strain C57BL/6J mitochondrion	14300	14420	1431_AY172335	+	ATACACTACACATCAGATACAATAACAGCCTTTTCATCAGTAACACACATTTGTCGAGACGTAAATTACGGGTGACTAATCCGATATATACACGCAAACGGAGCCTCAATATTTTTTATT	120	35.83
Mus musculus strain C57BL/6J mitochondrion	14360	14480	1437_AY172335	+	GTAAATTACGGGTGACTAATCCGATATATACACGCAAACGGAGCCTCAATATTTTTTATTTGCTTATTCCTTCATGTCGGACGAGGCTTATATTATGGATCATATACATTTATAGAAACC	120	35
Mus musculus strain C57BL/6J mitochondrion	14420	14540	1443_AY172335	+	TGCTTATTCCTTCATGTCGGACGAGGCTTATATTATGGATCATATACATTTATAGAAACCTGAAACATTGGAGTACTTCTACTGTTCGCAGTCATAGCCACAGCATTTATAGGCTACGTC	120	39.17
Mus musculus strain C57BL/6J mitochondrion	14480	14600	1449_AY172335	+	TGAAACATTGGAGTACTTCTACTGTTCGCAGTCATAGCCACAGCATTTATAGGCTACGTCCTTCCATGAGGACAAATATCATTCTGAGGTGCCACAGTTATTACAAACCTCCTATCAGCC	120	43.33
Mus musculus strain C57BL/6J mitochondrion	14540	14660	1455_AY172335	+	CTTCCATGAGGACAAATATCATTCTGAGGTGCCACAGTTATTACAAACCTCCTATCAGCCATCCCATATATTGGAACAACCCTAGTCGAATGAATTTGAGGGGGCTTCTCAGTAGACAAA	120	42.5
Mus musculus strain C57BL/6J mitochondrion	14600	14720	1461_AY172335	+	ATCCCATATATTGGAACAACCCTAGTCGAATGAATTTGAGGGGGCTTCTCAGTAGACAAAGCCACCTTGACCCGATTCTTCGCTTTCCACTTCATCTTACCATTTATTATCGCGGCCCTA	120	45
Mus musculus strain C57BL/6J mitochondrion	14660	14780	1467_AY172335	+	GCCACCTTGACCCGATTCTTCGCTTTCCACTTCATCTTACCATTTATTATCGCGGCCCTAGCAATCGTTCACCTCCTCTTCCTCCACGAAACAGGATCAAACAACCCAACAGGATTAAAC	120	47.5
Mus musculus strain C57BL/6J mitochondrion	14720	14840	1473_AY172335	+	GCAATCGTTCACCTCCTCTTCCTCCACGAAACAGGATCAAACAACCCAACAGGATTAAACTCAGATGCAGATAAAATTCCATTTCACCCCTACTATACAATCAAAGATATCCTAGGTATC	120	40.83
Mus musculus strain C57BL/6J mitochondrion	14780	14900	1479_AY172335	+	TCAGATGCAGATAAAATTCCATTTCACCCCTACTATACAATCAAAGATATCCTAGGTATCCTAATCATATTCTTAATTCTCATAACCCTAGTATTATTTTTCCCAGACATACTAGGAGAC	120	33.33
Mus musculus strain C57BL/6J mitochondrion	14840	14960	1485_AY172335	+	CTAATCATATTCTTAATTCTCATAACCCTAGTATTATTTTTCCCAGACATACTAGGAGACCCAGACAACTACATACCAGCTAATCCACTAAACACCCCACCCCATATTAAACCCGAATGA	120	38.33
Mus musculus strain C57BL/6J mitochondrion	14900	15020	1491_AY172335	+	CCAGACAACTACATACCAGCTAATCCACTAAACACCCCACCCCATATTAAACCCGAATGATATTTCCTATTTGCATACGCCATTCTACGCTCAATCCCCAATAAACTAGGAGGTGTCCTA	120	43.33
Mus musculus strain C57BL/6J mitochondrion	14960	15080	1497_AY172335	+	TATTTCCTATTTGCATACGCCATTCTACGCTCAATCCCCAATAAACTAGGAGGTGTCCTAGCCTTAATCTTATCTATCCTAATTTTAGCCCTAATACCTTTCCTTCATACCTCAAAGCAA	120	38.33
Mus musculus strain C57BL/6J mitochondrion	15020	15140	1503_AY172335	+	GCCTTAATCTTATCTATCCTAATTTTAGCCCTAATACCTTTCCTTCATACCTCAAAGCAACGAAGCCTAATATTCCGCCCAATCACACAAATTTTGTACTGAATCCTAGTAGCCAACCTA	120	38.33
Mus musculus strain C57BL/6J mitochondrion	15080	15200	1509_AY172335	+	CGAAGCCTAATATTCCGCCCAATCACACAAATTTTGTACTGAATCCTAGTAGCCAACCTACTTATCTTAACCTGAATTGGGGGCCAACCAGTAGAACACCCATTTATTATCATTGGCCAA	120	41.67
Mus musculus strain C57BL/6J mitochondrion	15140	15260	1515_AY172335	+	CTTATCTTAACCTGAATTGGGGGCCAACCAGTAGAACACCCATTTATTATCATTGGCCAACTAGCCTCCATCTCATACTTCTCAATCATCTTAATTCTTATACCAATCTCAGGAATTATC	120	38.33
Mus musculus strain C57BL/6J mitochondrion	15200	15320	1521_AY172335	+	CTAGCCTCCATCTCATACTTCTCAATCATCTTAATTCTTATACCAATCTCAGGAATTATCGAAGACAAAATACTAAAATTATATCCATGTCTTGATAGTATAAACATTACTCTGGTCTTG	120	31.67
Mus musculus strain C57BL/6J mitochondrion	15260	15380	1527_AY172335	+	GAAGACAAAATACTAAAATTATATCCATGTCTTGATAGTATAAACATTACTCTGGTCTTGTAAACCTGAAATGAAGATCTTCTCTTCTCAAGACATCAAGAAGAAGGAGCTACTCCCCAC	120	35
Mus musculus strain C57BL/6J mitochondrion	15320	15440	1533_AY172335	+	TAAACCTGAAATGAAGATCTTCTCTTCTCAAGACATCAAGAAGAAGGAGCTACTCCCCACCACCAGCACCCAAAGCTGGTATTCTAATTAAACTACTTCTTGAGTACATAAATTTACATA	120	37.5
Mus musculus strain C57BL/6J mitochondrion	15380	15500	1539_AY172335	+	CACCAGCACCCAAAGCTGGTATTCTAATTAAACTACTTCTTGAGTACATAAATTTACATAGTACAACAGTACATTTATGTATATCGTACATTAAACTATTTTCCCCAAGCATATAAGCTA	120	31.67
Mus musculus strain C57BL/6J mitochondrion	15440	15560	1545_AY172335	+	GTACAACAGTACATTTATGTATATCGTACATTAAACTATTTTCCCCAAGCATATAAGCTAGTACATTAAATCAATGGTTCAGGTCATAAAATAATCATCAACATAAATCAATATATATAC	120	26.67
Mus musculus strain C57BL/6J mitochondrion	15500	15620	1551_AY172335	+	GTACATTAAATCAATGGTTCAGGTCATAAAATAATCATCAACATAAATCAATATATATACCATGAATATTATCTTAAACACATTAAACTAATGTTATAAGGACATATCTGTGTTATCTGA	120	24.17
Mus musculus strain C57BL/6J mitochondrion	15560	15680	1557_AY172335	+	CATGAATATTATCTTAAACACATTAAACTAATGTTATAAGGACATATCTGTGTTATCTGACATACACCATACAGTCATAAACTCTTCTCTTCCATATGACTATCCCCTTCCCCATTTGGT	120	33.33
Mus musculus strain C57BL/6J mitochondrion	15620	15740	1563_AY172335	+	CATACACCATACAGTCATAAACTCTTCTCTTCCATATGACTATCCCCTTCCCCATTTGGTCTATTAATCTACCATCCTCCGTGAAACCAACAACCCGCCCACCAATGCCCCTCTTCTCGC	120	47.5
Mus musculus strain C57BL/6J mitochondrion	15680	15800	1569_AY172335	+	CTATTAATCTACCATCCTCCGTGAAACCAACAACCCGCCCACCAATGCCCCTCTTCTCGCTCCGGGCCCATTAAACTTGGGGGTAGCTAAACTGAAACTTTATCAGACATCTGGTTCTTA	120	48.33
Mus musculus strain C57BL/6J mitochondrion	15740	15860	1575_AY172335	+	TCCGGGCCCATTAAACTTGGGGGTAGCTAAACTGAAACTTTATCAGACATCTGGTTCTTACTTCAGGGCCATCAAATGCGTTATCGCCCATACGTTCCCCTTAAATAAGACATCTCGATG	120	45
Mus musculus strain C57BL/6J mitochondrion	15800	15920	1581_AY172335	+	CTTCAGGGCCATCAAATGCGTTATCGCCCATACGTTCCCCTTAAATAAGACATCTCGATGGTATCGGGTCTAATCAGCCCATGACCAACATAACTGTGGTGTCATGCATTTGGTATCTTT	120	45
Mus musculus strain C57BL/6J mitochondrion	15860	15980	1587_AY172335	+	GTATCGGGTCTAATCAGCCCATGACCAACATAACTGTGGTGTCATGCATTTGGTATCTTTTTATTTTGGCCTACTTTCATCAACATAGCCGTCAAGGCATGAAAGGACAGCACACAGTCT	120	43.33
Mus musculus strain C57BL/6J mitochondrion	15920	16040	1593_AY172335	+	TTATTTTGGCCTACTTTCATCAACATAGCCGTCAAGGCATGAAAGGACAGCACACAGTCTAGACGCACCTACGGTGAAGAATCATTAGTCCGCAAAACCCAATCACCTAAGGCTAATTAT	120	43.33
Mus musculus strain C57BL/6J mitochondrion	15980	16100	1599_AY172335	+	AGACGCACCTACGGTGAAGAATCATTAGTCCGCAAAACCCAATCACCTAAGGCTAATTATTCATGCTTGTTAGACATAAATGCTACTCAATACCAAATTTTAACTCTCCAAACCCCCCAC	120	40.83
Mus musculus strain C57BL/6J mitochondrion	16040	16160	1605_AY172335	+	TCATGCTTGTTAGACATAAATGCTACTCAATACCAAATTTTAACTCTCCAAACCCCCCACCCCCTCCTCTTAATGCCAAACCCCAAAAACACTAAGAACTTGAAAGACATATAATATTAA	120	36.67
Mus musculus strain C57BL/6J mitochondrion	16100	16220	1611_AY172335	+	CCCCTCCTCTTAATGCCAAACCCCAAAAACACTAAGAACTTGAAAGACATATAATATTAACTATCAAACCCTATGTCCTGATCAATTCTAGTAGTTCCCAAAATATGACTTATATTTTAG	120	33.33
Mus musculus strain C57BL/6J mitochondrion	16160	16280	1617_AY172335	+	CTATCAAACCCTATGTCCTGATCAATTCTAGTAGTTCCCAAAATATGACTTATATTTTAGTACTTGTAAAAATTTTACAAAATCATGTTCCGTGAACCAAAACTCTAATCATACTCTATT	120	29.17

## Sheet: Supplementary Table 4
Differentially expressed genes (log2FC > 0.25, p.adj < 0.05) from all perturbation groups.
DEG	KO Group	P Value	Average log2FC	% KO Cells Expressing	% NT Cells Expressing	Adjusted P Value
2410006H16Rik	Tfam	2.16205e-06	0.61387	0.693	0.597	0.0381796
Abi3bp	Atg5	6.05657e-07	0.709245	0.604	0.476	0.0106953
Abi3bp	Tfam	2.85712e-10	-1.00525	0.285	0.476	5.04538e-06
Acat2	Opa1	1.5336e-09	-0.613701	0.526	0.674	2.70819e-05
Acat2	Tfam	9.28858e-11	-0.729184	0.522	0.674	1.64027e-06
Acot2	Opa1	2.68709e-09	1.33387	0.208	0.095	4.74513e-05
Acot2	Tfam	3.47089e-19	1.80395	0.278	0.095	6.12925e-15
Akap1	Akap1	7.39613e-09	-0.779896	0.272	0.423	0.000130608
Aldh18a1	Opa1	2.63871e-08	0.818069	0.549	0.439	0.00046597
Aldh18a1	Tfam	3.56912e-10	0.744129	0.615	0.439	6.30271e-06
Aldh1l2	Opa1	4.28674e-34	1.82959	0.575	0.278	7.56996e-30
Aldh1l2	Tfam	1.09562e-44	1.95641	0.648	0.278	1.93476e-40
Angptl6	Opa1	4.00354e-12	2.2537	0.123	0.035	7.06985e-08
Angptl6	Tfam	3.42795e-13	2.28017	0.133	0.035	6.05341e-09
Ank2	Opa1	1.13364e-07	0.642187	0.688	0.592	0.0020019
Ank2	Tfam	1.1278e-09	0.747684	0.73	0.592	1.99157e-05
Arhgef2	Opa1	1.1892e-08	0.499072	0.795	0.718	0.000210001
Arhgef2	Tfam	1.78914e-09	0.596249	0.789	0.718	3.15944e-05
Arl14ep	Tfam	3.85743e-09	0.837125	0.5	0.34	6.81183e-05
Arln	Tfam	2.05569e-07	0.406942	0.893	0.799	0.00363014
Asns	Opa1	3.09333e-13	1.20308	0.542	0.391	5.46251e-09
Asns	Tfam	5.83207e-25	1.51741	0.637	0.391	1.02989e-20
Atf4	Opa1	1.09435e-07	0.441077	0.893	0.863	0.00193252
Atf4	Tfam	1.76334e-07	0.478141	0.874	0.863	0.00311388
Atf5	Opa1	7.45257e-14	1.19755	0.425	0.246	1.31605e-09
Atf5	Tfam	1.10765e-30	1.67525	0.552	0.246	1.95601e-26
Atp6v1g1	Tfam	2.85113e-08	0.385981	0.896	0.841	0.00050348
Avil	Opa1	1.60205e-07	1.68751	0.101	0.035	0.00282906
Bcat1	Opa1	9.6964e-07	1.00546	0.305	0.195	0.0171229
Bcat1	Tfam	1.11126e-06	0.89954	0.319	0.195	0.0196237
Bri3	Tfam	2.44462e-08	0.344007	0.974	0.93	0.000431695
Calr	Opa1	1.78768e-09	-0.308251	0.964	0.988	3.15687e-05
Calr	Tfam	2.99815e-07	-0.266758	0.978	0.988	0.00529443
Ccnd2	Opa1	3.46663e-07	0.425153	0.834	0.753	0.00612172
Cd24a	Tfam	2.67218e-09	-0.450568	0.848	0.912	4.71881e-05
Cd63	Atg5	8.4494e-14	-0.278742	0.997	1	1.49208e-09
Cdkn1a	Opa1	2.20086e-07	0.634064	0.354	0.216	0.00388649
Cdkn1a	Tfam	4.90999e-07	0.694752	0.352	0.216	0.00867056
Cdsn	Opa1	1.34828e-14	1.9453	0.218	0.081	2.38093e-10
Cdsn	Tfam	8.11577e-19	1.99777	0.252	0.081	1.43316e-14
Cebpg	Tfam	6.03287e-07	0.619931	0.563	0.422	0.0106534
Chac1	Opa1	3.45023e-09	1.36521	0.244	0.124	6.09277e-05
Chac1	Tfam	1.10791e-09	1.25103	0.259	0.124	1.95646e-05
Ckap4	Tfam	5.22037e-07	-0.308902	0.926	0.956	0.00921864
Cldnd1	Tfam	1.116e-06	0.421703	0.778	0.683	0.0197074
Col12a1	Tfam	1.00239e-06	-0.817535	0.3	0.451	0.0177012
Col1a1	Atg5	1.43597e-07	0.276651	0.994	0.985	0.00253578
Col1a1	Opa1	2.86666e-08	-0.294282	0.981	0.985	0.000506224
Col1a2	Atg5	2.26285e-08	0.383815	0.93	0.865	0.000399597
Cox17	Tfam	4.66193e-08	0.456665	0.841	0.775	0.00082325
Cox6a1	Akap1	1.53521e-14	-0.447359	0.949	0.972	2.71103e-10
Cox7a2l	Tfam	1.35464e-07	0.364277	0.915	0.832	0.00239216
Cpox	Tfam	2.1764e-08	0.701628	0.663	0.531	0.000384331
Cst3	Tfam	2.20145e-06	-0.252387	0.974	0.994	0.0388755
Cth	Opa1	6.81051e-20	1.81199	0.406	0.195	1.20267e-15
Cth	Tfam	1.63025e-24	1.88424	0.448	0.195	2.87885e-20
Ctsl	Opa1	8.55579e-07	0.376409	0.873	0.819	0.0151087
Ctsl	Tfam	1.06646e-17	0.607701	0.919	0.819	1.88326e-13
Cyp51	Opa1	3.64786e-10	-0.713959	0.542	0.693	6.44175e-06
Cyp51	Tfam	1.18692e-10	-0.737626	0.515	0.693	2.09598e-06
Dab2	Tfam	4.74762e-07	-0.448208	0.741	0.848	0.00838382
Dcbld2	Opa1	5.20939e-08	-0.384913	0.753	0.84	0.000919927
Dhcr24	Opa1	1.34484e-07	-0.56987	0.448	0.592	0.00237485
Dhcr24	Tfam	3.23753e-12	-0.81253	0.37	0.592	5.71715e-08
Dlc1	Tfam	2.5867e-07	-0.453948	0.752	0.831	0.00456785
Dnm1l	Dnm1l	4.29794e-22	-0.612383	0.699	0.883	7.58972e-18
Eef1b2	Opa1	1.56921e-07	0.274466	0.997	0.987	0.00277106
Eef1b2	Tfam	5.62608e-12	0.412354	0.989	0.987	9.93509e-08
Efna5	Tfam	1.00196e-08	-0.309637	0.985	0.994	0.000176936
Eif1	Opa1	4.0051e-08	0.31087	1	0.997	0.00070726
Eif1	Tfam	5.91234e-20	0.475257	1	0.997	1.04406e-15
Eif3c	Opa1	1.02945e-11	0.419757	0.984	0.981	1.81791e-07
Eif3c	Tfam	6.19787e-13	0.491504	0.989	0.981	1.09448e-08
Eif4ebp1	Opa1	3.85319e-09	0.629646	0.737	0.62	6.80435e-05
Eif4ebp1	Tfam	3.58932e-13	0.791701	0.752	0.62	6.33839e-09
Elovl6	Opa1	1.07812e-11	-0.464879	0.844	0.929	1.90385e-07
Elovl6	Tfam	4.09628e-26	-0.819229	0.774	0.929	7.23362e-22
Emp2	Tfam	2.3028e-06	0.393935	0.789	0.679	0.0406652
Eprs	Opa1	2.54128e-14	0.492732	0.977	0.942	4.48765e-10
Eprs	Tfam	4.8906e-14	0.532829	0.956	0.942	8.63631e-10
Eps8	Atg5	1.0108e-07	-0.4124	0.712	0.824	0.00178497
Ero1l	Opa1	4.17523e-07	0.827499	0.487	0.362	0.00737304
Ero1l	Tfam	9.43675e-08	0.816688	0.504	0.362	0.00166644
Ext1	Tfam	7.49507e-10	-0.38941	0.978	0.989	1.32355e-05
Fads2	Opa1	3.48383e-07	-0.387098	0.795	0.876	0.0061521
Fads2	Tfam	1.3337e-11	-0.535029	0.767	0.876	2.35518e-07
Fam129a	Tfam	7.56815e-08	0.545132	0.656	0.496	0.00133646
Fasn	Opa1	2.5261e-10	-0.640548	0.623	0.736	4.46084e-06
Fasn	Tfam	4.7666e-12	-0.745437	0.57	0.736	8.41734e-08
Fau	Tfam	1.20421e-09	0.265677	1	1	2.12651e-05
Fdps	Opa1	7.83897e-16	-0.618716	0.831	0.935	1.38428e-11
Fdps	Tfam	5.72538e-22	-0.80807	0.781	0.935	1.01105e-17
Fnip2	Atg5	2.26697e-06	-0.293434	0.888	0.945	0.0400324
Frmd5	Tfam	6.47091e-08	-0.425306	0.759	0.859	0.0011427
Fth1	Tfam	1.99887e-09	0.3346	1	1	3.52981e-05
Ftl1	Opa1	1.21301e-09	0.298237	1	1	2.14205e-05
Ftl1	Tfam	8.78693e-19	0.419948	1	1	1.55168e-14
Fundc2	Tfam	1.70596e-06	0.48548	0.704	0.561	0.0301255
Galnt13	Tfam	3.63432e-07	-0.497275	0.637	0.766	0.00641785
Gars	Opa1	8.39614e-10	0.657533	0.773	0.676	1.48267e-05
Gars	Tfam	1.55984e-18	0.874985	0.833	0.676	2.75452e-14
Ghitm	Opa1	1.1698e-08	0.56321	0.763	0.671	0.000206575
Ghitm	Tfam	4.59846e-19	0.79368	0.822	0.671	8.12042e-15
Gli3	Tfam	2.72315e-08	-0.342995	0.878	0.952	0.000480882
Gm42418	Tfam	5.12764e-07	-0.353304	1	1	0.00905489
Gng5	Tfam	4.80631e-09	0.365893	0.985	0.96	8.48746e-05
Gpt2	Opa1	2.18654e-11	1.074	0.364	0.202	3.86121e-07
Gpt2	Tfam	2.66052e-17	1.32893	0.419	0.202	4.69821e-13
Grina	Tfam	3.85431e-07	0.336913	0.93	0.895	0.00680633
Grn	Tfam	2.44262e-07	0.311836	0.967	0.937	0.00431342
Gulp1	Tfam	1.77076e-07	-0.359403	0.922	0.97	0.00312698
H2afz	Tfam	4.47482e-09	0.26439	1	0.999	7.90208e-05
Herpud1	Opa1	2.53987e-06	0.818803	0.299	0.187	0.0448515
Hexa	Atg5	5.76324e-09	-0.40072	0.7	0.841	0.000101773
Hint1	Tfam	3.18146e-11	0.311451	1	0.995	5.61815e-07
Hmgcs1	Opa1	1.06348e-09	-0.712477	0.555	0.688	1.878e-05
Hmgcs1	Tfam	1.30885e-06	-0.54388	0.578	0.688	0.023113
Hnrnpf	Tfam	5.73583e-09	0.29795	0.985	0.973	0.000101289
Hsd17b7	Tfam	2.12756e-06	-0.906201	0.167	0.305	0.0375705
Hsp90b1	Tfam	8.94928e-09	-0.268151	0.996	0.999	0.000158035
Hspa9	Opa1	6.79287e-15	0.605326	0.958	0.94	1.19955e-10
Hspa9	Tfam	5.38482e-23	0.745309	0.967	0.94	9.50905e-19
Iars	Tfam	1.04516e-07	0.52454	0.719	0.617	0.00184564
Idi1	Opa1	8.39982e-09	-0.751836	0.425	0.578	0.000148332
Idi1	Tfam	6.02375e-10	-0.691926	0.374	0.578	1.06373e-05
Igfbp4	Tfam	1.09873e-08	0.43337	0.889	0.818	0.000194025
Insig1	Opa1	8.31947e-11	-0.694317	0.565	0.707	1.46914e-06
Insig1	Tfam	1.26527e-09	-0.613663	0.544	0.707	2.23434e-05
Krcc1	Tfam	7.43455e-08	0.558434	0.644	0.491	0.00131287
Krtcap2	Tfam	5.76216e-10	0.461276	0.922	0.905	1.01754e-05
Lamp1	Atg5	1.01307e-08	-0.253492	0.981	0.997	0.000178897
Lamtor2	Tfam	3.75047e-07	0.37549	0.841	0.737	0.00662296
Lars	Opa1	9.47242e-09	0.60959	0.74	0.642	0.000167274
Lars	Tfam	7.58445e-07	0.560284	0.741	0.642	0.0133934
Ldlr	Opa1	7.21588e-09	-0.495193	0.591	0.742	0.000127425
Ldlr	Tfam	3.92714e-13	-0.765114	0.552	0.742	6.93494e-09
Lonp1	Opa1	1.72763e-07	0.444174	0.802	0.771	0.00305083
Lonp1	Tfam	1.1067e-09	0.526578	0.841	0.771	1.95432e-05
Lrrc28	Oma1	1.26047e-06	0.595583	0.369	0.246	0.0222586
Ltbp1	Tfam	3.56762e-07	-0.369476	0.889	0.937	0.00630006
Maml2	Tfam	7.26073e-11	-0.506941	0.859	0.961	1.28217e-06
Mdfic	Opa1	4.32374e-07	0.485873	0.662	0.507	0.00763529
Mei4	Opa1	1.52742e-10	2.07084	0.101	0.027	2.69727e-06
Mei4	Tfam	1.45748e-07	1.82471	0.089	0.027	0.00257377
Mfsd1	Atg5	3.21759e-08	-0.373959	0.773	0.855	0.000568195
Mme	Atg5	2.2154e-06	-0.318316	0.824	0.902	0.0391217
Msmo1	Tfam	1.464e-06	-0.509474	0.437	0.595	0.0258528
mt-Atp6	Opa1	9.41192e-32	-0.662051	1	1	1.66205e-27
mt-Atp6	Polg	1.32849e-39	-0.832934	1	1	2.34599e-35
mt-Atp6	Tfam	5.95391e-103	-1.91309	1	1	1.0514e-98
mt-Atp8	Opa1	1.82031e-18	-0.883542	0.494	0.718	3.21449e-14
mt-Atp8	Polg	1.11053e-16	-0.863388	0.479	0.718	1.96109e-12
mt-Atp8	Tfam	6.5194e-58	-2.52927	0.178	0.718	1.15126e-53
mt-Co1	Opa1	1.92897e-48	-0.788376	1	0.998	3.40637e-44
mt-Co1	Polg	1.47313e-37	-0.688832	1	0.998	2.60141e-33
mt-Co1	Tfam	2.23465e-108	-2.07309	0.967	0.998	3.94617e-104
mt-Co2	Opa1	3.16397e-43	-0.813162	1	0.999	5.58725e-39
mt-Co2	Polg	2.34294e-42	-0.847167	1	0.999	4.1374e-38
mt-Co2	Tfam	1.22861e-105	-1.98809	0.996	0.999	2.1696e-101
mt-Co3	Opa1	2.01944e-37	-0.836097	1	1	3.56613e-33
mt-Co3	Polg	9.2423e-24	-0.621121	1	1	1.6321e-19
mt-Co3	Tfam	2.07763e-96	-1.97875	0.981	1	3.66888e-92
mt-Cytb	Opa1	1.11609e-45	-0.796389	0.994	0.995	1.97091e-41
mt-Cytb	Polg	4.93427e-42	-0.861516	0.965	0.995	8.71344e-38
mt-Cytb	Tfam	2.42452e-106	-2.1238	0.8	0.995	4.28146e-102
mt-Nd1	Opa1	1.02474e-26	-0.563055	0.99	0.997	1.80959e-22
mt-Nd1	Polg	6.67428e-39	-0.816406	0.997	0.997	1.17861e-34
mt-Nd1	Tfam	2.81123e-104	-1.99008	0.933	0.997	4.96435e-100
mt-Nd2	Opa1	2.61525e-35	-0.641815	0.987	0.998	4.61826e-31
mt-Nd2	Polg	3.17991e-42	-0.819978	0.955	0.998	5.61541e-38
mt-Nd2	Tfam	4.96097e-108	-2.06015	0.789	0.998	8.76057e-104
mt-Nd3	Opa1	5.20455e-29	-0.731215	0.873	0.96	9.19071e-25
mt-Nd3	Polg	2.64382e-27	-0.740006	0.811	0.96	4.66872e-23
mt-Nd3	Tfam	9.73284e-83	-1.92058	0.567	0.96	1.71872e-78
mt-Nd4	Opa1	3.98419e-44	-0.813024	0.981	0.994	7.03568e-40
mt-Nd4	Polg	4.72046e-32	-0.66813	0.976	0.994	8.33585e-28
mt-Nd4	Tfam	4.71902e-108	-2.1615	0.781	0.994	8.33332e-104
mt-Nd4l	Opa1	9.64072e-33	-0.874283	0.679	0.916	1.70245e-28
mt-Nd4l	Polg	6.89399e-30	-0.857808	0.657	0.916	1.21741e-25
mt-Nd4l	Tfam	2.77824e-93	-2.51439	0.278	0.916	4.90609e-89
mt-Nd5	Opa1	3.07716e-46	-0.833647	0.893	0.982	5.43395e-42
mt-Nd5	Polg	1.55497e-15	-0.443032	0.93	0.982	2.74592e-11
mt-Nd5	Tfam	8.83452e-96	-1.9543	0.581	0.982	1.56009e-91
mt-Nd6	Polg	9.38994e-11	-1.04596	0.22	0.415	1.65817e-06
mt-Nd6	Tfam	2.32268e-23	-2.16085	0.096	0.415	4.10163e-19
Mt1	Atg5	1.45877e-09	-0.41702	0.875	0.962	2.57604e-05
Mt1	Tfam	5.3694e-07	0.278784	0.985	0.962	0.00948183
Mthfd2	Opa1	1.03386e-14	0.929249	0.698	0.536	1.8257e-10
Mthfd2	Tfam	5.67825e-21	1.12956	0.722	0.536	1.00272e-16
Nars	Opa1	1.64078e-08	0.498288	0.844	0.805	0.000289746
Nars	Tfam	1.52922e-15	0.653182	0.885	0.805	2.70045e-11
Ndufb9	Akap1	1.08339e-22	-0.545797	0.927	0.973	1.91315e-18
Ndufc2	Tfam	1.68613e-09	0.466487	0.896	0.81	2.97754e-05
Osbpl3	Tfam	1.2152e-06	-0.347489	0.748	0.851	0.0214592
P2rx3	Opa1	6.80361e-07	2.17936	0.058	0.015	0.0120145
P4ha1	Mtfp1	1.26632e-06	0.331888	0.799	0.667	0.022362
Pabpc1	Tfam	4.78721e-13	0.281418	1	1	8.45374e-09
Pak3	Tfam	1.43084e-06	-0.38386	0.878	0.924	0.0252671
Pck2	Opa1	3.17849e-12	0.88576	0.649	0.495	5.61289e-08
Pck2	Tfam	9.53663e-28	1.26183	0.737	0.495	1.68407e-23
Phf10	Opa1	3.60774e-16	0.920181	0.753	0.62	6.37091e-12
Phf10	Tfam	6.3723e-18	0.973547	0.748	0.62	1.12528e-13
Phgdh	Opa1	1.34505e-07	0.456429	0.899	0.881	0.00237523
Phgdh	Tfam	6.04244e-18	0.657512	0.933	0.881	1.06703e-13
Platr16	Opa1	2.15799e-06	1.73242	0.075	0.024	0.0381079
Plekha1	Opa1	7.87131e-08	0.830885	0.357	0.222	0.00138999
Prkca	Tfam	6.1871e-07	-0.324794	0.904	0.956	0.0109258
Prkg1	Tfam	8.07473e-09	-0.644257	0.681	0.814	0.000142592
Psat1	Opa1	1.40725e-07	0.541514	0.821	0.763	0.00248506
Psat1	Tfam	3.67056e-15	0.728034	0.841	0.763	6.48184e-11
Psph	Opa1	8.7218e-12	0.909798	0.636	0.472	1.54018e-07
Psph	Tfam	9.30244e-14	1.0023	0.656	0.472	1.64272e-09
Ptprd	Tfam	5.72457e-08	-0.535959	0.693	0.804	0.0010109
Pycr1	Opa1	1.24543e-07	1.42593	0.149	0.064	0.00219931
Pycr1	Tfam	1.10125e-07	1.29397	0.156	0.064	0.0019447
Rack1	Tfam	1.17342e-11	0.278299	1	0.998	2.07215e-07
Rasal2	Tfam	2.66546e-06	-0.319138	0.889	0.928	0.0470693
Rbm3	Tfam	8.84914e-09	0.253614	1	0.991	0.000156267
Rpl10	Opa1	1.9851e-07	0.331066	0.987	0.993	0.00350548
Rpl10	Tfam	5.26905e-18	0.456949	1	0.993	9.30461e-14
Rpl12	Opa1	3.35654e-09	0.283927	1	1	5.92732e-05
Rpl12	Tfam	4.84874e-17	0.394807	1	1	8.5624e-13
Rpl13	Tfam	5.8457e-14	0.250454	1	1	1.03229e-09
Rpl13a	Opa1	4.25795e-13	0.292241	1	1	7.51912e-09
Rpl13a	Tfam	3.52365e-20	0.356521	1	1	6.22242e-16
Rpl14	Tfam	1.89244e-14	0.323247	1	0.997	3.34186e-10
Rpl15	Opa1	1.82759e-10	0.302286	1	0.999	3.22734e-06
Rpl15	Tfam	1.70296e-18	0.38678	1	0.999	3.00726e-14
Rpl17	Opa1	5.25024e-12	0.276633	1	0.999	9.2714e-08
Rpl17	Tfam	2.36212e-22	0.400929	1	0.999	4.17126e-18
Rpl18	Tfam	5.71257e-12	0.259542	1	0.999	1.00878e-07
Rpl21	Tfam	1.97984e-16	0.313233	1	1	3.49619e-12
Rpl22	Tfam	2.96865e-08	0.25353	1	0.996	0.000524234
Rpl22l1	Opa1	2.22492e-11	0.413312	0.938	0.912	3.92898e-07
Rpl22l1	Tfam	2.766e-11	0.607324	0.967	0.912	4.88448e-07
Rpl23	Opa1	2.46737e-13	0.298972	1	1	4.35713e-09
Rpl23	Tfam	2.17436e-23	0.357136	1	1	3.8397e-19
Rpl23a	Opa1	7.27037e-15	0.354992	1	1	1.28388e-10
Rpl23a	Tfam	1.98046e-27	0.443164	1	1	3.49729e-23
Rpl24	Tfam	7.32677e-14	0.254855	1	1	1.29383e-09
Rpl26	Tfam	2.19359e-17	0.324923	1	1	3.87366e-13
Rpl27a	Tfam	1.44667e-11	0.279438	1	0.999	2.55468e-07
Rpl28	Opa1	1.25147e-12	0.303361	1	1	2.20997e-08
Rpl28	Tfam	9.23947e-18	0.349857	1	1	1.6316e-13
Rpl29	Tfam	1.15716e-11	0.277637	1	0.999	2.04342e-07
Rpl30	Opa1	1.48762e-12	0.286201	1	0.999	2.62699e-08
Rpl30	Tfam	1.58018e-15	0.321722	1	0.999	2.79045e-11
Rpl32	Opa1	8.59218e-17	0.359013	1	1	1.51729e-12
Rpl32	Tfam	2.17695e-24	0.411138	1	1	3.84428e-20
Rpl34	Opa1	1.98442e-13	0.338382	1	0.999	3.5043e-09
Rpl34	Tfam	3.81176e-17	0.425437	1	0.999	6.73119e-13
Rpl35	Tfam	5.02615e-11	0.315602	0.996	0.995	8.87569e-07
Rpl37	Tfam	1.33628e-11	0.303332	1	1	2.35974e-07
Rpl39	Opa1	4.61987e-11	0.279139	1	0.999	8.15823e-07
Rpl39	Tfam	1.72041e-14	0.326177	1	0.999	3.03807e-10
Rpl7	Tfam	3.56861e-11	0.316832	0.996	0.994	6.30181e-07
Rpl7a	Tfam	1.4274e-08	0.269629	1	0.998	0.000252065
Rpl9	Tfam	1.65243e-12	0.313343	1	0.999	2.91803e-08
Rplp0	Opa1	2.90134e-09	0.255339	1	1	5.12348e-05
Rplp0	Tfam	9.65147e-18	0.356761	1	1	1.70435e-13
Rplp1	Opa1	1.58661e-11	0.281485	1	1	2.8018e-07
Rplp1	Tfam	3.75282e-14	0.326609	1	1	6.6271e-10
Rplp2	Tfam	1.54041e-10	0.30264	1	0.999	2.72022e-06
Rps10	Tfam	2.92451e-18	0.307559	1	1	5.1644e-14
Rps12	Opa1	5.79957e-17	0.408005	1	1	1.02415e-12
Rps12	Tfam	7.26647e-21	0.420093	1	1	1.28319e-16
Rps13	Opa1	1.54281e-10	0.28613	1	0.999	2.72444e-06
Rps13	Tfam	1.66939e-16	0.357018	1	0.999	2.94798e-12
Rps14	Opa1	2.12437e-09	0.278925	1	1	3.75143e-05
Rps14	Tfam	6.38601e-17	0.359225	1	1	1.12771e-12
Rps15a	Opa1	5.67561e-14	0.310675	1	0.999	1.00226e-09
Rps15a	Tfam	2.90881e-19	0.3432	1	0.999	5.13667e-15
Rps16	Opa1	1.69815e-12	0.25154	1	1	2.99877e-08
Rps16	Tfam	1.37428e-19	0.313512	1	1	2.42684e-15
Rps17	Tfam	2.63804e-10	0.27209	0.996	1	4.65852e-06
Rps18	Opa1	4.00572e-11	0.267996	1	1	7.0737e-07
Rps18	Tfam	1.69565e-19	0.353654	1	1	2.99434e-15
Rps2	Tfam	1.76662e-11	0.302525	1	1	3.11967e-07
Rps20	Opa1	6.91261e-23	0.437128	1	1	1.2207e-18
Rps20	Tfam	1.45122e-34	0.515875	1	1	2.56272e-30
Rps21	Tfam	5.98659e-13	0.280089	1	1	1.05717e-08
Rps23	Opa1	2.09078e-10	0.291731	1	0.999	3.69211e-06
Rps23	Tfam	2.81479e-15	0.344496	1	0.999	4.97064e-11
Rps24	Opa1	5.35337e-15	0.340256	1	1	9.45352e-11
Rps24	Tfam	4.61127e-26	0.414883	1	1	8.14304e-22
Rps25	Opa1	3.82546e-10	0.26447	0.997	0.998	6.75537e-06
Rps25	Tfam	2.22059e-09	0.262274	1	0.998	3.92134e-05
Rps27	Opa1	2.78625e-10	0.311694	1	0.997	4.92025e-06
Rps27	Tfam	8.76195e-14	0.369875	1	0.997	1.54727e-09
Rps27a	Opa1	1.26354e-13	0.290815	1	0.999	2.23129e-09
Rps27a	Tfam	2.89596e-19	0.351144	1	0.999	5.11397e-15
Rps3	Tfam	1.24134e-11	0.293546	1	0.998	2.19208e-07
Rps3a1	Tfam	9.31714e-13	0.287332	1	1	1.64531e-08
Rps4x	Opa1	1.26564e-09	0.260209	1	0.999	2.23499e-05
Rps4x	Tfam	4.89906e-17	0.361034	1	0.999	8.65124e-13
Rps5	Opa1	1.10655e-13	0.370698	1	0.998	1.95406e-09
Rps5	Tfam	3.72212e-23	0.457392	1	0.998	6.5729e-19
Rps6	Tfam	3.40025e-14	0.353269	0.996	0.998	6.00449e-10
Rps7	Opa1	9.2857e-14	0.420752	0.994	0.995	1.63976e-09
Rps7	Tfam	1.14293e-20	0.489557	1	0.995	2.01831e-16
Rps8	Opa1	4.96834e-15	0.300361	1	1	8.77359e-11
Rps8	Tfam	1.61609e-18	0.342589	1	1	2.85385e-14
Sars	Opa1	4.05168e-08	0.371024	0.961	0.952	0.000715486
Sars	Tfam	1.03672e-14	0.531269	0.963	0.952	1.83074e-10
Sbno2	Tfam	3.738e-07	-0.570046	0.437	0.598	0.00660094
Scd2	Opa1	1.00701e-09	-0.332283	0.981	0.99	1.77828e-05
Scd2	Tfam	1.22033e-08	-0.287761	0.996	0.99	0.000215499
Sesn2	Tfam	1.15254e-07	0.945765	0.311	0.178	0.00203526
Shmt2	Opa1	4.07877e-10	0.724928	0.782	0.694	7.20269e-06
Shmt2	Tfam	4.26545e-12	0.743967	0.796	0.694	7.53235e-08
Slc3a2	Tfam	1.12729e-06	0.350528	0.937	0.884	0.0199069
Slc6a9	Opa1	4.54635e-14	1.48316	0.282	0.124	8.02839e-10
Slc6a9	Tfam	6.54935e-12	1.37545	0.278	0.124	1.15655e-07
Slc7a1	Opa1	1.59262e-06	0.578587	0.659	0.558	0.0281241
Slc7a1	Tfam	2.24843e-06	0.485345	0.678	0.558	0.0397051
Slc7a11	Opa1	4.20205e-14	1.7309	0.172	0.054	7.42039e-10
Slc7a11	Tfam	6.27917e-30	2.27178	0.252	0.054	1.10884e-25
Slc7a5	Tfam	1.13694e-06	0.727991	0.522	0.401	0.0200773
Smim10l1	Tfam	3.91317e-10	0.458522	0.826	0.69	6.91026e-06
Snhg8	Opa1	3.94026e-08	0.519309	0.692	0.546	0.00069581
Snhg8	Tfam	6.93103e-07	0.539819	0.681	0.546	0.0122395
Snx9	Snx9	1.393e-13	-0.540332	0.767	0.89	2.45989e-09
Sp3	Tfam	1.23776e-07	0.400705	0.859	0.797	0.00218576
Sparc	Opa1	6.45464e-09	-0.2665	1	0.998	0.000113983
Sqle	Opa1	1.27884e-06	-0.451362	0.588	0.709	0.0225831
Sqle	Tfam	3.51004e-12	-0.692196	0.522	0.709	6.19838e-08
Srebf2	Tfam	1.12197e-07	-0.385201	0.774	0.891	0.00198129
Taf15	Opa1	2.71009e-07	0.380846	0.945	0.929	0.00478575
Tcea1	Tfam	3.87093e-08	0.402498	0.907	0.846	0.000683567
Tfam	Tfam	9.66093e-08	-0.689202	0.337	0.499	0.00170602
Tfrc	Opa1	1.1565e-12	-0.641687	0.656	0.775	2.04226e-08
Tfrc	Tfam	8.872e-16	-0.778461	0.578	0.775	1.56671e-11
Tmeff2	Tfam	1.91217e-06	-1.54655	0.059	0.173	0.0337671
Tomm20	Tfam	1.95737e-06	0.25431	0.956	0.924	0.0345652
Tpt1	Opa1	1.06386e-13	0.355191	1	0.999	1.87867e-09
Tpt1	Tfam	1.74799e-18	0.414028	1	0.999	3.08678e-14
Trib3	Opa1	5.31941e-20	1.8078	0.331	0.138	9.39355e-16
Trib3	Tfam	1.63282e-21	1.7695	0.356	0.138	2.88339e-17
Tuba1a	Opa1	1.86781e-06	-0.505961	0.581	0.699	0.0329837
Tuba1a	Tfam	1.31987e-13	-0.791422	0.526	0.699	2.33077e-09
Txnip	Tfam	1.11217e-09	-1.14754	0.215	0.403	1.96399e-05
Uap1l1	Atg5	3.39769e-09	-0.35404	0.885	0.955	5.99999e-05
Unc5c	Tfam	7.89175e-09	-0.753693	0.385	0.557	0.00013936
Uqcc6	Tfam	1.58545e-07	0.856111	0.33	0.194	0.00279975
Uqcrq	Tfam	7.17097e-08	0.305458	0.981	0.977	0.00126632
Vasp	Tfam	7.20665e-07	0.532792	0.552	0.396	0.0127262
Vegfa	Opa1	2.59287e-08	0.909944	0.39	0.248	0.000457874
Vegfa	Tfam	1.20147e-16	1.108	0.481	0.248	2.12168e-12
Vegfb	Tfam	1.34497e-08	0.410655	0.87	0.819	0.000237509
Vldlr	Opa1	3.88406e-15	1.49797	0.341	0.166	6.85886e-11
Vldlr	Tfam	1.19287e-19	1.43322	0.389	0.166	2.10649e-15
Xpot	Opa1	3.60141e-10	0.720144	0.731	0.609	6.35973e-06
Zranb2	Tfam	3.41939e-07	0.300292	0.922	0.882	0.0060383

## Sheet: Supplementary Table 5
Differentially expressed genes (log2FC > 0.25, p.adj < 0.05) in Tfam, Opa1, Polg and Atg5 KO cells post-Mixscape analysis.
Gene	Tfam Mixscape KO				Opa1 Mixscape KO				Polg Mixscape KO				Atg5 Mixscape KO
	DEG	p_val	avg_log2FC	p_val_adj	DEG	p_val	avg_log2FC	p_val_adj	DEG	p_val	avg_log2FC	p_val_adj	DEG	p_val	avg_log2FC	p_val_adj
2310014F06Rik	FALSE	NA	NA	NA	FALSE	NA	NA	NA	FALSE	NA	NA	NA	TRUE	5.97E-08	1.50367	0.00192697
2410006H16Rik	TRUE	8.74E-07	0.623143	0.028222	TRUE	7.84E-10	0.844414	2.53E-05	FALSE	NA	NA	NA	FALSE	NA	NA	NA
A330076H08Rik	FALSE	NA	NA	NA	FALSE	NA	NA	NA	FALSE	NA	NA	NA	TRUE	1.23E-06	3.02315	0.0397699
Aars	FALSE	NA	NA	NA	TRUE	2.41E-07	0.609587	0.00778352	FALSE	NA	NA	NA	FALSE	NA	NA	NA
Abcc1	FALSE	NA	NA	NA	FALSE	NA	NA	NA	FALSE	NA	NA	NA	TRUE	1.06E-06	0.548137	0.0341782
Abi3bp	TRUE	1.61E-12	-1.44224	5.19E-08	TRUE	1.31E-09	-1.78114	4.23E-05	FALSE	NA	NA	NA	FALSE	NA	NA	NA
Ablim1	FALSE	NA	NA	NA	FALSE	NA	NA	NA	FALSE	NA	NA	NA	TRUE	1.94E-11	0.800145	6.27E-07
Acat2	TRUE	2.20E-09	-0.688493	7.12E-05	TRUE	3.06E-09	-0.926475	9.87E-05	FALSE	NA	NA	NA	FALSE	NA	NA	NA
Acot2	TRUE	4.07E-22	1.97494	1.31E-17	TRUE	2.72E-19	2.26609	8.79E-15	FALSE	NA	NA	NA	FALSE	NA	NA	NA
Adgrl3	TRUE	2.27E-07	-1.01163	0.00734229	FALSE	NA	NA	NA	FALSE	NA	NA	NA	FALSE	NA	NA	NA
Adh7	FALSE	NA	NA	NA	TRUE	1.34E-06	1.74343	0.0431192	FALSE	NA	NA	NA	FALSE	NA	NA	NA
Ahnak2	TRUE	8.70E-07	0.665295	0.0280893	FALSE	NA	NA	NA	FALSE	NA	NA	NA	FALSE	NA	NA	NA
Aldh18a1	TRUE	4.82E-12	0.82242	1.55E-07	TRUE	1.39E-18	1.39751	4.49E-14	FALSE	NA	NA	NA	FALSE	NA	NA	NA
Aldh1l2	TRUE	8.63E-54	2.08231	2.79E-49	TRUE	1.94E-55	2.60503	6.27E-51	TRUE	1.39E-10	1.48756	4.50E-06	FALSE	NA	NA	NA
Anapc1	FALSE	NA	NA	NA	FALSE	NA	NA	NA	FALSE	NA	NA	NA	TRUE	9.66E-07	0.464363	0.0311846
Angpt1	FALSE	NA	NA	NA	TRUE	1.50E-06	-1.15512	0.0483487	FALSE	NA	NA	NA	FALSE	NA	NA	NA
Angptl6	TRUE	2.11E-16	2.46967	6.80E-12	TRUE	8.97E-28	3.47347	2.90E-23	FALSE	NA	NA	NA	FALSE	NA	NA	NA
Ank2	TRUE	1.37E-12	0.808204	4.41E-08	TRUE	5.00E-22	1.18706	1.61E-17	FALSE	NA	NA	NA	FALSE	NA	NA	NA
Apbb2	TRUE	3.53E-08	-0.426214	0.00114086	FALSE	NA	NA	NA	FALSE	NA	NA	NA	FALSE	NA	NA	NA
Arhgap24	TRUE	5.47E-07	-0.497694	0.0176711	FALSE	NA	NA	NA	FALSE	NA	NA	NA	FALSE	NA	NA	NA
Arhgef2	TRUE	1.77E-13	0.650932	5.70E-09	TRUE	1.28E-15	0.899876	4.13E-11	FALSE	NA	NA	NA	FALSE	NA	NA	NA
Arl14ep	TRUE	1.47E-09	0.879213	4.76E-05	TRUE	2.10E-10	1.07011	6.77E-06	FALSE	NA	NA	NA	FALSE	NA	NA	NA
Arln	TRUE	1.68E-09	0.450114	5.41E-05	FALSE	NA	NA	NA	FALSE	NA	NA	NA	FALSE	NA	NA	NA
Asns	TRUE	9.57E-35	1.63889	3.09E-30	TRUE	8.05E-34	1.97839	2.60E-29	TRUE	4.99E-09	1.22718	0.000161064	FALSE	NA	NA	NA
Atf4	TRUE	1.93E-08	0.4961	0.000623663	TRUE	2.33E-16	0.819216	7.52E-12	TRUE	7.82E-07	0.474806	0.0252308	FALSE	NA	NA	NA
Atf5	TRUE	5.77E-36	1.85586	1.86E-31	TRUE	3.83E-28	1.94757	1.24E-23	FALSE	NA	NA	NA	FALSE	NA	NA	NA
Atp13a3	FALSE	NA	NA	NA	TRUE	4.77E-08	-0.466348	0.00153891	FALSE	NA	NA	NA	FALSE	NA	NA	NA
Atp5g2	TRUE	3.97E-08	0.277715	0.00128208	FALSE	NA	NA	NA	FALSE	NA	NA	NA	FALSE	NA	NA	NA
Atp5j	TRUE	5.97E-07	0.255037	0.0192798	FALSE	NA	NA	NA	FALSE	NA	NA	NA	FALSE	NA	NA	NA
Atp6v0b	FALSE	NA	NA	NA	FALSE	NA	NA	NA	FALSE	NA	NA	NA	TRUE	4.66E-07	-0.576647	0.0150296
Atp6v0c	FALSE	NA	NA	NA	FALSE	NA	NA	NA	FALSE	NA	NA	NA	TRUE	2.78E-08	-0.459983	0.000897844
Atp6v1a	FALSE	NA	NA	NA	FALSE	NA	NA	NA	FALSE	NA	NA	NA	TRUE	9.31E-07	-0.43463	0.0300499
Atp6v1f	FALSE	NA	NA	NA	FALSE	NA	NA	NA	FALSE	NA	NA	NA	TRUE	8.92E-11	-0.794223	2.88E-06
Atp6v1g1	TRUE	5.54E-08	0.381287	0.00178732	TRUE	5.61E-07	0.501132	0.0180984	FALSE	NA	NA	NA	FALSE	NA	NA	NA
Avil	FALSE	NA	NA	NA	TRUE	1.02E-17	2.89259	3.28E-13	FALSE	NA	NA	NA	FALSE	NA	NA	NA
B4galt6	FALSE	NA	NA	NA	FALSE	NA	NA	NA	FALSE	NA	NA	NA	TRUE	2.00E-07	1.23705	0.00645378
Bax	FALSE	NA	NA	NA	FALSE	NA	NA	NA	FALSE	NA	NA	NA	TRUE	1.12E-09	-0.864594	3.62E-05
Bcat1	TRUE	4.28E-09	1.08623	0.000138105	TRUE	4.33E-14	1.80009	1.40E-09	FALSE	NA	NA	NA	FALSE	NA	NA	NA
Bnc2	TRUE	4.68E-07	-0.387167	0.0151246	FALSE	NA	NA	NA	FALSE	NA	NA	NA	FALSE	NA	NA	NA
Bri3	TRUE	6.52E-10	0.377005	2.10E-05	TRUE	3.99E-12	0.60993	1.29E-07	FALSE	NA	NA	NA	TRUE	2.21E-11	-0.919742	7.13E-07
Bst2	TRUE	1.25E-06	0.500902	0.040392	FALSE	NA	NA	NA	FALSE	NA	NA	NA	FALSE	NA	NA	NA
Calr	TRUE	3.51E-09	-0.330885	0.000113377	TRUE	1.25E-11	-0.533996	4.03E-07	FALSE	NA	NA	NA	FALSE	NA	NA	NA
Cars	TRUE	1.36E-07	0.598726	0.00437662	TRUE	2.78E-11	0.794667	8.98E-07	FALSE	NA	NA	NA	FALSE	NA	NA	NA
Ccdc80	FALSE	NA	NA	NA	TRUE	2.56E-09	-0.959591	8.25E-05	FALSE	NA	NA	NA	FALSE	NA	NA	NA
Ccnd2	FALSE	NA	NA	NA	TRUE	6.08E-11	0.69638	1.96E-06	FALSE	NA	NA	NA	FALSE	NA	NA	NA
Cd24a	TRUE	5.75E-13	-0.559125	1.86E-08	TRUE	3.83E-07	-0.493454	0.0123628	FALSE	NA	NA	NA	FALSE	NA	NA	NA
Cd63	FALSE	NA	NA	NA	FALSE	NA	NA	NA	FALSE	NA	NA	NA	TRUE	8.70E-20	-0.783375	2.81E-15
Cdk4	FALSE	NA	NA	NA	FALSE	NA	NA	NA	FALSE	NA	NA	NA	TRUE	1.64E-08	-0.570168	0.000530384
Cdkn1a	TRUE	2.41E-09	0.831788	7.77E-05	TRUE	5.70E-12	1.24625	1.84E-07	FALSE	NA	NA	NA	FALSE	NA	NA	NA
Cdsn	TRUE	4.11E-19	2.12581	1.33E-14	TRUE	2.24E-30	3.05957	7.24E-26	FALSE	NA	NA	NA	FALSE	NA	NA	NA
Cebpb	FALSE	NA	NA	NA	FALSE	NA	NA	NA	FALSE	NA	NA	NA	TRUE	1.53E-07	-0.912149	0.0049509
Cebpg	TRUE	4.72E-08	0.676056	0.0015223	TRUE	1.93E-08	0.895023	0.000623973	FALSE	NA	NA	NA	FALSE	NA	NA	NA
Cenpv	FALSE	NA	NA	NA	TRUE	2.78E-11	1.2279	8.99E-07	FALSE	NA	NA	NA	FALSE	NA	NA	NA
Chac1	TRUE	7.00E-12	1.40566	2.26E-07	TRUE	5.94E-20	2.40693	1.92E-15	FALSE	NA	NA	NA	FALSE	NA	NA	NA
Chchd2	FALSE	NA	NA	NA	FALSE	NA	NA	NA	FALSE	NA	NA	NA	TRUE	9.76E-11	-0.643701	3.15E-06
Ckap4	TRUE	8.97E-07	-0.304165	0.0289567	FALSE	NA	NA	NA	FALSE	NA	NA	NA	FALSE	NA	NA	NA
Cldnd1	TRUE	6.09E-07	0.416913	0.0196678	FALSE	NA	NA	NA	FALSE	NA	NA	NA	FALSE	NA	NA	NA
Col12a1	TRUE	9.86E-08	-0.898812	0.003183	FALSE	NA	NA	NA	FALSE	NA	NA	NA	FALSE	NA	NA	NA
Col1a1	TRUE	9.48E-08	-0.306996	0.00306098	TRUE	2.57E-13	-0.603224	8.31E-09	FALSE	NA	NA	NA	FALSE	NA	NA	NA
Col1a2	FALSE	NA	NA	NA	FALSE	NA	NA	NA	FALSE	NA	NA	NA	TRUE	7.73E-07	0.641939	0.0249661
Col6a1	FALSE	NA	NA	NA	TRUE	6.27E-08	-0.613006	0.00202505	FALSE	NA	NA	NA	FALSE	NA	NA	NA
Col8a1	FALSE	NA	NA	NA	TRUE	1.74E-11	-0.985413	5.61E-07	FALSE	NA	NA	NA	FALSE	NA	NA	NA
Cox17	TRUE	5.49E-11	0.503296	1.77E-06	FALSE	NA	NA	NA	FALSE	NA	NA	NA	FALSE	NA	NA	NA
Cox7a2l	TRUE	4.54E-09	0.426982	0.000146417	TRUE	3.50E-09	0.486391	0.000112898	FALSE	NA	NA	NA	FALSE	NA	NA	NA
Cox7c	TRUE	3.33E-08	0.345291	0.00107557	FALSE	NA	NA	NA	FALSE	NA	NA	NA	FALSE	NA	NA	NA
Cox8a	TRUE	1.03E-08	0.253376	0.000333707	FALSE	NA	NA	NA	FALSE	NA	NA	NA	FALSE	NA	NA	NA
Cpox	TRUE	1.75E-11	0.762482	5.66E-07	FALSE	NA	NA	NA	FALSE	NA	NA	NA	FALSE	NA	NA	NA
Crim1	FALSE	NA	NA	NA	FALSE	NA	NA	NA	FALSE	NA	NA	NA	TRUE	3.09E-08	0.677026	0.000997746
Cst3	TRUE	4.43E-07	-0.271572	0.0142941	TRUE	1.74E-08	-0.454582	0.000560943	FALSE	NA	NA	NA	FALSE	NA	NA	NA
Cstb	FALSE	NA	NA	NA	FALSE	NA	NA	NA	FALSE	NA	NA	NA	TRUE	3.51E-07	-0.525327	0.0113402
Cth	TRUE	3.64E-29	2.04434	1.18E-24	TRUE	1.12E-40	2.76637	3.62E-36	FALSE	NA	NA	NA	FALSE	NA	NA	NA
Ctsa	TRUE	1.04E-06	0.279598	0.033701	TRUE	5.60E-08	0.326902	0.00180652	FALSE	NA	NA	NA	TRUE	1.85E-08	-0.595805	0.000597715
Ctsl	TRUE	8.02E-20	0.627051	2.59E-15	TRUE	3.77E-12	0.659128	1.22E-07	FALSE	NA	NA	NA	FALSE	NA	NA	NA
Cyb5r1	TRUE	2.03E-08	0.643999	0.00065391	TRUE	2.16E-07	0.946106	0.00696774	FALSE	NA	NA	NA	FALSE	NA	NA	NA
Cyba	FALSE	NA	NA	NA	TRUE	6.35E-07	0.500968	0.0204919	FALSE	NA	NA	NA	FALSE	NA	NA	NA
Cyp51	TRUE	1.96E-11	-0.774303	6.33E-07	TRUE	2.19E-12	-1.18912	7.08E-08	FALSE	NA	NA	NA	FALSE	NA	NA	NA
Dab2	TRUE	2.23E-08	-0.529405	0.000720352	TRUE	1.33E-06	-0.524917	0.0429148	FALSE	NA	NA	NA	FALSE	NA	NA	NA
Dach1	FALSE	NA	NA	NA	TRUE	7.14E-09	-1.16032	0.00023044	FALSE	NA	NA	NA	FALSE	NA	NA	NA
Dcbld2	FALSE	NA	NA	NA	TRUE	5.34E-08	-0.600646	0.00172298	FALSE	NA	NA	NA	FALSE	NA	NA	NA
Ddit3	FALSE	NA	NA	NA	TRUE	1.11E-07	0.739075	0.00358693	FALSE	NA	NA	NA	FALSE	NA	NA	NA
Dhcr24	TRUE	4.85E-13	-0.921646	1.56E-08	TRUE	2.70E-12	-1.2708	8.70E-08	FALSE	NA	NA	NA	FALSE	NA	NA	NA
Dlc1	TRUE	6.94E-08	-0.48114	0.00224103	FALSE	NA	NA	NA	FALSE	NA	NA	NA	FALSE	NA	NA	NA
Eef1a1	FALSE	NA	NA	NA	TRUE	3.22E-10	0.288798	1.04E-05	FALSE	NA	NA	NA	FALSE	NA	NA	NA
Eef1b2	TRUE	2.43E-16	0.49197	7.85E-12	TRUE	4.10E-13	0.518517	1.32E-08	FALSE	NA	NA	NA	FALSE	NA	NA	NA
Eef2	FALSE	NA	NA	NA	TRUE	2.95E-08	0.33034	0.000951028	FALSE	NA	NA	NA	FALSE	NA	NA	NA
Efna5	TRUE	5.25E-12	-0.480417	1.70E-07	TRUE	4.08E-07	-0.477478	0.0131691	FALSE	NA	NA	NA	FALSE	NA	NA	NA
Eif1	TRUE	6.49E-28	0.550417	2.10E-23	TRUE	5.96E-16	0.585023	1.93E-11	FALSE	NA	NA	NA	FALSE	NA	NA	NA
Eif2s2	TRUE	2.65E-07	0.274316	0.00855343	TRUE	6.78E-11	0.451737	2.19E-06	FALSE	NA	NA	NA	FALSE	NA	NA	NA
Eif3c	TRUE	1.04E-18	0.562367	3.35E-14	TRUE	1.84E-24	0.758019	5.94E-20	FALSE	NA	NA	NA	FALSE	NA	NA	NA
Eif4ebp1	TRUE	6.38E-18	0.872592	2.06E-13	TRUE	1.75E-18	1.10114	5.66E-14	TRUE	3.64E-07	0.781586	0.0117598	FALSE	NA	NA	NA
Elovl6	TRUE	1.80E-27	-0.894485	5.80E-23	TRUE	5.04E-21	-1.08901	1.63E-16	FALSE	NA	NA	NA	FALSE	NA	NA	NA
Epb41l2	FALSE	NA	NA	NA	TRUE	3.12E-08	-0.552166	0.0010057	FALSE	NA	NA	NA	FALSE	NA	NA	NA
Eprs	TRUE	3.34E-16	0.552148	1.08E-11	TRUE	1.90E-19	0.759106	6.13E-15	FALSE	NA	NA	NA	FALSE	NA	NA	NA
Ero1l	TRUE	3.54E-08	0.832795	0.00114438	TRUE	1.21E-12	1.3962	3.91E-08	FALSE	NA	NA	NA	FALSE	NA	NA	NA
Ext1	TRUE	7.10E-12	-0.488506	2.29E-07	TRUE	2.24E-09	-0.651561	7.23E-05	FALSE	NA	NA	NA	FALSE	NA	NA	NA
Fads1	FALSE	NA	NA	NA	TRUE	5.26E-08	-0.538455	0.00169734	FALSE	NA	NA	NA	FALSE	NA	NA	NA
Fads2	TRUE	4.23E-11	-0.53358	1.37E-06	TRUE	1.66E-14	-0.906943	5.37E-10	FALSE	NA	NA	NA	FALSE	NA	NA	NA
Fasn	TRUE	1.06E-10	-0.712664	3.42E-06	TRUE	1.26E-08	-0.83032	0.00040717	FALSE	NA	NA	NA	FALSE	NA	NA	NA
Fau	TRUE	3.34E-14	0.326632	1.08E-09	TRUE	1.43E-18	0.489651	4.62E-14	TRUE	5.13E-08	0.296075	0.00165743	FALSE	NA	NA	NA
Fbn1	FALSE	NA	NA	NA	FALSE	NA	NA	NA	FALSE	NA	NA	NA	TRUE	5.56E-13	1.11971	1.80E-08
Fdps	TRUE	1.40E-22	-0.890847	4.52E-18	TRUE	2.86E-22	-1.20106	9.24E-18	FALSE	NA	NA	NA	FALSE	NA	NA	NA
Frmd5	TRUE	1.44E-11	-0.709526	4.66E-07	TRUE	2.39E-11	-1.05329	7.71E-07	FALSE	NA	NA	NA	FALSE	NA	NA	NA
Fstl1	FALSE	NA	NA	NA	TRUE	7.76E-10	-0.61784	2.50E-05	FALSE	NA	NA	NA	FALSE	NA	NA	NA
Fth1	TRUE	2.23E-09	0.36002	7.20E-05	TRUE	6.12E-11	0.474178	1.98E-06	FALSE	NA	NA	NA	TRUE	5.28E-20	-1.02065	1.71E-15
Ftl1	TRUE	1.33E-20	0.466478	4.30E-16	TRUE	1.43E-16	0.566613	4.61E-12	FALSE	NA	NA	NA	TRUE	4.44E-20	-0.841043	1.43E-15
Fundc2	TRUE	1.17E-07	0.563766	0.00376739	FALSE	NA	NA	NA	FALSE	NA	NA	NA	FALSE	NA	NA	NA
Gaa	TRUE	5.02E-07	0.351674	0.0161993	FALSE	NA	NA	NA	FALSE	NA	NA	NA	TRUE	1.46E-07	-0.754203	0.00471709
Gabarap	FALSE	NA	NA	NA	FALSE	NA	NA	NA	FALSE	NA	NA	NA	TRUE	8.74E-08	-0.469085	0.0028221
Gabrb2	TRUE	1.36E-06	-1.11064	0.0439905	FALSE	NA	NA	NA	FALSE	NA	NA	NA	FALSE	NA	NA	NA
Galnt13	TRUE	5.43E-09	-0.641716	0.000175464	FALSE	NA	NA	NA	FALSE	NA	NA	NA	FALSE	NA	NA	NA
Gars	TRUE	6.34E-23	0.905438	2.05E-18	TRUE	2.16E-23	1.15	6.96E-19	FALSE	NA	NA	NA	FALSE	NA	NA	NA
Gas5	FALSE	NA	NA	NA	TRUE	8.78E-10	0.588004	2.84E-05	FALSE	NA	NA	NA	FALSE	NA	NA	NA
Gdf15	FALSE	NA	NA	NA	TRUE	3.83E-11	2.02386	1.24E-06	FALSE	NA	NA	NA	FALSE	NA	NA	NA
Ghitm	TRUE	4.33E-19	0.774738	1.40E-14	TRUE	2.31E-17	1.01516	7.45E-13	FALSE	NA	NA	NA	FALSE	NA	NA	NA
Glg1	FALSE	NA	NA	NA	FALSE	NA	NA	NA	FALSE	NA	NA	NA	TRUE	7.48E-07	0.444549	0.0241524
Gli3	TRUE	3.39E-09	-0.387916	0.000109405	FALSE	NA	NA	NA	FALSE	NA	NA	NA	FALSE	NA	NA	NA
Gm10076	TRUE	6.73E-07	0.272654	0.0217325	TRUE	2.09E-09	0.45485	6.76E-05	TRUE	3.24E-09	0.482307	0.000104653	FALSE	NA	NA	NA
Gm50013	FALSE	NA	NA	NA	TRUE	6.94E-07	2.17573	0.0224148	FALSE	NA	NA	NA	FALSE	NA	NA	NA
Gng5	TRUE	4.48E-11	0.405008	1.45E-06	TRUE	8.02E-07	0.454273	0.0258868	FALSE	NA	NA	NA	TRUE	5.87E-07	-0.610558	0.018958
Gpt2	TRUE	6.39E-22	1.53895	2.06E-17	TRUE	5.10E-15	1.65337	1.65E-10	FALSE	NA	NA	NA	FALSE	NA	NA	NA
Gpx4	FALSE	NA	NA	NA	TRUE	6.79E-07	0.280669	0.0219291	FALSE	NA	NA	NA	TRUE	9.63E-07	-0.384759	0.0311047
Grina	TRUE	1.67E-08	0.356242	0.000539364	FALSE	NA	NA	NA	FALSE	NA	NA	NA	FALSE	NA	NA	NA
Grn	TRUE	2.02E-08	0.34467	0.00065324	TRUE	4.23E-07	0.383417	0.0136546	FALSE	NA	NA	NA	TRUE	6.49E-07	-0.574467	0.0209447
Gse1	FALSE	NA	NA	NA	TRUE	5.39E-09	-0.863729	0.000173906	FALSE	NA	NA	NA	FALSE	NA	NA	NA
Gsta4	TRUE	4.79E-07	0.868915	0.015452	FALSE	NA	NA	NA	FALSE	NA	NA	NA	FALSE	NA	NA	NA
Gstt1	TRUE	9.13E-08	-0.741472	0.00294836	FALSE	NA	NA	NA	FALSE	NA	NA	NA	FALSE	NA	NA	NA
Gulp1	TRUE	2.53E-09	-0.44188	8.16E-05	TRUE	6.53E-07	-0.525237	0.0210868	FALSE	NA	NA	NA	FALSE	NA	NA	NA
H2afz	TRUE	1.35E-11	0.302188	4.35E-07	FALSE	NA	NA	NA	FALSE	NA	NA	NA	TRUE	1.99E-09	-0.544036	6.43E-05
Hax1	TRUE	1.32E-06	0.601919	0.0424549	FALSE	NA	NA	NA	FALSE	NA	NA	NA	FALSE	NA	NA	NA
Herpud1	TRUE	1.12E-06	0.853984	0.036104	TRUE	7.38E-11	1.45905	2.38E-06	FALSE	NA	NA	NA	FALSE	NA	NA	NA
Hexa	FALSE	NA	NA	NA	FALSE	NA	NA	NA	FALSE	NA	NA	NA	TRUE	5.32E-07	-0.700188	0.0171672
Hint1	TRUE	4.55E-16	0.369657	1.47E-11	TRUE	3.35E-13	0.468871	1.08E-08	FALSE	NA	NA	NA	FALSE	NA	NA	NA
Hmgcs1	TRUE	1.34E-08	-0.713996	0.00043421	TRUE	9.57E-13	-1.33852	3.09E-08	FALSE	NA	NA	NA	FALSE	NA	NA	NA
Hnrnpf	TRUE	1.22E-10	0.343271	3.95E-06	FALSE	NA	NA	NA	FALSE	NA	NA	NA	FALSE	NA	NA	NA
Hsd17b7	FALSE	NA	NA	NA	TRUE	7.43E-07	-1.49903	0.0239912	FALSE	NA	NA	NA	FALSE	NA	NA	NA
Hsp90b1	TRUE	1.26E-08	-0.281802	0.000407275	FALSE	NA	NA	NA	FALSE	NA	NA	NA	FALSE	NA	NA	NA
Hspa9	TRUE	4.28E-25	0.774025	1.38E-20	TRUE	4.06E-34	1.07362	1.31E-29	TRUE	1.27E-08	0.498825	0.000411304	FALSE	NA	NA	NA
Hspg2	FALSE	NA	NA	NA	FALSE	NA	NA	NA	FALSE	NA	NA	NA	TRUE	1.32E-06	0.534681	0.0426842
Htra1	FALSE	NA	NA	NA	TRUE	5.46E-07	1.2944	0.0176266	FALSE	NA	NA	NA	FALSE	NA	NA	NA
Iars	TRUE	1.65E-08	0.500093	0.000534135	TRUE	1.46E-10	0.852184	4.70E-06	FALSE	NA	NA	NA	FALSE	NA	NA	NA
Id1	FALSE	NA	NA	NA	FALSE	NA	NA	NA	FALSE	NA	NA	NA	TRUE	1.25E-06	-0.776282	0.0402107
Id2	TRUE	9.27E-07	-0.519038	0.0299259	FALSE	NA	NA	NA	FALSE	NA	NA	NA	FALSE	NA	NA	NA
Idi1	TRUE	1.72E-13	-0.96572	5.56E-09	TRUE	1.36E-08	-1.05661	0.000439285	FALSE	NA	NA	NA	FALSE	NA	NA	NA
Igf2r	TRUE	6.85E-07	0.34746	0.0221022	FALSE	NA	NA	NA	FALSE	NA	NA	NA	FALSE	NA	NA	NA
Igfbp4	TRUE	3.02E-07	0.389668	0.00974964	TRUE	3.55E-09	0.639183	0.00011455	FALSE	NA	NA	NA	FALSE	NA	NA	NA
Il6st	FALSE	NA	NA	NA	FALSE	NA	NA	NA	FALSE	NA	NA	NA	TRUE	1.18E-06	0.629323	0.0381351
Insig1	TRUE	1.00E-11	-0.755228	3.24E-07	TRUE	1.93E-15	-1.41606	6.22E-11	FALSE	NA	NA	NA	FALSE	NA	NA	NA
Jdp2	TRUE	4.53E-08	0.932337	0.00146316	FALSE	NA	NA	NA	FALSE	NA	NA	NA	FALSE	NA	NA	NA
Krcc1	TRUE	7.30E-10	0.628864	2.36E-05	TRUE	1.08E-06	0.691997	0.03495	FALSE	NA	NA	NA	FALSE	NA	NA	NA
Krtcap2	TRUE	4.10E-15	0.516782	1.32E-10	TRUE	1.73E-16	0.780279	5.57E-12	FALSE	NA	NA	NA	FALSE	NA	NA	NA
Lamp1	TRUE	2.50E-08	0.256739	0.000805689	FALSE	NA	NA	NA	FALSE	NA	NA	NA	TRUE	6.01E-15	-0.729037	1.94E-10
Lamtor1	FALSE	NA	NA	NA	FALSE	NA	NA	NA	FALSE	NA	NA	NA	TRUE	1.19E-06	-0.752461	0.0383271
Lamtor2	TRUE	8.34E-09	0.429537	0.00026926	FALSE	NA	NA	NA	FALSE	NA	NA	NA	FALSE	NA	NA	NA
Lars	TRUE	1.04E-07	0.569583	0.00336231	TRUE	2.64E-15	0.999135	8.52E-11	FALSE	NA	NA	NA	FALSE	NA	NA	NA
Ldlr	TRUE	1.03E-13	-0.830044	3.32E-09	TRUE	2.16E-13	-1.07586	6.98E-09	FALSE	NA	NA	NA	FALSE	NA	NA	NA
Lhfpl2	FALSE	NA	NA	NA	TRUE	1.32E-07	0.812754	0.00425198	FALSE	NA	NA	NA	FALSE	NA	NA	NA
Lmo4	FALSE	NA	NA	NA	TRUE	7.97E-07	0.505415	0.0257194	FALSE	NA	NA	NA	FALSE	NA	NA	NA
Lncppara	FALSE	NA	NA	NA	TRUE	8.70E-07	-0.669977	0.0280881	FALSE	NA	NA	NA	FALSE	NA	NA	NA
Lonp1	TRUE	6.14E-09	0.507661	0.000198214	TRUE	4.92E-13	0.783591	1.59E-08	FALSE	NA	NA	NA	FALSE	NA	NA	NA
Ltbp1	TRUE	1.75E-08	-0.456488	0.000564524	TRUE	1.32E-07	-0.548913	0.00426545	FALSE	NA	NA	NA	FALSE	NA	NA	NA
Maml2	TRUE	2.92E-12	-0.585617	9.42E-08	TRUE	1.57E-07	-0.489409	0.00507831	FALSE	NA	NA	NA	FALSE	NA	NA	NA
Map1b	FALSE	NA	NA	NA	FALSE	NA	NA	NA	FALSE	NA	NA	NA	TRUE	1.03E-07	1.06172	0.00332141
Mecom	FALSE	NA	NA	NA	TRUE	7.93E-08	-0.472485	0.00256037	FALSE	NA	NA	NA	FALSE	NA	NA	NA
Mei4	TRUE	1.79E-09	1.98449	5.79E-05	TRUE	1.00E-15	2.74366	3.24E-11	FALSE	NA	NA	NA	FALSE	NA	NA	NA
Mfsd1	FALSE	NA	NA	NA	FALSE	NA	NA	NA	FALSE	NA	NA	NA	TRUE	2.69E-10	-0.893275	8.69E-06
Mif	FALSE	NA	NA	NA	FALSE	NA	NA	NA	FALSE	NA	NA	NA	TRUE	4.20E-08	-0.458126	0.00135682
Msmo1	TRUE	1.35E-06	-0.542407	0.0436155	FALSE	NA	NA	NA	FALSE	NA	NA	NA	FALSE	NA	NA	NA
mt-Atp6	TRUE	4.79E-116	-2.68878	1.55E-111	TRUE	1.67E-54	-1.78972	5.38E-50	TRUE	2.02E-63	-2.33307	6.52E-59	TRUE	1.34E-14	-1.00315	4.33E-10
mt-Atp8	TRUE	2.49E-70	-3.65693	8.03E-66	TRUE	8.17E-29	-2.15726	2.64E-24	TRUE	5.13E-35	-2.77808	1.66E-30	FALSE	NA	NA	NA
mt-Co1	TRUE	6.31E-121	-3.2441	2.04E-116	TRUE	6.02E-68	-2.48026	1.94E-63	TRUE	2.72E-65	-2.25721	8.79E-61	TRUE	1.29E-11	-0.502446	4.16E-07
mt-Co2	TRUE	7.39E-120	-2.90151	2.39E-115	TRUE	2.63E-63	-2.12063	8.49E-59	TRUE	4.31E-66	-2.45997	1.39E-61	TRUE	6.47E-13	-0.841891	2.09E-08
mt-Co3	TRUE	8.09E-112	-2.99051	2.61E-107	TRUE	5.25E-58	-2.2604	1.69E-53	TRUE	2.03E-51	-2.1482	6.57E-47	TRUE	6.19E-18	-1.32416	2.00E-13
mt-Cytb	TRUE	1.67E-119	-3.2245	5.38E-115	TRUE	5.28E-60	-2.00701	1.70E-55	TRUE	9.43E-67	-2.70333	3.04E-62	TRUE	2.13E-10	-0.621962	6.87E-06
mt-Nd1	TRUE	4.31E-119	-2.94272	1.39E-114	TRUE	1.27E-50	-1.70703	4.09E-46	TRUE	3.50E-64	-2.36043	1.13E-59	TRUE	6.92E-14	-0.948055	2.23E-09
mt-Nd2	TRUE	3.20E-122	-3.0877	1.03E-117	TRUE	8.27E-61	-1.88087	2.67E-56	TRUE	2.63E-68	-2.59623	8.48E-64	TRUE	1.94E-09	-0.599405	6.28E-05
mt-Nd3	TRUE	3.08E-100	-2.6677	9.95E-96	TRUE	4.45E-47	-1.86763	1.44E-42	TRUE	8.68E-54	-2.28461	2.80E-49	FALSE	NA	NA	NA
mt-Nd4	TRUE	1.34E-120	-3.26775	4.33E-116	TRUE	1.14E-65	-2.3015	3.69E-61	TRUE	1.14E-64	-2.38728	3.67E-60	TRUE	1.30E-10	-0.65557	4.19E-06
mt-Nd4l	TRUE	1.90E-102	-3.74725	6.12E-98	TRUE	4.38E-48	-2.29502	1.41E-43	TRUE	1.96E-53	-2.77021	6.31E-49	FALSE	NA	NA	NA
mt-Nd5	TRUE	1.17E-111	-2.90212	3.77E-107	TRUE	4.74E-61	-2.10747	1.53E-56	TRUE	2.21E-42	-1.45476	7.14E-38	FALSE	NA	NA	NA
mt-Nd6	TRUE	1.06E-30	-3.77414	3.41E-26	TRUE	4.10E-10	-1.69812	1.32E-05	TRUE	1.15E-13	-2.32827	3.70E-09	FALSE	NA	NA	NA
Mt1	TRUE	4.04E-08	0.314726	0.00130417	FALSE	NA	NA	NA	FALSE	NA	NA	NA	TRUE	2.12E-14	-1.11662	6.83E-10
Mthfd1l	FALSE	NA	NA	NA	TRUE	7.20E-09	0.759552	0.000232574	FALSE	NA	NA	NA	FALSE	NA	NA	NA
Mthfd2	TRUE	7.35E-25	1.1715	2.37E-20	TRUE	5.28E-26	1.46699	1.70E-21	FALSE	NA	NA	NA	FALSE	NA	NA	NA
Myl12a	FALSE	NA	NA	NA	FALSE	NA	NA	NA	FALSE	NA	NA	NA	TRUE	1.24E-08	-0.526899	0.00039969
Nars	TRUE	5.35E-19	0.700854	1.73E-14	TRUE	7.44E-16	0.864872	2.40E-11	FALSE	NA	NA	NA	FALSE	NA	NA	NA
Nckap5	TRUE	1.23E-06	-0.40906	0.0397771	FALSE	NA	NA	NA	FALSE	NA	NA	NA	FALSE	NA	NA	NA
Ndrg1	FALSE	NA	NA	NA	TRUE	5.15E-08	0.794187	0.00166235	FALSE	NA	NA	NA	FALSE	NA	NA	NA
Ndufa4	FALSE	NA	NA	NA	FALSE	NA	NA	NA	TRUE	8.80E-07	0.369265	0.0284268	FALSE	NA	NA	NA
Ndufa7	TRUE	4.41E-08	0.395035	0.0014246	TRUE	3.92E-07	0.440296	0.0126614	FALSE	NA	NA	NA	FALSE	NA	NA	NA
Ndufb9	FALSE	NA	NA	NA	FALSE	NA	NA	NA	FALSE	NA	NA	NA	TRUE	1.18E-06	-0.530961	0.0379862
Ndufc2	TRUE	1.23E-10	0.504192	3.98E-06	FALSE	NA	NA	NA	FALSE	NA	NA	NA	FALSE	NA	NA	NA
Neat1	TRUE	1.16E-06	-0.307697	0.0373837	TRUE	1.51E-09	-0.610666	4.88E-05	FALSE	NA	NA	NA	FALSE	NA	NA	NA
Nenf	TRUE	6.52E-08	0.493127	0.00210463	FALSE	NA	NA	NA	FALSE	NA	NA	NA	FALSE	NA	NA	NA
Nfib	TRUE	6.96E-07	-0.265847	0.022467	TRUE	3.35E-08	-0.424975	0.00108141	FALSE	NA	NA	NA	FALSE	NA	NA	NA
Nfx1	TRUE	1.08E-06	0.411831	0.0349434	FALSE	NA	NA	NA	FALSE	NA	NA	NA	FALSE	NA	NA	NA
Nme2	FALSE	NA	NA	NA	FALSE	NA	NA	NA	FALSE	NA	NA	NA	TRUE	1.15E-07	-0.412747	0.00372891
Npm1	FALSE	NA	NA	NA	TRUE	7.96E-17	0.472787	2.57E-12	FALSE	NA	NA	NA	FALSE	NA	NA	NA
Nrp1	FALSE	NA	NA	NA	TRUE	1.43E-07	-0.795605	0.00461475	FALSE	NA	NA	NA	FALSE	NA	NA	NA
Nrp2	FALSE	NA	NA	NA	TRUE	1.96E-10	-0.831555	6.33E-06	FALSE	NA	NA	NA	FALSE	NA	NA	NA
Nsdhl	TRUE	9.44E-07	-0.863502	0.0304809	FALSE	NA	NA	NA	FALSE	NA	NA	NA	FALSE	NA	NA	NA
Nupr1	FALSE	NA	NA	NA	TRUE	7.42E-09	0.729018	0.000239421	TRUE	3.42E-07	0.652518	0.0110494	FALSE	NA	NA	NA
Oaz1	FALSE	NA	NA	NA	FALSE	NA	NA	NA	FALSE	NA	NA	NA	TRUE	9.12E-07	-0.433133	0.0294298
Ogt	FALSE	NA	NA	NA	TRUE	5.03E-07	0.626905	0.0162244	FALSE	NA	NA	NA	FALSE	NA	NA	NA
Osbpl3	TRUE	1.55E-08	-0.508168	0.000500846	FALSE	NA	NA	NA	FALSE	NA	NA	NA	FALSE	NA	NA	NA
P2rx3	FALSE	NA	NA	NA	TRUE	1.55E-15	3.53152	5.02E-11	FALSE	NA	NA	NA	FALSE	NA	NA	NA
Pabpc1	TRUE	1.33E-14	0.325807	4.29E-10	TRUE	1.49E-17	0.417864	4.80E-13	FALSE	NA	NA	NA	FALSE	NA	NA	NA
Palld	FALSE	NA	NA	NA	TRUE	2.41E-07	-0.724389	0.00779293	FALSE	NA	NA	NA	FALSE	NA	NA	NA
Pbx1	TRUE	7.79E-07	-0.37469	0.0251566	FALSE	NA	NA	NA	FALSE	NA	NA	NA	FALSE	NA	NA	NA
Pck2	TRUE	1.38E-27	1.28758	4.47E-23	TRUE	1.55E-24	1.40236	5.01E-20	TRUE	3.23E-07	0.962424	0.0104176	FALSE	NA	NA	NA
Pcp4l1	FALSE	NA	NA	NA	TRUE	8.24E-07	-1.01833	0.0265987	FALSE	NA	NA	NA	FALSE	NA	NA	NA
Pgls	TRUE	1.15E-06	0.492073	0.0370173	FALSE	NA	NA	NA	FALSE	NA	NA	NA	FALSE	NA	NA	NA
Pgrmc1	TRUE	3.13E-07	0.432316	0.0101033	FALSE	NA	NA	NA	FALSE	NA	NA	NA	FALSE	NA	NA	NA
Phf10	TRUE	1.77E-20	1.02765	5.71E-16	TRUE	1.04E-22	1.3512	3.36E-18	FALSE	NA	NA	NA	FALSE	NA	NA	NA
Phgdh	TRUE	3.15E-22	0.701142	1.02E-17	TRUE	1.39E-24	0.954157	4.48E-20	FALSE	NA	NA	NA	FALSE	NA	NA	NA
Pkm	FALSE	NA	NA	NA	TRUE	3.30E-08	-0.368933	0.00106574	FALSE	NA	NA	NA	FALSE	NA	NA	NA
Pla2g12a	TRUE	7.62E-07	0.802704	0.0245925	FALSE	NA	NA	NA	FALSE	NA	NA	NA	FALSE	NA	NA	NA
Platr16	FALSE	NA	NA	NA	TRUE	1.29E-08	2.43051	0.000417339	FALSE	NA	NA	NA	FALSE	NA	NA	NA
Plec	FALSE	NA	NA	NA	FALSE	NA	NA	NA	FALSE	NA	NA	NA	TRUE	1.41E-09	0.611203	4.56E-05
Plekha1	FALSE	NA	NA	NA	TRUE	3.76E-08	1.22585	0.00121438	FALSE	NA	NA	NA	FALSE	NA	NA	NA
Prdx5	FALSE	NA	NA	NA	FALSE	NA	NA	NA	FALSE	NA	NA	NA	TRUE	4.63E-07	-0.57182	0.0149319
Prelid1	FALSE	NA	NA	NA	FALSE	NA	NA	NA	FALSE	NA	NA	NA	TRUE	6.06E-08	-0.709474	0.00195553
Prkca	TRUE	3.19E-07	-0.355359	0.0102834	TRUE	1.17E-06	-0.495085	0.037742	FALSE	NA	NA	NA	FALSE	NA	NA	NA
Prkg1	TRUE	3.94E-09	-0.703625	0.000127321	FALSE	NA	NA	NA	FALSE	NA	NA	NA	FALSE	NA	NA	NA
Prrc2a	FALSE	NA	NA	NA	FALSE	NA	NA	NA	FALSE	NA	NA	NA	TRUE	2.38E-08	0.529098	0.000769505
Psat1	TRUE	2.64E-18	0.781324	8.51E-14	TRUE	3.75E-18	1.00803	1.21E-13	FALSE	NA	NA	NA	FALSE	NA	NA	NA
Psph	TRUE	2.07E-16	1.05592	6.67E-12	TRUE	1.21E-15	1.2792	3.92E-11	TRUE	8.32E-09	1.03427	0.000268668	FALSE	NA	NA	NA
Ptprd	TRUE	5.09E-07	-0.52398	0.0164185	TRUE	4.56E-08	-0.762015	0.00147109	FALSE	NA	NA	NA	TRUE	1.31E-06	0.742458	0.0422428
Pycr1	TRUE	4.15E-12	1.54427	1.34E-07	TRUE	1.85E-16	2.48594	5.99E-12	FALSE	NA	NA	NA	FALSE	NA	NA	NA
Rack1	TRUE	1.86E-15	0.345097	6.02E-11	TRUE	3.93E-16	0.504808	1.27E-11	FALSE	NA	NA	NA	TRUE	1.30E-06	-0.423691	0.0419573
Rasal2	TRUE	8.41E-07	-0.357748	0.0271561	FALSE	NA	NA	NA	FALSE	NA	NA	NA	FALSE	NA	NA	NA
Rbm3	TRUE	3.04E-10	0.287481	9.82E-06	FALSE	NA	NA	NA	FALSE	NA	NA	NA	FALSE	NA	NA	NA
Reep6	FALSE	NA	NA	NA	TRUE	1.84E-07	1.29205	0.005928	FALSE	NA	NA	NA	FALSE	NA	NA	NA
Rhbdd1	FALSE	NA	NA	NA	TRUE	5.58E-08	1.06043	0.00180152	FALSE	NA	NA	NA	FALSE	NA	NA	NA
Rnh1	FALSE	NA	NA	NA	FALSE	NA	NA	NA	FALSE	NA	NA	NA	TRUE	1.28E-07	-0.761045	0.00412296
Robo1	FALSE	NA	NA	NA	TRUE	4.61E-08	-0.895302	0.00148673	FALSE	NA	NA	NA	FALSE	NA	NA	NA
Rock2	FALSE	NA	NA	NA	FALSE	NA	NA	NA	FALSE	NA	NA	NA	TRUE	8.92E-10	0.581142	2.88E-05
Rpl10	TRUE	3.18E-21	0.51227	1.03E-16	TRUE	9.46E-17	0.693297	3.05E-12	FALSE	NA	NA	NA	TRUE	3.77E-07	-0.522034	0.012173
Rpl10a	TRUE	1.31E-10	0.284881	4.24E-06	TRUE	3.06E-12	0.39453	9.89E-08	FALSE	NA	NA	NA	FALSE	NA	NA	NA
Rpl11	FALSE	NA	NA	NA	TRUE	1.04E-09	0.296865	3.36E-05	FALSE	NA	NA	NA	FALSE	NA	NA	NA
Rpl12	TRUE	7.74E-21	0.462104	2.50E-16	TRUE	1.59E-24	0.650003	5.14E-20	FALSE	NA	NA	NA	TRUE	1.99E-07	-0.413158	0.00643681
Rpl13	TRUE	5.12E-18	0.307255	1.65E-13	TRUE	1.47E-16	0.390454	4.76E-12	FALSE	NA	NA	NA	FALSE	NA	NA	NA
Rpl13a	TRUE	8.99E-26	0.419705	2.90E-21	TRUE	2.98E-28	0.613076	9.61E-24	FALSE	NA	NA	NA	FALSE	NA	NA	NA
Rpl14	TRUE	3.90E-20	0.401125	1.26E-15	TRUE	7.37E-15	0.495252	2.38E-10	TRUE	3.44E-07	0.275963	0.0111194	FALSE	NA	NA	NA
Rpl15	TRUE	1.42E-23	0.465065	4.57E-19	TRUE	8.84E-25	0.640551	2.85E-20	FALSE	NA	NA	NA	TRUE	2.48E-07	-0.460015	0.00801901
Rpl17	TRUE	1.72E-28	0.474604	5.56E-24	TRUE	1.19E-30	0.657308	3.84E-26	TRUE	2.20E-07	0.307457	0.00710485	FALSE	NA	NA	NA
Rpl18	TRUE	1.52E-16	0.327964	4.90E-12	TRUE	7.49E-17	0.446939	2.42E-12	FALSE	NA	NA	NA	FALSE	NA	NA	NA
Rpl18a	TRUE	8.85E-11	0.267334	2.86E-06	TRUE	2.31E-12	0.420971	7.47E-08	FALSE	NA	NA	NA	FALSE	NA	NA	NA
Rpl19	TRUE	5.91E-10	0.260244	1.91E-05	TRUE	1.43E-12	0.353236	4.62E-08	FALSE	NA	NA	NA	FALSE	NA	NA	NA
Rpl21	TRUE	6.03E-22	0.380558	1.95E-17	TRUE	2.05E-19	0.451015	6.63E-15	FALSE	NA	NA	NA	FALSE	NA	NA	NA
Rpl22	TRUE	1.73E-10	0.292013	5.60E-06	TRUE	4.64E-14	0.4533	1.50E-09	TRUE	5.44E-07	0.31674	0.0175481	FALSE	NA	NA	NA
Rpl22l1	TRUE	2.48E-16	0.692078	8.00E-12	TRUE	6.85E-21	0.790066	2.21E-16	FALSE	NA	NA	NA	FALSE	NA	NA	NA
Rpl23	TRUE	1.15E-30	0.423998	3.71E-26	TRUE	2.31E-27	0.601811	7.45E-23	TRUE	1.49E-06	0.273751	0.0481537	FALSE	NA	NA	NA
Rpl23a	TRUE	6.74E-34	0.513492	2.18E-29	TRUE	4.18E-35	0.727815	1.35E-30	TRUE	6.46E-08	0.306873	0.00208539	FALSE	NA	NA	NA
Rpl24	TRUE	1.83E-18	0.314793	5.92E-14	TRUE	1.01E-07	0.261817	0.00326395	FALSE	NA	NA	NA	FALSE	NA	NA	NA
Rpl26	TRUE	4.24E-25	0.401639	1.37E-20	TRUE	8.42E-24	0.524418	2.72E-19	FALSE	NA	NA	NA	FALSE	NA	NA	NA
Rpl27	FALSE	NA	NA	NA	TRUE	1.40E-07	0.358005	0.00451625	FALSE	NA	NA	NA	FALSE	NA	NA	NA
Rpl27a	TRUE	2.66E-15	0.329464	8.57E-11	TRUE	1.21E-21	0.491345	3.89E-17	FALSE	NA	NA	NA	FALSE	NA	NA	NA
Rpl28	TRUE	3.14E-26	0.434041	1.01E-21	TRUE	6.78E-28	0.638284	2.19E-23	TRUE	2.33E-07	0.271558	0.00753552	FALSE	NA	NA	NA
Rpl29	TRUE	1.22E-15	0.344996	3.94E-11	TRUE	1.38E-10	0.363615	4.45E-06	FALSE	NA	NA	NA	FALSE	NA	NA	NA
Rpl30	TRUE	4.11E-22	0.395221	1.33E-17	TRUE	2.84E-27	0.595186	9.18E-23	TRUE	4.13E-07	0.269738	0.0133254	FALSE	NA	NA	NA
Rpl31	FALSE	NA	NA	NA	TRUE	1.37E-09	0.347708	4.41E-05	FALSE	NA	NA	NA	FALSE	NA	NA	NA
Rpl32	TRUE	7.77E-33	0.498973	2.51E-28	TRUE	9.06E-35	0.743231	2.93E-30	TRUE	7.30E-09	0.346009	0.000235599	FALSE	NA	NA	NA
Rpl34	TRUE	5.67E-22	0.496916	1.83E-17	TRUE	1.82E-30	0.698537	5.88E-26	TRUE	1.75E-08	0.357215	0.00056611	FALSE	NA	NA	NA
Rpl35	TRUE	3.11E-15	0.380267	1.00E-10	TRUE	1.79E-17	0.570802	5.77E-13	FALSE	NA	NA	NA	FALSE	NA	NA	NA
Rpl35a	TRUE	2.04E-14	0.299969	6.60E-10	TRUE	2.87E-09	0.321431	9.28E-05	FALSE	NA	NA	NA	FALSE	NA	NA	NA
Rpl36	FALSE	NA	NA	NA	TRUE	2.88E-07	0.289729	0.00929985	FALSE	NA	NA	NA	FALSE	NA	NA	NA
Rpl36a	TRUE	6.41E-08	0.296147	0.00207062	TRUE	7.63E-10	0.464045	2.46E-05	FALSE	NA	NA	NA	FALSE	NA	NA	NA
Rpl37	TRUE	4.98E-16	0.370396	1.61E-11	TRUE	6.70E-18	0.510603	2.16E-13	TRUE	1.91E-07	0.312158	0.00616502	FALSE	NA	NA	NA
Rpl38	FALSE	NA	NA	NA	TRUE	2.10E-07	0.266305	0.00678173	FALSE	NA	NA	NA	FALSE	NA	NA	NA
Rpl39	TRUE	3.68E-18	0.385131	1.19E-13	TRUE	6.34E-20	0.55141	2.05E-15	FALSE	NA	NA	NA	FALSE	NA	NA	NA
Rpl4	FALSE	NA	NA	NA	TRUE	2.07E-07	0.300767	0.00669178	FALSE	NA	NA	NA	FALSE	NA	NA	NA
Rpl41	FALSE	NA	NA	NA	TRUE	7.75E-13	0.402315	2.50E-08	TRUE	3.04E-08	0.332075	0.000982978	FALSE	NA	NA	NA
Rpl5	FALSE	NA	NA	NA	TRUE	1.34E-11	0.329912	4.32E-07	FALSE	NA	NA	NA	FALSE	NA	NA	NA
Rpl6	FALSE	NA	NA	NA	TRUE	1.53E-11	0.282647	4.95E-07	FALSE	NA	NA	NA	FALSE	NA	NA	NA
Rpl7	TRUE	2.34E-13	0.356936	7.56E-09	TRUE	7.79E-14	0.471633	2.51E-09	FALSE	NA	NA	NA	FALSE	NA	NA	NA
Rpl7a	TRUE	2.72E-12	0.340349	8.78E-08	FALSE	NA	NA	NA	FALSE	NA	NA	NA	FALSE	NA	NA	NA
Rpl8	FALSE	NA	NA	NA	TRUE	1.22E-09	0.279784	3.94E-05	FALSE	NA	NA	NA	FALSE	NA	NA	NA
Rpl9	TRUE	2.61E-16	0.378607	8.43E-12	TRUE	6.47E-15	0.487427	2.09E-10	FALSE	NA	NA	NA	FALSE	NA	NA	NA
Rplp0	TRUE	8.81E-22	0.408621	2.84E-17	TRUE	1.47E-23	0.583254	4.75E-19	FALSE	NA	NA	NA	TRUE	3.49E-07	-0.406489	0.0112619
Rplp1	TRUE	8.59E-17	0.377114	2.77E-12	TRUE	4.47E-28	0.627216	1.44E-23	FALSE	NA	NA	NA	FALSE	NA	NA	NA
Rplp2	TRUE	2.29E-13	0.359126	7.39E-09	TRUE	2.64E-19	0.561914	8.51E-15	FALSE	NA	NA	NA	FALSE	NA	NA	NA
Rps10	TRUE	2.72E-24	0.371444	8.78E-20	TRUE	2.45E-27	0.539103	7.90E-23	FALSE	NA	NA	NA	FALSE	NA	NA	NA
Rps11	TRUE	2.01E-10	0.258919	6.47E-06	TRUE	1.81E-07	0.335035	0.00582896	FALSE	NA	NA	NA	FALSE	NA	NA	NA
Rps12	TRUE	5.12E-26	0.493296	1.65E-21	TRUE	1.59E-36	0.839036	5.13E-32	TRUE	4.41E-08	0.319692	0.00142336	FALSE	NA	NA	NA
Rps13	TRUE	1.27E-20	0.41173	4.11E-16	TRUE	8.94E-22	0.572202	2.89E-17	FALSE	NA	NA	NA	FALSE	NA	NA	NA
Rps14	TRUE	1.06E-22	0.430623	3.41E-18	TRUE	2.33E-24	0.614065	7.52E-20	TRUE	9.14E-07	0.273846	0.0295146	FALSE	NA	NA	NA
Rps15	FALSE	NA	NA	NA	TRUE	4.42E-14	0.361447	1.43E-09	FALSE	NA	NA	NA	FALSE	NA	NA	NA
Rps15a	TRUE	5.91E-25	0.409004	1.91E-20	TRUE	2.90E-31	0.656264	9.35E-27	FALSE	NA	NA	NA	FALSE	NA	NA	NA
Rps16	TRUE	2.71E-26	0.381879	8.75E-22	TRUE	9.64E-29	0.541089	3.11E-24	FALSE	NA	NA	NA	FALSE	NA	NA	NA
Rps17	TRUE	5.49E-15	0.337613	1.77E-10	TRUE	1.39E-18	0.500369	4.50E-14	FALSE	NA	NA	NA	FALSE	NA	NA	NA
Rps18	TRUE	2.06E-27	0.430804	6.66E-23	TRUE	6.35E-25	0.567903	2.05E-20	FALSE	NA	NA	NA	FALSE	NA	NA	NA
Rps19	TRUE	3.91E-11	0.254784	1.26E-06	TRUE	3.59E-19	0.463897	1.16E-14	FALSE	NA	NA	NA	FALSE	NA	NA	NA
Rps2	TRUE	7.15E-14	0.351928	2.31E-09	TRUE	1.41E-13	0.422782	4.56E-09	FALSE	NA	NA	NA	TRUE	2.45E-09	-0.516558	7.91E-05
Rps20	TRUE	1.22E-44	0.600226	3.95E-40	TRUE	2.50E-42	0.838997	8.07E-38	TRUE	1.75E-10	0.360899	5.64E-06	FALSE	NA	NA	NA
Rps21	TRUE	2.63E-16	0.33389	8.50E-12	TRUE	2.48E-11	0.365796	8.00E-07	FALSE	NA	NA	NA	FALSE	NA	NA	NA
Rps23	TRUE	1.06E-19	0.403852	3.43E-15	TRUE	8.23E-23	0.611229	2.66E-18	FALSE	NA	NA	NA	FALSE	NA	NA	NA
Rps24	TRUE	3.87E-34	0.497668	1.25E-29	TRUE	1.75E-37	0.736186	5.65E-33	TRUE	1.18E-06	0.279916	0.0380902	FALSE	NA	NA	NA
Rps25	TRUE	3.15E-12	0.316071	1.02E-07	TRUE	3.99E-17	0.542292	1.29E-12	TRUE	3.15E-08	0.312632	0.0010168	FALSE	NA	NA	NA
Rps26	FALSE	NA	NA	NA	TRUE	2.51E-13	0.439794	8.12E-09	TRUE	3.09E-07	0.304643	0.0099865	FALSE	NA	NA	NA
Rps27	TRUE	8.37E-16	0.416381	2.70E-11	TRUE	3.24E-23	0.63751	1.04E-18	FALSE	NA	NA	NA	FALSE	NA	NA	NA
Rps27a	TRUE	8.06E-25	0.421874	2.60E-20	TRUE	2.21E-31	0.623155	7.13E-27	FALSE	NA	NA	NA	FALSE	NA	NA	NA
Rps28	TRUE	3.27E-14	0.261455	1.06E-09	TRUE	2.21E-20	0.403553	7.15E-16	FALSE	NA	NA	NA	FALSE	NA	NA	NA
Rps29	FALSE	NA	NA	NA	TRUE	3.70E-11	0.381161	1.19E-06	FALSE	NA	NA	NA	FALSE	NA	NA	NA
Rps3	TRUE	4.01E-16	0.365545	1.30E-11	TRUE	6.59E-15	0.491404	2.13E-10	FALSE	NA	NA	NA	FALSE	NA	NA	NA
Rps3a1	TRUE	3.29E-17	0.351233	1.06E-12	TRUE	2.20E-17	0.446817	7.10E-13	FALSE	NA	NA	NA	FALSE	NA	NA	NA
Rps4x	TRUE	3.67E-21	0.423068	1.19E-16	TRUE	3.24E-22	0.576505	1.05E-17	FALSE	NA	NA	NA	FALSE	NA	NA	NA
Rps5	TRUE	1.32E-28	0.535813	4.26E-24	TRUE	1.57E-31	0.766967	5.05E-27	FALSE	NA	NA	NA	TRUE	5.58E-10	-0.550837	1.80E-05
Rps6	TRUE	2.17E-18	0.41839	7.01E-14	TRUE	1.32E-18	0.551427	4.27E-14	FALSE	NA	NA	NA	FALSE	NA	NA	NA
Rps7	TRUE	2.14E-28	0.588486	6.92E-24	TRUE	1.74E-30	0.849666	5.63E-26	FALSE	NA	NA	NA	TRUE	1.32E-08	-0.51837	0.000427736
Rps8	TRUE	2.92E-26	0.424811	9.42E-22	TRUE	1.18E-29	0.597688	3.80E-25	TRUE	5.62E-07	0.275652	0.0181414	FALSE	NA	NA	NA
Rps9	TRUE	7.24E-16	0.305094	2.34E-11	TRUE	7.22E-16	0.421953	2.33E-11	FALSE	NA	NA	NA	FALSE	NA	NA	NA
Runx2	TRUE	1.17E-07	-0.347684	0.0037788	TRUE	1.97E-07	-0.489979	0.00636295	FALSE	NA	NA	NA	FALSE	NA	NA	NA
Sars	TRUE	2.42E-18	0.580902	7.80E-14	TRUE	1.80E-21	0.768889	5.81E-17	FALSE	NA	NA	NA	FALSE	NA	NA	NA
Scd2	TRUE	2.95E-09	-0.325451	9.53E-05	TRUE	1.16E-12	-0.595746	3.74E-08	FALSE	NA	NA	NA	FALSE	NA	NA	NA
Scpep1	FALSE	NA	NA	NA	TRUE	3.31E-07	0.504536	0.010674	FALSE	NA	NA	NA	FALSE	NA	NA	NA
Sesn2	TRUE	3.27E-10	1.0797	1.06E-05	TRUE	2.48E-08	1.499	0.000802246	FALSE	NA	NA	NA	FALSE	NA	NA	NA
Shmt2	TRUE	2.03E-15	0.775604	6.55E-11	TRUE	7.88E-25	1.26797	2.55E-20	TRUE	5.58E-07	0.748642	0.0180281	FALSE	NA	NA	NA
Siva1	TRUE	1.01E-07	0.489146	0.00327546	FALSE	NA	NA	NA	FALSE	NA	NA	NA	TRUE	9.31E-07	-0.908221	0.0300609
Slc1a3	FALSE	NA	NA	NA	TRUE	1.24E-06	-0.716881	0.0401746	FALSE	NA	NA	NA	FALSE	NA	NA	NA
Slc1a5	FALSE	NA	NA	NA	TRUE	1.13E-10	0.871177	3.64E-06	FALSE	NA	NA	NA	FALSE	NA	NA	NA
Slc38a1	FALSE	NA	NA	NA	TRUE	1.20E-07	0.556861	0.00387648	FALSE	NA	NA	NA	FALSE	NA	NA	NA
Slc3a2	TRUE	9.22E-09	0.378167	0.000297764	TRUE	2.98E-09	0.579229	9.62E-05	FALSE	NA	NA	NA	FALSE	NA	NA	NA
Slc6a9	TRUE	3.62E-13	1.47544	1.17E-08	TRUE	1.19E-24	2.2084	3.83E-20	FALSE	NA	NA	NA	FALSE	NA	NA	NA
Slc7a1	TRUE	1.25E-07	0.536891	0.00404353	TRUE	5.93E-15	1.08062	1.92E-10	FALSE	NA	NA	NA	FALSE	NA	NA	NA
Slc7a11	TRUE	7.61E-37	2.3636	2.46E-32	TRUE	3.80E-21	2.62909	1.23E-16	TRUE	2.20E-08	1.7185	0.000708778	FALSE	NA	NA	NA
Slc7a5	TRUE	6.59E-07	0.746764	0.0212816	FALSE	NA	NA	NA	FALSE	NA	NA	NA	FALSE	NA	NA	NA
Sltm	TRUE	1.34E-06	0.331262	0.0433348	FALSE	NA	NA	NA	FALSE	NA	NA	NA	FALSE	NA	NA	NA
Smim10l1	TRUE	1.59E-09	0.44634	5.13E-05	FALSE	NA	NA	NA	FALSE	NA	NA	NA	FALSE	NA	NA	NA
Snhg8	TRUE	1.07E-08	0.580288	0.000345746	TRUE	4.69E-07	0.717415	0.0151273	FALSE	NA	NA	NA	FALSE	NA	NA	NA
Son	FALSE	NA	NA	NA	TRUE	4.84E-07	-0.31279	0.0156146	FALSE	NA	NA	NA	FALSE	NA	NA	NA
Sparc	FALSE	NA	NA	NA	TRUE	2.49E-08	-0.372396	0.000803787	FALSE	NA	NA	NA	FALSE	NA	NA	NA
Sqle	TRUE	1.18E-11	-0.704005	3.82E-07	TRUE	1.85E-13	-1.11758	5.97E-09	FALSE	NA	NA	NA	FALSE	NA	NA	NA
Sqstm1	FALSE	NA	NA	NA	TRUE	1.29E-07	0.489754	0.00416743	FALSE	NA	NA	NA	FALSE	NA	NA	NA
Srebf2	TRUE	6.16E-09	-0.461621	0.00019887	TRUE	5.50E-13	-0.781754	1.78E-08	FALSE	NA	NA	NA	FALSE	NA	NA	NA
Stard13	TRUE	3.49E-08	-0.466938	0.00112568	FALSE	NA	NA	NA	FALSE	NA	NA	NA	FALSE	NA	NA	NA
Stip1	FALSE	NA	NA	NA	TRUE	1.16E-06	-0.371857	0.0374027	FALSE	NA	NA	NA	FALSE	NA	NA	NA
Taf15	FALSE	NA	NA	NA	TRUE	1.29E-11	0.632328	4.18E-07	FALSE	NA	NA	NA	FALSE	NA	NA	NA
Tars	TRUE	3.05E-07	0.525222	0.0098425	TRUE	1.92E-07	0.691934	0.00620495	FALSE	NA	NA	NA	FALSE	NA	NA	NA
Tbx15	TRUE	1.29E-07	-0.283483	0.00416115	FALSE	NA	NA	NA	FALSE	NA	NA	NA	FALSE	NA	NA	NA
Tcea1	TRUE	2.25E-07	0.385904	0.007253	TRUE	1.12E-08	0.57679	0.000360739	FALSE	NA	NA	NA	FALSE	NA	NA	NA
Tceal9	FALSE	NA	NA	NA	FALSE	NA	NA	NA	FALSE	NA	NA	NA	TRUE	1.87E-08	-0.499238	0.000604146
Tcf20	FALSE	NA	NA	NA	FALSE	NA	NA	NA	FALSE	NA	NA	NA	TRUE	8.14E-11	0.639068	2.63E-06
Tex14	TRUE	1.09E-07	-0.907374	0.00353032	FALSE	NA	NA	NA	FALSE	NA	NA	NA	FALSE	NA	NA	NA
Tfam	TRUE	1.53E-07	-0.70781	0.00495019	FALSE	NA	NA	NA	FALSE	NA	NA	NA	FALSE	NA	NA	NA
Tfrc	TRUE	8.20E-19	-0.895439	2.65E-14	TRUE	6.79E-13	-0.958484	2.19E-08	FALSE	NA	NA	NA	FALSE	NA	NA	NA
Thsd7a	TRUE	2.27E-09	-0.587033	7.33E-05	TRUE	1.17E-28	0.731967	3.79E-24	FALSE	NA	NA	NA	FALSE	NA	NA	NA
Tiam2	FALSE	NA	NA	NA	TRUE	2.36E-08	-0.512239	0.000762102	FALSE	NA	NA	NA	FALSE	NA	NA	NA
Tnni2	FALSE	NA	NA	NA	FALSE	NA	NA	NA	FALSE	NA	NA	NA	TRUE	5.19E-09	2.63065	0.000167407
Tomm20	TRUE	8.63E-07	0.269481	0.0278628	TRUE	9.67E-10	-0.518023	3.12E-05	FALSE	NA	NA	NA	FALSE	NA	NA	NA
Tpt1	TRUE	5.89E-21	0.473748	1.90E-16	TRUE	8.30E-41	2.8242	2.68E-36	FALSE	NA	NA	NA	TRUE	1.42E-14	-0.687793	4.57E-10
Trib3	TRUE	4.34E-27	1.93249	1.40E-22	FALSE	NA	NA	NA	TRUE	2.68E-07	1.37682	0.00865889	FALSE	NA	NA	NA
Trim35	FALSE	NA	NA	NA	TRUE	3.09E-08	0.833542	0.000996454	FALSE	NA	NA	NA	FALSE	NA	NA	NA
Trim35	TRUE	1.50E-07	0.639409	0.00483727	FALSE	NA	NA	NA	FALSE	NA	NA	NA	FALSE	NA	NA	NA
Trps1	TRUE	8.65E-07	-0.314924	0.0279335	FALSE	NA	NA	NA	FALSE	NA	NA	NA	FALSE	NA	NA	NA
Tsc22d3	FALSE	NA	NA	NA	TRUE	1.20E-06	1.06272	0.0388177	FALSE	NA	NA	NA	FALSE	NA	NA	NA
Tuba1a	TRUE	2.73E-12	-0.854	8.83E-08	TRUE	1.87E-07	-0.862906	0.00602789	FALSE	NA	NA	NA	FALSE	NA	NA	NA
Txnip	TRUE	1.95E-12	-1.41312	6.30E-08	TRUE	9.35E-07	-1.28765	0.0301832	TRUE	1.37E-09	-1.87293	4.43E-05	FALSE	NA	NA	NA
Uap1l1	FALSE	NA	NA	NA	FALSE	NA	NA	NA	FALSE	NA	NA	NA	TRUE	1.13E-16	-1.11979	3.64E-12
Unc5c	TRUE	8.36E-11	-0.996079	2.70E-06	TRUE	1.67E-07	-1.04837	0.00537812	FALSE	NA	NA	NA	FALSE	NA	NA	NA
Uqcc6	TRUE	2.44E-07	0.929987	0.00787581	FALSE	NA	NA	NA	FALSE	NA	NA	NA	FALSE	NA	NA	NA
Uqcrq	TRUE	6.60E-10	0.345041	2.13E-05	TRUE	8.73E-07	0.345496	0.0281907	FALSE	NA	NA	NA	FALSE	NA	NA	NA
Usp25	FALSE	NA	NA	NA	TRUE	2.94E-07	-0.532768	0.00948966	FALSE	NA	NA	NA	FALSE	NA	NA	NA
Vcp	FALSE	NA	NA	NA	TRUE	4.46E-08	-0.38279	0.00143957	FALSE	NA	NA	NA	FALSE	NA	NA	NA
Vegfa	TRUE	9.88E-18	1.1777	3.19E-13	TRUE	3.59E-13	1.49517	1.16E-08	FALSE	NA	NA	NA	FALSE	NA	NA	NA
Vegfb	TRUE	1.15E-11	0.473645	3.73E-07	FALSE	NA	NA	NA	FALSE	NA	NA	NA	FALSE	NA	NA	NA
Vldlr	TRUE	1.94E-22	1.61453	6.26E-18	TRUE	1.19E-38	2.46894	3.84E-34	FALSE	NA	NA	NA	FALSE	NA	NA	NA
Vps29	FALSE	NA	NA	NA	FALSE	NA	NA	NA	FALSE	NA	NA	NA	TRUE	6.75E-07	-0.773675	0.0217889
Xpot	TRUE	6.68E-07	0.593114	0.021574	TRUE	1.24E-15	1.14244	4.01E-11	FALSE	NA	NA	NA	FALSE	NA	NA	NA
Zfpm2	FALSE	NA	NA	NA	TRUE	3.84E-08	-0.430998	0.00123994	FALSE	NA	NA	NA	FALSE	NA	NA	NA

## Sheet: Supplementary Table 6
Gene ontology for differentially expressed genes in Tfam, Opa1, Polg and Atg5 KO cells.
ID	Description	Gene KO	GeneRatio	BgRatio	RichFactor	FoldEnrichment	zScore	pvalue	p.adjust	qvalue	geneID	Count
GO:0000027	ribosomal large subunit assembly	Opa1	3/234	18/28928	0.166667	20.604	7.51313	0.000389769	0.00835472	0.00635139	Rpl5/Rpl11/Rpl24	3
GO:0000028	ribosomal small subunit assembly	Opa1	9/234	22/28928	0.409091	50.5734	21.0054	5.76818e-14	1.73098e-11	1.31592e-11	Rps5/Rps14/Rps27/Rps28/Rps19/Rps6/Fau/Rps25/Rps15	9
GO:0000028	ribosomal small subunit assembly	Tfam	8/222	22/28928	0.363636	47.3841	19.1394	3.09044e-12	9.50311e-10	7.70984e-10	Rps5/Rps14/Rps6/Rps27/Rps28/Fau/Rps25/Rps19	8
GO:0000028	ribosomal small subunit assembly	Polg	3/33	22/28928	0.136364	119.537	18.7962	2.05218e-06	0.000140902	9.06268e-05	Rps25/Fau/Rps14	3
GO:0000082	G1/S transition of mitotic cell cycle	Opa1	7/234	233/28928	0.0300429	3.71402	3.75623	0.00299458	0.0336229	0.0255606	Rpl17/Rpl26/Phf10/Rps6/Eif4ebp1/Cdkn1a/Ccnd2	7
GO:0000082	G1/S transition of mitotic cell cycle	Tfam	7/222	233/28928	0.0300429	3.91478	3.92846	0.00223431	0.0444128	0.0360319	Rpl17/Rpl26/Phf10/Rps6/Eif4ebp1/Cdkn1a/Id2	7
GO:0000101	sulfur amino acid transport	Opa1	2/234	13/28928	0.153846	19.0191	5.86822	0.00479199	0.0451953	0.0343582	Slc7a11/Slc3a2	2
GO:0000101	sulfur amino acid transport	Tfam	3/222	13/28928	0.230769	30.0707	9.2195	0.000120485	0.00561451	0.00455503	Slc7a11/Slc3a2/Slc7a5	3
GO:0000302	response to reactive oxygen species	Opa1	8/234	223/28928	0.0358744	4.43494	4.65004	0.000490335	0.00946548	0.00719581	Rack1/Rps3/Col1a1/Sesn2/Plekha1/Col6a1/Txnip/Prkca	8
GO:0000462	maturation of SSU-rRNA from tricistronic rRNA transcript (SSU-rRNA, 5.8S rRNA, LSU-rRNA)	Opa1	4/234	33/28928	0.121212	14.9847	7.25878	0.000142011	0.00390647	0.00296976	Rps8/Rps16/Rps19/Rps21	4
GO:0000462	maturation of SSU-rRNA from tricistronic rRNA transcript (SSU-rRNA, 5.8S rRNA, LSU-rRNA)	Tfam	4/222	33/28928	0.121212	15.7947	7.47814	0.000115994	0.00557317	0.0045215	Rps16/Rps8/Rps21/Rps19	4
GO:0000463	maturation of LSU-rRNA from tricistronic rRNA transcript (SSU-rRNA, 5.8S rRNA, LSU-rRNA)	Opa1	3/234	18/28928	0.166667	20.604	7.51313	0.000389769	0.00835472	0.00635139	Rpl35/Npm1/Rpl7	3
GO:0000470	maturation of LSU-rRNA	Opa1	3/234	28/28928	0.107143	13.2454	5.8542	0.00147422	0.0214691	0.0163212	Rpl35/Npm1/Rpl7	3
GO:0000470	maturation of LSU-rRNA	Tfam	3/222	28/28928	0.107143	13.9614	6.03425	0.00126776	0.030456	0.0247089	Rpl35/Rpl7/Rpl7a	3
GO:0001101	response to acid chemical	Atg5	4/63	264/28928	0.0151515	6.95719	4.54267	0.00264797	0.0400512	0.0279605	Plec/Cebpb/Col1a2/Lamtor1	4
GO:0001558	regulation of cell growth	Opa1	14/234	456/28928	0.0307018	3.79547	5.43366	2.34702e-05	0.00096844	0.000736224	Cth/Fdps/Npm1/Rack1/Vegfa/Cdkn1a/Igfbp4/Sesn2/Dcbld2/Nrp1/Rpl4/Efna5/Cyba/Dab2	14
GO:0001558	regulation of cell growth	Tfam	11/222	456/28928	0.0241228	3.14335	4.05704	0.000853618	0.0254842	0.0206753	Cth/Fdps/Vegfa/Rack1/Efna5/Sesn2/Cdkn1a/Lamtor2/Dab2/Igfbp4/Bst2	11
GO:0001573	ganglioside metabolic process	Atg5	2/63	28/28928	0.0714286	32.7982	7.86445	0.00170116	0.0356015	0.024854	B4galt6/Hexa	2
GO:0001649	osteoblast differentiation	Atg5	4/63	242/28928	0.0165289	7.58966	4.80919	0.00193325	0.0364372	0.0254375	Crim1/Cebpb/Il6st/Id1	4
GO:0001666	response to hypoxia	Opa1	12/234	343/28928	0.0349854	4.32504	5.5942	2.57131e-05	0.00104789	0.000796623	Vldlr/Acot2/Eif4ebp1/Atf4/P2rx3/Vegfa/Lonp1/Tfrc/Ptprd/Ndrg1/Cd24a/Ogt	12
GO:0001666	response to hypoxia	Tfam	12/222	343/28928	0.0349854	4.55882	5.83077	1.52684e-05	0.00093901	0.000761815	Vldlr/Acot2/Tfrc/Eif4ebp1/Vegfa/Cd24a/Vegfb/Lonp1/Hsp90b1/Atf4/Tfam/Ptprd	12
GO:0001731	formation of translation preinitiation complex	Opa1	2/234	10/28928	0.2	24.7248	6.77614	0.00280917	0.0322708	0.0245328	Rpl13a/Eif2s2	2
GO:0001731	formation of translation preinitiation complex	Tfam	2/222	10/28928	0.2	26.0613	6.97045	0.00253345	0.0469299	0.0380741	Rpl13a/Eif2s2	2
GO:0001764	neuron migration	Tfam	7/222	216/28928	0.0324074	4.22289	4.18102	0.00145525	0.0341594	0.0277134	Vegfa/Arhgef2/Tuba1a/Unc5c/Prkg1/Apbb2/Adgrl3	7
GO:0001889	liver development	Opa1	6/234	187/28928	0.0320856	3.96654	3.67523	0.00427661	0.0418905	0.0318458	Rpl32/Asns/Pck2/Rps15/Cebpg/Pkm	6
GO:0001889	liver development	Tfam	7/222	187/28928	0.0374332	4.87778	4.67837	0.000629155	0.0205814	0.0166976	Asns/Rpl32/Pck2/Gli3/Cebpg/Slc7a5/Igf2r	7
GO:0001889	liver development	Polg	3/33	187/28928	0.0160428	14.0632	6.05643	0.00125733	0.0162861	0.0104751	Asns/Rpl32/Pck2	3
GO:0001958	endochondral ossification	Opa1	3/234	37/28928	0.0810811	10.0236	4.95977	0.00331452	0.0356392	0.0270935	Col1a1/Ext1/Runx2	3
GO:0001958	endochondral ossification	Tfam	3/222	37/28928	0.0810811	10.5654	5.11992	0.00285819	0.0499371	0.0405138	Ext1/Col1a1/Runx2	3
GO:0002023	reduction of food intake in response to dietary excess	Opa1	2/234	10/28928	0.2	24.7248	6.77614	0.00280917	0.0322708	0.0245328	Gdf15/Col6a1	2
GO:0002062	chondrocyte differentiation	Tfam	6/222	126/28928	0.047619	6.20506	5.14922	0.000437322	0.0164355	0.013334	Ext1/Gli3/Runx2/Prkca/Nfib/Trps1	6
GO:0002064	epithelial cell development	Atg5	4/63	262/28928	0.0152672	7.0103	4.56562	0.00257649	0.0400512	0.0279605	Rock2/Plec/Il6st/Id1	4
GO:0002082	regulation of oxidative phosphorylation	Opa1	4/234	25/28928	0.16	19.7798	8.48309	4.61866e-05	0.00158814	0.00120733	Shmt2/Cox7a2l/Nupr1/Vcp	4
GO:0002082	regulation of oxidative phosphorylation	Polg	2/33	25/28928	0.08	70.1285	11.6857	0.000372417	0.00711618	0.00457707	Nupr1/Shmt2	2
GO:0002092	positive regulation of receptor internalization	Opa1	3/234	35/28928	0.0857143	10.5963	5.12988	0.00282528	0.0322708	0.0245328	Vegfa/Dab2/Angpt1	3
GO:0002181	cytoplasmic translation	Opa1	78/234	171/28928	0.45614	56.3899	65.6025	2.01529e-120	6.65246e-117	5.05731e-117	Rps20/Rps24/Rps12/Rpl23a/Rpl32/Rps5/Rps27a/Rps15a/Rpl17/Rps7/Rpl34/Rps8/Rps16/Rpl13a/Rplp1/Rpl28/Rpl23/Rps10/Rpl30/Rps18/Rpl15/Rpl12/Eif3c/Rps14/Rpl26/Rplp0/Rps23/Rps4x/Rps13/Rpl27a/Rpl22l1/Rps28/Rpl39/Rpl21/Rplp2/Rps19/Rps6/Rps17/Eif4ebp1/Rpl37/Pabpc1/Rpl35/Rps3a1/Rps25/Rpl18/Rpl13/Rps9/Rpl9/Rps3/Rpl14/Rps15/Rpl22/Rpl7/Rps2/Rps26/Rpl41/Rpl19/Rpl18a/Rpl10a/Rpl5/Rpl6/Rps21/Rps29/Eif2s2/Rpl29/Rpl36…	78
GO:0002181	cytoplasmic translation	Tfam	64/222	171/28928	0.374269	48.7696	55.096	8.65959e-93	2.66283e-89	2.16034e-89	Rps20/Rps24/Rpl23a/Rpl32/Rpl23/Rps5/Rpl17/Rps7/Rps18/Rps16/Rps8/Rpl28/Rps12/Rpl13a/Rpl26/Rps15a/Rps27a/Rps10/Rpl15/Rps14/Rpl30/Rpl34/Rpl21/Rplp0/Rps4x/Rpl12/Rps13/Rpl14/Rps23/Eif3c/Rpl24/Rps6/Rpl39/Rpl13/Eif4ebp1/Rps3a1/Rplp1/Rpl18/Rpl22l1/Rpl9/Rps21/Rps3/Rpl37/Rps9/Rpl29/Rpl27a/Rpl35/Rps17/Pabpc1/Rpl35a/Rps28/Rps2/Rplp2/Rpl7/Rpl7a/Rps25/Rps19/Rpl18a/Rpl10a/Rpl22/Rps11/Rpl19/Rpl36a/Eif2s2	64
GO:0002181	cytoplasmic translation	Polg	19/33	171/28928	0.111111	97.4007	42.7271	1.24829e-34	8.82539e-32	5.67642e-32	Rps20/Rpl32/Rpl34/Rpl41/Rps25/Rps12/Rpl23a/Rpl37/Rpl17/Rpl28/Rps26/Rpl14/Eif4ebp1/Rpl30/Rpl22/Rps8/Rps14/Rps24/Rpl23	19
GO:0002181	cytoplasmic translation	Atg5	6/63	171/28928	0.0350877	16.1114	9.25906	2.00838e-06	0.000872139	0.000608856	Rps5/Rps2/Rps7/Rpl12/Rpl15/Rplp0	6
GO:0002183	cytoplasmic translational initiation	Opa1	4/234	45/28928	0.0888889	10.9888	6.05567	0.000479269	0.00936134	0.00711665	Rpl13a/Eif3c/Eif4ebp1/Eif2s2	4
GO:0002183	cytoplasmic translational initiation	Tfam	4/222	45/28928	0.0888889	11.5828	6.2478	0.000393012	0.0151064	0.0122558	Rpl13a/Eif3c/Eif4ebp1/Eif2s2	4
GO:0002260	lymphocyte homeostasis	Atg5	3/63	98/28928	0.0306122	14.0564	6.04852	0.00129202	0.0295293	0.020615	Bax/Mif/Siva1	3
GO:0002262	myeloid cell homeostasis	Opa1	13/234	232/28928	0.0560345	6.9272	8.18554	6.13599e-08	5.95732e-06	4.52885e-06	Rps24/Hspa9/Rps14/Slc7a11/Rps19/Rps6/Rps17/Vegfa/Slc1a5/Tcea1/Cebpg/Mecom/Cd24a	13
GO:0002262	myeloid cell homeostasis	Tfam	12/222	232/28928	0.0517241	6.73998	7.71944	2.67912e-07	2.16797e-05	1.75887e-05	Slc7a11/Rps24/Hspa9/Rps14/Rps6/Vegfa/Rps17/Cd24a/Rps19/Cebpg/Tcea1/Id2	12
GO:0002262	myeloid cell homeostasis	Polg	4/33	232/28928	0.0172414	15.1139	7.2942	0.000137407	0.00307771	0.00197956	Hspa9/Slc7a11/Rps14/Rps24	4
GO:0002536	respiratory burst involved in inflammatory response	Opa1	2/234	11/28928	0.181818	22.4771	6.43367	0.00341516	0.0361312	0.0274676	Rps19/Grn	2
GO:0002536	respiratory burst involved in inflammatory response	Tfam	2/222	11/28928	0.181818	23.6921	6.61966	0.00308082	0.0499407	0.0405167	Rps19/Grn	2
GO:0002902	regulation of B cell apoptotic process	Atg5	2/63	35/28928	0.0571429	26.2385	6.97972	0.00265163	0.0400512	0.0279605	Bax/Mif	2
GO:0003007	heart morphogenesis	Opa1	8/234	301/28928	0.0265781	3.28569	3.59978	0.00327494	0.0356392	0.0270935	Vegfa/Nrp2/Ext1/Zfpm2/Robo1/Nrp1/Gng5/Angpt1	8
GO:0003148	outflow tract septum morphogenesis	Opa1	4/234	27/28928	0.148148	18.3147	8.12837	6.32686e-05	0.00202767	0.00154146	Nrp2/Zfpm2/Robo1/Nrp1	4
GO:0003151	outflow tract morphogenesis	Opa1	5/234	87/28928	0.0574713	7.10482	5.14982	0.000715206	0.0126111	0.00958719	Vegfa/Nrp2/Zfpm2/Robo1/Nrp1	5
GO:0003205	cardiac chamber development	Opa1	7/234	204/28928	0.0343137	4.242	4.19633	0.00141778	0.0211769	0.016099	Ank2/Nrp2/Zfpm2/Robo1/Ltbp1/Nrp1/Lmo4	7
GO:0003279	cardiac septum development	Opa1	7/234	130/28928	0.0538462	6.65667	5.83735	9.41589e-05	0.00290485	0.00220831	Ank2/Nrp2/Zfpm2/Robo1/Ltbp1/Nrp1/Lmo4	7
GO:0003333	amino acid transmembrane transport	Opa1	7/234	113/28928	0.0619469	7.65812	6.40392	3.8657e-05	0.00140227	0.00106603	Slc6a9/Slc7a11/Slc7a1/Slc1a5/Slc3a2/Slc38a1/Slc1a3	7
GO:0003333	amino acid transmembrane transport	Tfam	5/222	113/28928	0.0442478	5.76577	4.4638	0.00182484	0.0392405	0.0318357	Slc7a11/Slc6a9/Slc3a2/Slc7a1/Slc7a5	5
GO:0006006	glucose metabolic process	Opa1	7/234	248/28928	0.0282258	3.48939	3.55543	0.00421261	0.0413864	0.0314626	Pck2/Atf4/Gpt2/Igfbp4/Sesn2/Pkm/Ogt	7
GO:0006066	alcohol metabolic process	Opa1	14/234	372/28928	0.0376344	4.65251	6.40293	2.35469e-06	0.000131743	0.000100153	Vldlr/Pck2/Fdps/Insig1/Sqle/Ldlr/Srebf2/Hmgcs1/Cyp51/Dhcr24/Idi1/Hsd17b7/Dab2/Adh7	14
GO:0006066	alcohol metabolic process	Tfam	15/222	372/28928	0.0403226	5.25429	7.26259	2.18648e-07	1.81714e-05	1.47424e-05	Pck2/Fdps/Vldlr/Ldlr/Idi1/Dhcr24/Insig1/Sqle/Cyp51/Prkg1/Srebf2/Hmgcs1/Dab2/Nsdhl/Msmo1	15
GO:0006094	gluconeogenesis	Opa1	5/234	106/28928	0.0471698	5.83132	4.50008	0.00173318	0.0233519	0.0177525	Pck2/Atf4/Gpt2/Sesn2/Ogt	5
GO:0006119	oxidative phosphorylation	Opa1	6/234	154/28928	0.038961	4.81652	4.28836	0.00163173	0.022549	0.0171421	Shmt2/Cox7a2l/Nupr1/Vcp/Ndufa7/Uqcrq	6
GO:0006119	oxidative phosphorylation	Tfam	7/222	154/28928	0.0454545	5.92301	5.38683	0.000194992	0.0083278	0.00675631	Shmt2/Ndufc2/Uqcrq/Cox7a2l/Cox8a/Cox7c/Ndufa7	7
GO:0006123	mitochondrial electron transport, cytochrome c to oxygen	Tfam	3/222	20/28928	0.15	19.5459	7.2962	0.000461571	0.0164355	0.013334	Cox7a2l/Cox8a/Cox7c	3
GO:0006364	rRNA processing	Opa1	22/234	217/28928	0.101382	12.5333	15.4001	6.46197e-18	2.66637e-15	2.02702e-15	Rps24/Rps7/Rps8/Rps16/Rps14/Rpl26/Rps27/Rps28/Rps19/Rps6/Rps17/Rpl35/Rps25/Npm1/Rpl14/Rps15/Rpl7/Rpl5/Rps21/Rpl11/Rpl35a/Rpl27	22
GO:0006364	rRNA processing	Tfam	18/222	217/28928	0.0829493	10.8088	12.7545	9.55241e-14	3.67171e-11	2.97884e-11	Rps24/Rps7/Rps16/Rps8/Rpl26/Rps14/Rpl14/Rps6/Rps21/Rps27/Rpl35/Rps17/Rpl35a/Rps28/Rpl7/Rpl7a/Rps25/Rps19	18
GO:0006364	rRNA processing	Polg	5/33	217/28928	0.0230415	20.1983	9.59325	4.5364e-06	0.000246711	0.000158682	Rps25/Rpl14/Rps8/Rps14/Rps24	5
GO:0006413	translational initiation	Opa1	6/234	133/28928	0.0451128	5.57702	4.77765	0.000766555	0.0131792	0.010019	Rpl13a/Eif3c/Eif4ebp1/Npm1/Eif1/Eif2s2	6
GO:0006414	translational elongation	Opa1	6/234	99/28928	0.0606061	7.49236	5.84345	0.000157261	0.00425506	0.00323477	Rplp1/Rplp2/Rack1/Eef1b2/Eef1a1/Eef2	6
GO:0006417	regulation of translation	Opa1	22/234	381/28928	0.0577428	7.13839	10.8918	7.84471e-13	1.99195e-10	1.51431e-10	Rpl13a/Rplp1/Shmt2/Rps14/Rpl26/Rps4x/Eif4ebp1/Pabpc1/Npm1/Rpl10/Rack1/Eif1/Rps9/Rps3/Calr/Rpl5/Sesn2/Eef2/Pkm/Rpl38/Ogt/Prkca	22
GO:0006417	regulation of translation	Tfam	17/222	381/28928	0.0446194	5.81419	8.31855	7.55005e-09	9.6735e-07	7.84808e-07	Eif1/Rpl13a/Rpl26/Rps14/Rpl10/Rps4x/Eif4ebp1/Rplp1/Rps3/Rps9/Rack1/Shmt2/Pabpc1/Rbm3/Sesn2/Calr/Prkca	17
GO:0006446	regulation of translational initiation	Opa1	4/234	74/28928	0.0540541	6.68237	4.41984	0.0030837	0.0341587	0.025968	Rpl13a/Eif4ebp1/Npm1/Eif1	4
GO:0006520	amino acid metabolic process	Opa1	14/234	291/28928	0.04811	5.94754	7.66013	1.25531e-07	1.11994e-05	8.51399e-06	Cth/Asns/Shmt2/Phgdh/Slc7a11/Aldh18a1/Psat1/Pycr1/Atf4/Psph/Gpt2/Bcat1/Slc38a1/Slc1a3	14
GO:0006520	amino acid metabolic process	Tfam	12/222	291/28928	0.0412371	5.37346	6.59401	2.90333e-06	0.000198394	0.000160956	Slc7a11/Asns/Cth/Phgdh/Gpt2/Psat1/Psph/Shmt2/Pycr1/Aldh18a1/Bcat1/Atf4	12
GO:0006520	amino acid metabolic process	Polg	5/33	291/28928	0.0171821	15.062	8.14753	1.87523e-05	0.000779875	0.00050161	Asns/Psph/Slc7a11/Shmt2/Atf4	5
GO:0006534	cysteine metabolic process	Opa1	2/234	11/28928	0.181818	22.4771	6.43367	0.00341516	0.0361312	0.0274676	Cth/Slc7a11	2
GO:0006534	cysteine metabolic process	Tfam	2/222	11/28928	0.181818	23.6921	6.61966	0.00308082	0.0499407	0.0405167	Slc7a11/Cth	2
GO:0006541	glutamine metabolic process	Opa1	3/234	25/28928	0.12	14.8349	6.24939	0.00105367	0.0169667	0.0128984	Asns/Phgdh/Slc38a1	3
GO:0006560	proline metabolic process	Opa1	2/234	10/28928	0.2	24.7248	6.77614	0.00280917	0.0322708	0.0245328	Aldh18a1/Pycr1	2
GO:0006560	proline metabolic process	Tfam	2/222	10/28928	0.2	26.0613	6.97045	0.00253345	0.0469299	0.0380741	Pycr1/Aldh18a1	2
GO:0006563	L-serine metabolic process	Opa1	4/234	10/28928	0.4	49.4496	13.8379	8.43505e-07	5.43177e-05	4.12932e-05	Shmt2/Phgdh/Psat1/Psph	4
GO:0006563	L-serine metabolic process	Tfam	4/222	10/28928	0.4	52.1225	14.219	6.8375e-07	5.25633e-05	4.26444e-05	Phgdh/Psat1/Psph/Shmt2	4
GO:0006563	L-serine metabolic process	Polg	2/33	10/28928	0.2	175.321	18.6322	5.6464e-05	0.00153539	0.000987549	Psph/Shmt2	2
GO:0006575	cellular modified amino acid metabolic process	Opa1	8/234	201/28928	0.039801	4.92036	5.03666	0.000245006	0.00603556	0.00458833	Aldh1l2/Cth/Mthfd2/Shmt2/Slc7a11/Chac1/Ctsl/Mthfd1l	8
GO:0006575	cellular modified amino acid metabolic process	Tfam	9/222	201/28928	0.0447761	5.83461	6.04862	2.70525e-05	0.00159974	0.00129786	Aldh1l2/Slc7a11/Cth/Mthfd2/Ctsl/Shmt2/Chac1/Gstt1/Gsta4	9
GO:0006575	cellular modified amino acid metabolic process	Polg	3/33	201/28928	0.0149254	13.0837	5.80964	0.0015463	0.0173529	0.0111613	Aldh1l2/Slc7a11/Shmt2	3
GO:0006631	fatty acid metabolic process	Opa1	15/234	478/28928	0.0313808	3.87941	5.73246	9.25763e-06	0.000456111	0.000346743	Aldh1l2/Trib3/Pck2/Elovl6/Acot2/Insig1/Fads2/Scd2/Gdf15/Acat2/Fasn/Sesn2/Fads1/Gpx4/Adh7	15
GO:0006631	fatty acid metabolic process	Tfam	11/222	478/28928	0.0230126	2.99868	3.87488	0.00124599	0.030456	0.0247089	Aldh1l2/Pck2/Elovl6/Trib3/Acot2/Insig1/Fads2/Fasn/Sesn2/Acat2/Scd2	11
GO:0006633	fatty acid biosynthetic process	Opa1	7/234	164/28928	0.0426829	5.27663	4.95979	0.00039326	0.00837516	0.00636693	Trib3/Elovl6/Insig1/Fads2/Scd2/Fasn/Fads1	7
GO:0006633	fatty acid biosynthetic process	Tfam	6/222	164/28928	0.0365854	4.7673	4.25471	0.0017206	0.0372595	0.0302285	Elovl6/Trib3/Insig1/Fads2/Fasn/Scd2	6
GO:0006636	unsaturated fatty acid biosynthetic process	Opa1	4/234	53/28928	0.0754717	9.33011	5.4814	0.000895545	0.0149303	0.0113502	Elovl6/Fads2/Scd2/Fads1	4
GO:0006643	membrane lipid metabolic process	Atg5	4/63	199/28928	0.0201005	9.22964	5.44231	0.000942549	0.026739	0.018667	Bax/B4galt6/Hexa/Rack1	4
GO:0006664	glycolipid metabolic process	Atg5	3/63	94/28928	0.0319149	14.6545	6.19475	0.00114573	0.0288994	0.0201752	Bax/B4galt6/Hexa	3
GO:0006687	glycosphingolipid metabolic process	Atg5	3/63	54/28928	0.0555556	25.5097	8.42205	0.000225556	0.0126384	0.00882312	Bax/B4galt6/Hexa	3
GO:0006694	steroid biosynthetic process	Opa1	11/234	187/28928	0.0588235	7.272	7.77033	3.99689e-07	2.93194e-05	2.22891e-05	Fdps/Insig1/Sqle/Srebf2/Hmgcs1/Cyp51/Dhcr24/Idi1/Cyb5r1/Hsd17b7/Dab2	11
GO:0006694	steroid biosynthetic process	Tfam	14/222	187/28928	0.0748663	9.75555	10.5632	2.25256e-10	5.77218e-08	4.68295e-08	Fdps/Idi1/Dhcr24/Insig1/Sqle/Cyp51/Prkg1/Srebf2/Hmgcs1/Cyb5r1/Dab2/Pbx1/Nsdhl/Msmo1	14
GO:0006695	cholesterol biosynthetic process	Opa1	8/234	65/28928	0.123077	15.2153	10.3611	5.51903e-08	5.5207e-06	4.19692e-06	Fdps/Insig1/Srebf2/Hmgcs1/Cyp51/Dhcr24/Idi1/Hsd17b7	8
GO:0006695	cholesterol biosynthetic process	Tfam	9/222	65/28928	0.138462	18.0424	12.0965	1.72831e-09	2.65727e-07	2.15583e-07	Fdps/Idi1/Dhcr24/Insig1/Cyp51/Srebf2/Hmgcs1/Nsdhl/Msmo1	9
GO:0006730	one-carbon metabolic process	Opa1	4/234	42/28928	0.0952381	11.7737	6.30972	0.000366935	0.00802154	0.0060981	Aldh1l2/Mthfd2/Shmt2/Mthfd1l	4
GO:0006730	one-carbon metabolic process	Polg	2/33	42/28928	0.047619	41.7431	8.92962	0.00105595	0.0152359	0.00979961	Aldh1l2/Shmt2	2
GO:0006734	NADH metabolic process	Opa1	3/234	38/28928	0.0789474	9.75978	4.8795	0.00357735	0.0373697	0.028409	Pck2/Pkm/Vcp	3
GO:0006749	glutathione metabolic process	Tfam	5/222	64/28928	0.078125	10.1802	6.46554	0.000134232	0.00616066	0.00499813	Slc7a11/Cth/Chac1/Gstt1/Gsta4	5
GO:0006760	folic acid-containing compound metabolic process	Opa1	4/234	26/28928	0.153846	19.0191	8.30078	5.42387e-05	0.00177269	0.00134763	Aldh1l2/Mthfd2/Shmt2/Mthfd1l	4
GO:0006760	folic acid-containing compound metabolic process	Tfam	3/222	26/28928	0.115385	15.0353	6.29633	0.00101759	0.0284462	0.0230783	Aldh1l2/Mthfd2/Shmt2	3
GO:0006760	folic acid-containing compound metabolic process	Polg	2/33	26/28928	0.0769231	67.4312	11.4523	0.000403164	0.00750097	0.00482456	Aldh1l2/Shmt2	2
GO:0006779	porphyrin-containing compound biosynthetic process	Tfam	3/222	31/28928	0.0967742	12.6103	5.68773	0.00171031	0.0372595	0.0302285	Slc6a9/Cpox/Pgrmc1	3
GO:0006783	heme biosynthetic process	Tfam	3/222	26/28928	0.115385	15.0353	6.29633	0.00101759	0.0284462	0.0230783	Slc6a9/Cpox/Pgrmc1	3
GO:0006790	sulfur compound metabolic process	Opa1	10/234	352/28928	0.0284091	3.51204	4.28215	0.000633054	0.0116744	0.00887504	Cth/Phgdh/Slc7a11/Elovl6/Chac1/Acot2/Hmgcs1/Ext1/Fasn/Angpt1	10
GO:0006790	sulfur compound metabolic process	Tfam	11/222	352/28928	0.03125	4.07207	5.09969	9.52462e-05	0.00464892	0.00377166	Slc7a11/Cth/Elovl6/Phgdh/Acot2/Chac1/Ext1/Fasn/Hmgcs1/Gstt1/Gsta4	11
GO:0006857	oligopeptide transport	Atg5	2/63	22/28928	0.0909091	41.7431	8.93116	0.00104838	0.0284538	0.0198641	Mfsd1/Abcc1	2
GO:0006865	amino acid transport	Opa1	7/234	190/28928	0.0368421	4.55457	4.43914	0.000940278	0.0155973	0.0118573	Slc6a9/Slc7a11/Slc7a1/Slc1a5/Slc3a2/Slc38a1/Slc1a3	7
GO:0006879	intracellular iron ion homeostasis	Opa1	4/234	71/28928	0.056338	6.96473	4.54421	0.00265346	0.0322025	0.0244808	Ftl1/Tfrc/Fth1/Atp6v1g1	4
GO:0006879	intracellular iron ion homeostasis	Tfam	4/222	71/28928	0.056338	7.3412	4.70454	0.00219434	0.0443921	0.0360152	Ftl1/Tfrc/Fth1/Atp6v1g1	4
GO:0006879	intracellular iron ion homeostasis	Atg5	3/63	71/28928	0.0422535	19.4017	7.25268	0.000506227	0.0189192	0.0132079	Ftl1/Fth1/Atp6v1a	3
GO:0006885	regulation of pH	Atg5	3/63	110/28928	0.0272727	12.5229	5.65671	0.00179966	0.0359312	0.0250843	Lamp1/Atp6v0c/Grn	3
GO:0006892	post-Golgi vesicle-mediated transport	Atg5	3/63	106/28928	0.0283019	12.9955	5.78024	0.00161867	0.0351455	0.0245357	Lamp1/Vps29/Rack1	3
GO:0006896	Golgi to vacuole transport	Atg5	2/63	21/28928	0.0952381	43.7309	9.15138	0.000954413	0.026739	0.018667	Lamp1/Vps29	2
GO:0006913	nucleocytoplasmic transport	Opa1	9/234	366/28928	0.0245902	3.03993	3.54671	0.00311151	0.034237	0.0260275	Hspa9/Npm1/Xpot/Rps15/Cdkn1a/Calr/Sqstm1/Txnip/Angpt1	9
GO:0006935	chemotaxis	Opa1	11/234	481/28928	0.022869	2.82716	3.64917	0.00198521	0.0262128	0.0199274	Rpl13a/Rps19/Vegfa/Calr/Nrp2/Robo1/Nrp1/Unc5c/Efna5/Prkca/Angpt1	11
GO:0006977	DNA damage response, signal transduction by p53 class mediator resulting in cell cycle arrest	Opa1	2/234	14/28928	0.142857	17.6606	5.63072	0.00556097	0.0496129	0.0377165	Rpl26/Cdkn1a	2
GO:0006979	response to oxidative stress	Opa1	16/234	434/28928	0.0368664	4.55756	6.74349	5.80625e-07	3.91152e-05	2.9736e-05	Slc7a11/Pycr1/Atf4/Rack1/Rps3/Fads2/Col1a1/Lonp1/Cst3/Sesn2/Plekha1/Col6a1/Usp25/Gpx4/Txnip/Prkca	16
GO:0006979	response to oxidative stress	Tfam	12/222	434/28928	0.0276498	3.60294	4.80479	0.000145831	0.00659459	0.00535016	Slc7a11/Rps3/Rack1/Txnip/Pycr1/Fads2/Sesn2/Lonp1/Atf4/Col1a1/Prkca/Cst3	12
GO:0006979	response to oxidative stress	Atg5	5/63	434/28928	0.0115207	5.29003	4.20692	0.00255665	0.0400512	0.0279605	Chchd2/Prdx5/Gpx4/Abcc1/Rack1	5
GO:0006984	ER-nucleus signaling pathway	Opa1	4/234	45/28928	0.0888889	10.9888	6.05567	0.000479269	0.00936134	0.00711665	Atf4/Insig1/Srebf2/Ddit3	4
GO:0006986	response to unfolded protein	Opa1	5/234	119/28928	0.0420168	5.19428	4.14029	0.00287063	0.0325634	0.0247553	Chac1/Atf4/Herpud1/Rhbdd1/Ddit3	5
GO:0007033	vacuole organization	Atg5	7/63	239/28928	0.0292887	13.4486	9.02815	8.98229e-07	0.000520075	0.000363074	Lamp1/Atp6v0c/Gabarap/Gaa/Hexa/Grn/Lamtor1	7
GO:0007034	vacuolar transport	Atg5	4/63	169/28928	0.0236686	10.868	6.01068	0.000511919	0.0189192	0.0132079	Lamp1/Mfsd1/Grn/Vps29	4
GO:0007035	vacuolar acidification	Atg5	3/63	27/28928	0.111111	51.0194	12.1479	2.77373e-05	0.0034414	0.00240251	Lamp1/Atp6v0c/Grn	3
GO:0007040	lysosome organization	Atg5	6/63	104/28928	0.0576923	26.4908	12.1663	1.0739e-07	9.32683e-05	6.51123e-05	Lamp1/Atp6v0c/Gaa/Hexa/Grn/Lamtor1	6
GO:0007041	lysosomal transport	Atg5	3/63	133/28928	0.0225564	10.3573	5.05307	0.00308488	0.0435646	0.0304132	Lamp1/Mfsd1/Grn	3
GO:0007042	lysosomal lumen acidification	Atg5	3/63	15/28928	0.2	91.8349	16.4395	4.39595e-06	0.00095447	0.000666333	Lamp1/Atp6v0c/Grn	3
GO:0007178	cell surface receptor protein serine/threonine kinase signaling pathway	Atg5	5/63	405/28928	0.0123457	5.66882	4.42052	0.00189514	0.0364372	0.0254375	Fbn1/Crim1/Glg1/Col1a2/Id1	5
GO:0007224	smoothened signaling pathway	Tfam	6/222	169/28928	0.035503	4.62626	4.15774	0.00200198	0.0413161	0.0335196	Rack1/Tuba1a/Ext1/Gli3/Runx2/Nsdhl	6
GO:0007411	axon guidance	Opa1	10/234	258/28928	0.0387597	4.79163	5.5244	5.20877e-05	0.00173678	0.00132033	Vegfa/Nrp2/Ext1/Nfib/Robo1/Rpl24/Nrp1/Unc5c/Efna5/Lmo4	10
GO:0007411	axon guidance	Tfam	8/222	258/28928	0.0310078	4.04051	4.31403	0.000899603	0.0263148	0.0213491	Rpl24/Vegfa/Efna5/Ext1/Unc5c/Gli3/Apbb2/Nfib	8
GO:0007548	sex differentiation	Opa1	10/234	372/28928	0.0268817	3.32322	4.07266	0.000963807	0.0157645	0.0119844	Vegfa/Dhcr24/Ctsl/Eif2s2/Dach1/Nupr1/Plekha1/Zfpm2/Lhfpl2/Angpt1	10
GO:0008202	steroid metabolic process	Opa1	14/234	366/28928	0.0382514	4.72878	6.48302	1.94903e-06	0.000115717	8.79699e-05	Vldlr/Fdps/Insig1/Sqle/Ldlr/Srebf2/Hmgcs1/Cyp51/Dhcr24/Idi1/Plekha1/Cyb5r1/Hsd17b7/Dab2	14
GO:0008202	steroid metabolic process	Tfam	16/222	366/28928	0.0437158	5.69645	7.95166	2.80914e-08	2.97866e-06	2.41657e-06	Fdps/Vldlr/Ldlr/Idi1/Dhcr24/Insig1/Sqle/Cyp51/Prkg1/Srebf2/Hmgcs1/Cyb5r1/Dab2/Pbx1/Nsdhl/Msmo1	16
GO:0008203	cholesterol metabolic process	Opa1	11/234	160/28928	0.06875	8.49915	8.58976	8.26409e-08	7.79421e-06	5.92529e-06	Vldlr/Fdps/Insig1/Sqle/Ldlr/Srebf2/Hmgcs1/Cyp51/Dhcr24/Idi1/Hsd17b7	11
GO:0008203	cholesterol metabolic process	Tfam	12/222	160/28928	0.075	9.77297	9.78574	4.40034e-09	6.15047e-07	4.98986e-07	Fdps/Vldlr/Ldlr/Idi1/Dhcr24/Insig1/Sqle/Cyp51/Srebf2/Hmgcs1/Nsdhl/Msmo1	12
GO:0008299	isoprenoid biosynthetic process	Opa1	3/234	37/28928	0.0810811	10.0236	4.95977	0.00331452	0.0356392	0.0270935	Fdps/Hmgcs1/Idi1	3
GO:0008299	isoprenoid biosynthetic process	Tfam	3/222	37/28928	0.0810811	10.5654	5.11992	0.00285819	0.0499371	0.0405138	Fdps/Idi1/Hmgcs1	3
GO:0008361	regulation of cell size	Opa1	7/234	217/28928	0.0322581	3.98787	3.98962	0.00201372	0.0263781	0.020053	Npm1/Vegfa/Col6a1/Nrp1/Rpl4/Efna5/Ogt	7
GO:0008585	female gonad development	Opa1	5/234	135/28928	0.037037	4.57866	3.76364	0.00491293	0.0458124	0.0348273	Vegfa/Nupr1/Plekha1/Zfpm2/Angpt1	5
GO:0008625	extrinsic apoptotic signaling pathway via death domain receptors	Atg5	3/63	85/28928	0.0352941	16.2062	6.55911	0.000856061	0.0254582	0.0177728	Rock2/Bax/Gabarap	3
GO:0008630	intrinsic apoptotic signaling pathway in response to DNA damage	Opa1	5/234	114/28928	0.0438596	5.4221	4.27212	0.00238351	0.0296904	0.0225711	Tpt1/Rpl26/Rps3/Cdkn1a/Nupr1	5
GO:0008630	intrinsic apoptotic signaling pathway in response to DNA damage	Atg5	3/63	114/28928	0.0263158	12.0835	5.53943	0.00199282	0.0364372	0.0254375	Tpt1/Bax/Mif	3
GO:0008637	apoptotic mitochondrial changes	Atg5	3/63	124/28928	0.0241935	11.1091	5.27025	0.00253078	0.0400512	0.0279605	Bax/Prelid1/Siva1	3
GO:0008652	amino acid biosynthetic process	Opa1	11/234	73/28928	0.150685	18.6283	13.6184	1.75556e-11	3.40888e-09	2.59149e-09	Cth/Asns/Shmt2/Phgdh/Aldh18a1/Psat1/Pycr1/Psph/Bcat1/Slc38a1/Slc1a3	11
GO:0008652	amino acid biosynthetic process	Tfam	9/222	73/28928	0.123288	16.0652	11.3336	4.97744e-09	6.65462e-07	5.39887e-07	Asns/Cth/Phgdh/Psat1/Psph/Shmt2/Pycr1/Aldh18a1/Bcat1	9
GO:0008652	amino acid biosynthetic process	Polg	3/33	73/28928	0.0410959	36.0249	10.1257	7.96601e-05	0.00208591	0.00134164	Asns/Psph/Shmt2	3
GO:0009060	aerobic respiration	Opa1	7/234	206/28928	0.0339806	4.20081	4.16342	0.00149913	0.0215926	0.016415	Shmt2/Cox7a2l/Nupr1/Vcp/Col6a1/Ndufa7/Uqcrq	7
GO:0009060	aerobic respiration	Tfam	7/222	206/28928	0.0339806	4.42788	4.34204	0.00110808	0.0296267	0.024036	Shmt2/Ndufc2/Uqcrq/Cox7a2l/Cox8a/Cox7c/Ndufa7	7
GO:0009064	glutamine family amino acid metabolic process	Opa1	6/234	70/28928	0.0857143	10.5963	7.25915	2.23586e-05	0.000936579	0.000712003	Asns/Phgdh/Slc7a11/Aldh18a1/Pycr1/Slc38a1	6
GO:0009064	glutamine family amino acid metabolic process	Tfam	5/222	70/28928	0.0714286	9.30759	6.11974	0.000205284	0.00853038	0.00692067	Slc7a11/Asns/Phgdh/Pycr1/Aldh18a1	5
GO:0009064	glutamine family amino acid metabolic process	Polg	2/33	70/28928	0.0285714	25.0459	6.80697	0.00290334	0.0285091	0.0183369	Asns/Slc7a11	2
GO:0009066	aspartate family amino acid metabolic process	Opa1	3/234	43/28928	0.0697674	8.62493	4.51854	0.00508061	0.0469788	0.035714	Asns/Phgdh/Atf4	3
GO:0009066	aspartate family amino acid metabolic process	Polg	2/33	43/28928	0.0465116	40.7724	8.82017	0.00110667	0.0156484	0.0100649	Asns/Atf4	2
GO:0009069	serine family amino acid metabolic process	Opa1	5/234	34/28928	0.147059	18.18	9.05154	7.62463e-06	0.000387214	0.000294366	Cth/Shmt2/Phgdh/Psat1/Psph	5
GO:0009069	serine family amino acid metabolic process	Tfam	5/222	34/28928	0.147059	19.1627	9.31875	5.9054e-06	0.000378314	0.000306925	Cth/Phgdh/Psat1/Psph/Shmt2	5
GO:0009069	serine family amino acid metabolic process	Polg	2/33	34/28928	0.0588235	51.5651	9.96973	0.000691962	0.0111186	0.00715137	Psph/Shmt2	2
GO:0009070	serine family amino acid biosynthetic process	Opa1	5/234	15/28928	0.333333	41.208	14.0662	9.32791e-08	8.55317e-06	6.50226e-06	Cth/Shmt2/Phgdh/Psat1/Psph	5
GO:0009070	serine family amino acid biosynthetic process	Tfam	5/222	15/28928	0.333333	43.4354	14.4567	7.17732e-08	6.68796e-06	5.42591e-06	Cth/Phgdh/Psat1/Psph/Shmt2	5
GO:0009070	serine family amino acid biosynthetic process	Polg	2/33	15/28928	0.133333	116.881	15.1708	0.00013128	0.00307771	0.00197956	Psph/Shmt2	2
GO:0009142	nucleoside triphosphate biosynthetic process	Atg5	3/63	126/28928	0.0238095	10.9327	5.2201	0.00264807	0.0400512	0.0279605	Nme2/Atp6v1a/Ndufb9	3
GO:0009145	purine nucleoside triphosphate biosynthetic process	Atg5	3/63	115/28928	0.026087	11.9785	5.51103	0.00204305	0.0369663	0.0258069	Nme2/Atp6v1a/Ndufb9	3
GO:0009166	nucleotide catabolic process	Opa1	6/234	181/28928	0.0331492	4.09803	3.77566	0.00364921	0.0378807	0.0287975	Hint1/Nupr1/Pkm/Vcp/Col6a1/Ogt	6
GO:0009201	ribonucleoside triphosphate biosynthetic process	Atg5	3/63	119/28928	0.0252101	11.5758	5.40082	0.00225181	0.0387266	0.0270358	Nme2/Atp6v1a/Ndufb9	3
GO:0009206	purine ribonucleoside triphosphate biosynthetic process	Atg5	3/63	114/28928	0.0263158	12.0835	5.53943	0.00199282	0.0364372	0.0254375	Nme2/Atp6v1a/Ndufb9	3
GO:0009267	cellular response to starvation	Opa1	7/234	204/28928	0.0343137	4.242	4.19633	0.00141778	0.0211769	0.016099	Asns/Atf4/Srebf2/Ctsl/Cdkn1a/Sesn2/Fads1	7
GO:0009267	cellular response to starvation	Tfam	7/222	204/28928	0.0343137	4.47129	4.37548	0.00104722	0.0286059	0.0232079	Asns/Ctsl/Sesn2/Cdkn1a/Srebf2/Atf4/Slc7a5	7
GO:0009314	response to radiation	Opa1	12/234	474/28928	0.0253165	3.12972	4.22186	0.000522631	0.0100303	0.00762517	Asns/Rpl26/Slc7a11/Npm1/Cdkn1a/Ccnd2/Ext1/Rhbdd1/Col6a1/Reep6/Tuba1a/Slc1a3	12
GO:0009416	response to light stimulus	Opa1	11/234	346/28928	0.0317919	3.93024	4.95175	0.000130347	0.00370926	0.00281984	Asns/Rpl26/Slc7a11/Npm1/Cdkn1a/Ext1/Rhbdd1/Col6a1/Reep6/Tuba1a/Slc1a3	11
GO:0009612	response to mechanical stimulus	Opa1	8/234	269/28928	0.0297398	3.67655	3.98277	0.00163943	0.022549	0.0171421	Asns/Psph/P2rx3/Col1a1/Col6a1/Tuba1a/Txnip/Slc1a3	8
GO:0009612	response to mechanical stimulus	Polg	3/33	269/28928	0.0111524	9.77628	4.88712	0.00352996	0.0341874	0.0219891	Txnip/Asns/Psph	3
GO:0009636	response to toxic substance	Opa1	7/234	234/28928	0.0299145	3.69815	3.74234	0.00306619	0.0341587	0.025968	Asns/Slc7a11/Atf4/Nupr1/Sesn2/Col6a1/Gpx4	7
GO:0009636	response to toxic substance	Polg	4/33	234/28928	0.017094	14.9847	7.25878	0.000142011	0.00307771	0.00197956	Asns/Slc7a11/Nupr1/Atf4	4
GO:0009636	response to toxic substance	Atg5	6/63	234/28928	0.025641	11.7737	7.73061	1.21455e-05	0.00201024	0.00140338	Mt1/Bax/Map1b/Prdx5/Gpx4/Abcc1	6
GO:0009743	response to carbohydrate	Opa1	11/234	293/28928	0.0375427	4.64117	5.65706	2.95089e-05	0.00114599	0.000871199	Pck2/Rack1/P2rx3/Col1a1/Ctsl/Tra2b/Sesn2/Efna5/Ogt/Txnip/Prkca	11
GO:0009743	response to carbohydrate	Tfam	9/222	293/28928	0.0307167	4.00258	4.54278	0.000465004	0.0164355	0.013334	Pck2/Ctsl/Rack1/Txnip/Efna5/Sesn2/Col1a1/Prkca/Rasal2	9
GO:0009746	response to hexose	Opa1	9/234	260/28928	0.0346154	4.27929	4.79658	0.000286251	0.00660779	0.00502335	Pck2/Rack1/Col1a1/Ctsl/Tra2b/Sesn2/Efna5/Ogt/Txnip	9
GO:0009746	response to hexose	Tfam	8/222	260/28928	0.0307692	4.00942	4.2866	0.000945393	0.0269174	0.021838	Pck2/Ctsl/Rack1/Txnip/Efna5/Sesn2/Col1a1/Rasal2	8
GO:0009749	response to glucose	Opa1	9/234	254/28928	0.0354331	4.38038	4.88654	0.000241054	0.00598284	0.00454825	Pck2/Rack1/Col1a1/Ctsl/Tra2b/Sesn2/Efna5/Ogt/Txnip	9
GO:0009749	response to glucose	Tfam	8/222	254/28928	0.0314961	4.10414	4.36974	0.000813363	0.0247633	0.0200904	Pck2/Ctsl/Rack1/Txnip/Efna5/Sesn2/Col1a1/Rasal2	8
GO:0009895	negative regulation of catabolic process	Opa1	13/234	367/28928	0.0354223	4.37905	5.88308	1.03792e-05	0.00050385	0.000383035	Rps7/Rpl23/Pabpc1/Vegfa/Cyp51/Taf15/Rpl5/Rpl11/Nupr1/Cst3/Ctsa/Usp25/Ogt	13
GO:0010001	glial cell differentiation	Opa1	8/234	309/28928	0.02589	3.20062	3.51205	0.00383465	0.0392509	0.0298392	Atf5/Phgdh/Ldlr/Nfib/Ndrg1/Col6a1/Tuba1a/Grn	8
GO:0010001	glial cell differentiation	Tfam	8/222	309/28928	0.02589	3.37363	3.68898	0.00278753	0.0499371	0.0405138	Atf5/Phgdh/Ldlr/Tuba1a/Gli3/Grn/Nfib/Id2	8
GO:0010001	glial cell differentiation	Atg5	5/63	309/28928	0.0161812	7.43001	5.30884	0.000570142	0.020211	0.0141096	Plec/B4galt6/Grn/Abcc1/Il6st	5
GO:0010594	regulation of endothelial cell migration	Opa1	7/234	181/28928	0.038674	4.78104	4.60806	0.00070758	0.0126111	0.00958719	Vegfa/Calr/Sparc/Nrp1/Grn/Prkca/Angpt1	7
GO:0010595	positive regulation of endothelial cell migration	Opa1	7/234	114/28928	0.0614035	7.59094	6.3674	4.09057e-05	0.00146771	0.00111578	Vegfa/Calr/Sparc/Nrp1/Grn/Prkca/Angpt1	7
GO:0010721	negative regulation of cell development	Tfam	8/222	314/28928	0.0254777	3.31991	3.63486	0.00307324	0.0499407	0.0405167	Atf5/Hspa9/Vegfa/Ldlr/Arhgef2/Cd24a/Gli3/Id2	8
GO:0010737	protein kinase A signaling	Atg5	2/63	30/28928	0.0666667	30.6116	7.58098	0.00195221	0.0364372	0.0254375	Fbn1/Mif	2
GO:0010810	regulation of cell-substrate adhesion	Opa1	9/234	235/28928	0.0382979	4.73453	5.19094	0.000135025	0.00380954	0.00289608	Col1a1/Vegfa/Calr/Col8a1/Abi3bp/Ccdc80/Nrp1/Efna5/Dab2	9
GO:0010810	regulation of cell-substrate adhesion	Tfam	7/222	235/28928	0.0297872	3.88146	3.90033	0.00234377	0.0456144	0.0370068	Vegfa/Abi3bp/Efna5/Calr/Dab2/Dlc1/Col1a1	7
GO:0010811	positive regulation of cell-substrate adhesion	Opa1	7/234	144/28928	0.0486111	6.0095	5.44207	0.000178002	0.00462857	0.00351871	Vegfa/Calr/Col8a1/Abi3bp/Ccdc80/Nrp1/Dab2	7
GO:0010821	regulation of mitochondrion organization	Atg5	3/63	128/28928	0.0234375	10.7619	5.17106	0.00276868	0.0405833	0.0283319	Bax/Prelid1/Siva1	3
GO:0010893	positive regulation of steroid biosynthetic process	Opa1	3/234	34/28928	0.0882353	10.908	5.22018	0.00259849	0.0316518	0.0240622	Fdps/Srebf2/Dab2	3
GO:0010893	positive regulation of steroid biosynthetic process	Tfam	3/222	34/28928	0.0882353	11.4976	5.38602	0.00223869	0.0444128	0.0360319	Fdps/Srebf2/Dab2	3
GO:0010917	negative regulation of mitochondrial membrane potential	Atg5	2/63	14/28928	0.142857	65.5964	11.2942	0.000417663	0.0180059	0.0125702	Bax/Prelid1	2
GO:0010952	positive regulation of peptidase activity	Atg5	4/63	159/28928	0.0251572	11.5516	6.23289	0.000406728	0.0180059	0.0125702	Bax/Prelid1/Grn/Rack1	4
GO:0015695	organic cation transport	Opa1	6/234	139/28928	0.0431655	5.33628	4.62782	0.000964529	0.0157645	0.0119844	Slc6a9/Slc7a1/Slc1a5/Slc3a2/Atp13a3/Slc38a1	6
GO:0015801	aromatic amino acid transport	Opa1	2/234	12/28928	0.166667	20.604	6.13381	0.00407641	0.0405308	0.0308122	Slc7a1/Slc3a2	2
GO:0015801	aromatic amino acid transport	Tfam	3/222	12/28928	0.25	32.5766	9.62118	9.32081e-05	0.00462282	0.00375048	Slc3a2/Slc7a1/Slc7a5	3
GO:0015802	basic amino acid transport	Tfam	3/222	20/28928	0.15	19.5459	7.2962	0.000461571	0.0164355	0.013334	Slc3a2/Slc7a1/Slc7a5	3
GO:0015804	neutral amino acid transport	Opa1	5/234	56/28928	0.0892857	11.0379	6.78985	9.05698e-05	0.00282048	0.00214417	Slc6a9/Slc7a11/Slc1a5/Slc3a2/Slc38a1	5
GO:0015804	neutral amino acid transport	Tfam	4/222	56/28928	0.0714286	9.30759	5.47233	0.000907112	0.0263148	0.0213491	Slc7a11/Slc6a9/Slc3a2/Slc7a5	4
GO:0015807	L-amino acid transport	Opa1	7/234	102/28928	0.0686275	8.484	6.83763	1.99271e-05	0.000865517	0.00065798	Slc6a9/Slc7a11/Slc7a1/Slc1a5/Slc3a2/Slc38a1/Slc1a3	7
GO:0015807	L-amino acid transport	Tfam	5/222	102/28928	0.0490196	6.38756	4.79338	0.00115886	0.0296267	0.024036	Slc7a11/Slc6a9/Slc3a2/Slc7a1/Slc7a5	5
GO:0015820	L-leucine transport	Tfam	2/222	10/28928	0.2	26.0613	6.97045	0.00253345	0.0469299	0.0380741	Slc3a2/Slc7a5	2
GO:0015980	energy derivation by oxidation of organic compounds	Atg5	7/63	380/28928	0.0184211	8.45848	6.83739	1.87739e-05	0.0025765	0.0017987	Chchd2/Bax/Plec/Prelid1/Gaa/Ndufb9/Il6st	7
GO:0016053	organic acid biosynthetic process	Opa1	20/234	332/28928	0.060241	7.44722	10.6697	4.16851e-12	8.60015e-10	6.53797e-10	Trib3/Cth/Asns/Shmt2/Phgdh/Elovl6/Aldh18a1/Psat1/Pycr1/Psph/Insig1/Fads2/Bcat1/Scd2/Mthfd1l/Fasn/Pkm/Fads1/Slc38a1/Slc1a3	20
GO:0016053	organic acid biosynthetic process	Tfam	15/222	332/28928	0.0451807	5.88733	7.87644	5.01825e-08	4.82222e-06	3.91225e-06	Asns/Cth/Elovl6/Trib3/Phgdh/Psat1/Psph/Shmt2/Pycr1/Aldh18a1/Insig1/Fads2/Fasn/Scd2/Bcat1	15
GO:0016053	organic acid biosynthetic process	Polg	4/33	332/28928	0.0120482	10.5615	5.92162	0.00053608	0.00924411	0.00594574	Asns/Psph/Trib3/Shmt2	4
GO:0016072	rRNA metabolic process	Opa1	22/234	258/28928	0.0852713	10.5416	13.9021	2.60787e-16	9.56508e-14	7.27153e-14	Rps24/Rps7/Rps8/Rps16/Rps14/Rpl26/Rps27/Rps28/Rps19/Rps6/Rps17/Rpl35/Rps25/Npm1/Rpl14/Rps15/Rpl7/Rpl5/Rps21/Rpl11/Rpl35a/Rpl27	22
GO:0016072	rRNA metabolic process	Tfam	18/222	258/28928	0.0697674	9.09114	11.4801	1.8384e-12	6.28119e-10	5.09591e-10	Rps24/Rps7/Rps16/Rps8/Rpl26/Rps14/Rpl14/Rps6/Rps21/Rps27/Rpl35/Rps17/Rpl35a/Rps28/Rpl7/Rpl7a/Rps25/Rps19	18
GO:0016072	rRNA metabolic process	Polg	5/33	258/28928	0.0193798	16.9885	8.71768	1.05037e-05	0.000495075	0.000318428	Rps25/Rpl14/Rps8/Rps14/Rps24	5
GO:0016125	sterol metabolic process	Opa1	12/234	170/28928	0.0705882	8.7264	9.12402	1.57103e-08	1.85213e-06	1.40802e-06	Vldlr/Fdps/Insig1/Sqle/Ldlr/Srebf2/Hmgcs1/Cyp51/Dhcr24/Idi1/Cyb5r1/Hsd17b7	12
GO:0016125	sterol metabolic process	Tfam	13/222	170/28928	0.0764706	9.9646	10.309	7.74941e-10	1.58863e-07	1.28885e-07	Fdps/Vldlr/Ldlr/Idi1/Dhcr24/Insig1/Sqle/Cyp51/Srebf2/Hmgcs1/Cyb5r1/Nsdhl/Msmo1	13
GO:0016126	sterol biosynthetic process	Opa1	10/234	71/28928	0.140845	17.4118	12.5033	2.96704e-10	5.15484e-08	3.9188e-08	Fdps/Insig1/Sqle/Srebf2/Hmgcs1/Cyp51/Dhcr24/Idi1/Cyb5r1/Hsd17b7	10
GO:0016126	sterol biosynthetic process	Tfam	11/222	71/28928	0.15493	20.1883	14.2358	7.25124e-12	2.02705e-09	1.64454e-09	Fdps/Idi1/Dhcr24/Insig1/Sqle/Cyp51/Srebf2/Hmgcs1/Cyb5r1/Nsdhl/Msmo1	11
GO:0016188	synaptic vesicle maturation	Atg5	3/63	29/28928	0.103448	47.5008	11.7045	3.45427e-05	0.00375004	0.00261798	Atp6v1f/Atp6v0c/Atp6v1a	3
GO:0016358	dendrite development	Atg5	6/63	331/28928	0.0181269	8.32341	6.26041	8.41929e-05	0.00769701	0.00537342	Rock2/Map1b/Grn/Gpx4/Id1/Ptprd	6
GO:0017148	negative regulation of translation	Opa1	7/234	153/28928	0.0457516	5.656	5.21453	0.000258209	0.00626725	0.00476447	Rpl13a/Eif4ebp1/Rack1/Rps3/Calr/Sesn2/Prkca	7
GO:0017148	negative regulation of translation	Tfam	7/222	153/28928	0.0457516	5.96173	5.41144	0.000187333	0.00811336	0.00658234	Rpl13a/Eif4ebp1/Rps3/Rack1/Sesn2/Calr/Prkca	7
GO:0018108	peptidyl-tyrosine phosphorylation	Opa1	8/234	299/28928	0.0267559	3.30766	3.62217	0.00314549	0.0344959	0.0262244	Arhgef2/Vegfa/Lonp1/Nrp1/Cd24a/Efna5/Prkca/Angpt1	8
GO:0018108	peptidyl-tyrosine phosphorylation	Tfam	8/222	299/28928	0.0267559	3.48646	3.80063	0.00227857	0.0448232	0.0363649	Vegfa/Arhgef2/Cd24a/Efna5/Vegfb/Lonp1/Prkca/Hax1	8
GO:0018212	peptidyl-tyrosine modification	Opa1	8/234	303/28928	0.0264026	3.264	3.57757	0.0034085	0.0361312	0.0274676	Arhgef2/Vegfa/Lonp1/Nrp1/Cd24a/Efna5/Prkca/Angpt1	8
GO:0018212	peptidyl-tyrosine modification	Tfam	8/222	303/28928	0.0264026	3.44043	3.75541	0.00247255	0.0469299	0.0380741	Vegfa/Arhgef2/Cd24a/Efna5/Vegfb/Lonp1/Prkca/Hax1	8
GO:0019216	regulation of lipid metabolic process	Opa1	10/234	390/28928	0.025641	3.16984	3.89595	0.0013718	0.0207721	0.0157913	Trib3/Fdps/Avil/Rack1/Insig1/Ldlr/Srebf2/Gdf15/Ogt/Dab2	10
GO:0019218	regulation of steroid metabolic process	Opa1	5/234	127/28928	0.0393701	4.86708	3.94408	0.00379402	0.0390157	0.0296604	Fdps/Insig1/Ldlr/Srebf2/Dab2	5
GO:0019218	regulation of steroid metabolic process	Tfam	6/222	127/28928	0.0472441	6.1562	5.12118	0.00045611	0.0164355	0.013334	Fdps/Ldlr/Insig1/Prkg1/Srebf2/Dab2	6
GO:0019319	hexose biosynthetic process	Opa1	5/234	110/28928	0.0454545	5.61927	4.38331	0.00203947	0.026505	0.0201496	Pck2/Atf4/Gpt2/Sesn2/Ogt	5
GO:0019362	pyridine nucleotide metabolic process	Opa1	7/234	191/28928	0.0366492	4.53072	4.42103	0.000969461	0.0157645	0.0119844	Aldh1l2/Pck2/Nupr1/Pkm/Vcp/Col6a1/Ogt	7
GO:0019362	pyridine nucleotide metabolic process	Polg	3/33	191/28928	0.0157068	13.7687	5.98328	0.00133606	0.0162861	0.0104751	Aldh1l2/Pck2/Nupr1	3
GO:0019646	aerobic electron transport chain	Tfam	6/222	66/28928	0.0909091	11.846	7.75749	1.18141e-05	0.000741393	0.000601489	Ndufc2/Uqcrq/Cox7a2l/Cox8a/Cox7c/Ndufa7	6
GO:0021537	telencephalon development	Opa1	8/234	322/28928	0.0248447	3.0714	3.37542	0.00489872	0.0458093	0.034825	Atf5/Slc7a11/Tra2b/Ext1/Nfib/Robo1/Tuba1a/Uqcrq	8
GO:0021545	cranial nerve development	Opa1	5/234	64/28928	0.078125	9.65812	6.2618	0.00017154	0.00456655	0.00347156	Nrp2/Ext1/Rpl24/Nrp1/Slc1a3	5
GO:0021554	optic nerve development	Tfam	3/222	21/28928	0.142857	18.6152	7.10129	0.000535461	0.0180939	0.0146795	Rpl24/Ext1/Gli3	3
GO:0021561	facial nerve development	Opa1	2/234	12/28928	0.166667	20.604	6.13381	0.00407641	0.0405308	0.0308122	Nrp2/Nrp1	2
GO:0021562	vestibulocochlear nerve development	Opa1	2/234	10/28928	0.2	24.7248	6.77614	0.00280917	0.0322708	0.0245328	Nrp2/Nrp1	2
GO:0021604	cranial nerve structural organization	Opa1	2/234	13/28928	0.153846	19.0191	5.86822	0.00479199	0.0451953	0.0343582	Nrp2/Nrp1	2
GO:0021610	facial nerve morphogenesis	Opa1	2/234	12/28928	0.166667	20.604	6.13381	0.00407641	0.0405308	0.0308122	Nrp2/Nrp1	2
GO:0021612	facial nerve structural organization	Opa1	2/234	10/28928	0.2	24.7248	6.77614	0.00280917	0.0322708	0.0245328	Nrp2/Nrp1	2
GO:0021675	nerve development	Opa1	6/234	108/28928	0.0555556	6.868	5.5172	0.000252843	0.00618247	0.00470002	Ctsl/Nrp2/Ext1/Rpl24/Nrp1/Slc1a3	6
GO:0021675	nerve development	Tfam	5/222	108/28928	0.0462963	6.0327	4.60795	0.00149454	0.0345542	0.0280337	Ctsl/Rpl24/Ext1/Gli3/Gabrb2	5
GO:0021700	developmental maturation	Atg5	7/63	418/28928	0.0167464	7.68953	6.43608	3.44753e-05	0.00375004	0.00261798	Cd63/Atp6v1f/Rock2/Atp6v0c/Map1b/B4galt6/Atp6v1a	7
GO:0021854	hypothalamus development	Opa1	3/234	29/28928	0.103448	12.7887	5.73571	0.00163457	0.022549	0.0171421	Nrp2/Nrp1/Uqcrq	3
GO:0021884	forebrain neuron development	Opa1	3/234	30/28928	0.1	12.3624	5.6229	0.00180542	0.0241283	0.0183427	Nrp2/Nrp1/Uqcrq	3
GO:0021953	central nervous system neuron differentiation	Opa1	8/234	253/28928	0.0316206	3.90906	4.19686	0.00111244	0.0175702	0.0133571	Atf5/Nrp2/Nfib/Robo1/Nrp1/Lmo4/Uqcrq/Prkca	8
GO:0021954	central nervous system neuron development	Opa1	7/234	111/28928	0.0630631	7.7961	6.4783	3.44634e-05	0.00127824	0.000971741	Atf5/Nrp2/Nfib/Robo1/Nrp1/Uqcrq/Prkca	7
GO:0021979	hypothalamus cell differentiation	Opa1	2/234	14/28928	0.142857	17.6606	5.63072	0.00556097	0.0496129	0.0377165	Nrp2/Nrp1	2
GO:0022613	ribonucleoprotein complex biogenesis	Opa1	39/234	452/28928	0.0862832	10.6667	18.7056	1.8953e-28	8.9377e-26	6.79458e-26	Rps24/Rps12/Rps5/Rps27a/Rps15a/Rps7/Rps8/Rps16/Rpl13a/Eif3c/Rps14/Rpl26/Rplp0/Rps27/Rps23/Rps4x/Rps13/Rps28/Rps19/Rps6/Rps17/Fau/Rpl35/Rps3a1/Rps25/Npm1/Rps9/Rpl14/Rps15/Rpl7/Rpl5/Rps21/Eif2s2/Rpl11/Rpl35a/Rpl24/Rpl27/Rps11/Rpl38	39
GO:0022613	ribonucleoprotein complex biogenesis	Tfam	34/222	452/28928	0.0752212	9.8018	16.5861	1.08677e-23	4.77403e-21	3.87315e-21	Rps24/Rps5/Rps7/Rps16/Rps8/Rps12/Rpl13a/Rpl26/Rps15a/Rps27a/Rps14/Rplp0/Rps4x/Rps13/Rpl14/Rps23/Eif3c/Rpl24/Rps6/Rps3a1/Rps21/Rps9/Rps27/Rpl35/Rps17/Rpl35a/Rps28/Fau/Rpl7/Rpl7a/Rps25/Rps19/Rps11/Eif2s2	34
GO:0022613	ribonucleoprotein complex biogenesis	Polg	7/33	452/28928	0.0154867	13.5758	9.1067	6.5272e-07	6.59247e-05	4.24022e-05	Rps25/Rps12/Fau/Rpl14/Rps8/Rps14/Rps24	7
GO:0022618	protein-RNA complex assembly	Opa1	16/234	184/28928	0.0869565	10.7499	11.9812	2.54313e-12	5.99635e-10	4.55852e-10	Rps5/Rpl13a/Eif3c/Rps14/Rps27/Rps28/Rps19/Rps6/Fau/Rps25/Rps15/Rpl5/Eif2s2/Rpl11/Rpl24/Rpl38	16
GO:0022618	protein-RNA complex assembly	Tfam	12/222	184/28928	0.0652174	8.49824	8.97297	2.12006e-08	2.41451e-06	1.95888e-06	Rps5/Rpl13a/Rps14/Eif3c/Rpl24/Rps6/Rps27/Rps28/Fau/Rps25/Rps19/Eif2s2	12
GO:0022618	protein-RNA complex assembly	Polg	3/33	184/28928	0.0163043	14.2925	6.11278	0.00120025	0.0162861	0.0104751	Rps25/Fau/Rps14	3
GO:0022900	electron transport chain	Tfam	6/222	127/28928	0.0472441	6.1562	5.12118	0.00045611	0.0164355	0.013334	Ndufc2/Uqcrq/Cox7a2l/Cox8a/Cox7c/Ndufa7	6
GO:0022900	electron transport chain	Atg5	3/63	127/28928	0.023622	10.8466	5.19544	0.00270796	0.0402028	0.0280663	Chchd2/Plec/Ndufb9	3
GO:0022904	respiratory electron transport chain	Tfam	6/222	118/28928	0.0508475	6.62574	5.38507	0.000307802	0.0122921	0.00997253	Ndufc2/Uqcrq/Cox7a2l/Cox8a/Cox7c/Ndufa7	6
GO:0022904	respiratory electron transport chain	Atg5	3/63	118/28928	0.0254237	11.6739	5.42788	0.00219843	0.0381867	0.0266588	Chchd2/Plec/Ndufb9	3
GO:0030210	heparin biosynthetic process	Opa1	2/234	10/28928	0.2	24.7248	6.77614	0.00280917	0.0322708	0.0245328	Ext1/Angpt1	2
GO:0030218	erythrocyte differentiation	Opa1	8/234	170/28928	0.0470588	5.8176	5.68905	7.7373e-05	0.00245585	0.00186698	Hspa9/Rps14/Rps19/Rps6/Vegfa/Slc1a5/Tcea1/Cebpg	8
GO:0030218	erythrocyte differentiation	Tfam	8/222	170/28928	0.0470588	6.13206	5.90172	5.35315e-05	0.00278999	0.00226351	Hspa9/Rps14/Rps6/Vegfa/Rps19/Cebpg/Tcea1/Id2	8
GO:0030308	negative regulation of cell growth	Opa1	7/234	195/28928	0.0358974	4.43778	4.3498	0.0010934	0.0174363	0.0132553	Cth/Rack1/Cdkn1a/Sesn2/Dcbld2/Nrp1/Dab2	7
GO:0030323	respiratory tube development	Opa1	8/234	262/28928	0.0305344	3.77478	4.07436	0.00138883	0.0209339	0.0159143	Rpl13a/Slc7a11/Vegfa/Ext1/Sparc/Nfib/Zfpm2/Col6a1	8
GO:0030324	lung development	Opa1	8/234	259/28928	0.030888	3.8185	4.11458	0.00129124	0.0200111	0.0152128	Rpl13a/Slc7a11/Vegfa/Ext1/Sparc/Nfib/Zfpm2/Col6a1	8
GO:0030330	DNA damage response, signal transduction by p53 class mediator	Opa1	5/234	72/28928	0.0694444	8.585	5.81926	0.000298718	0.00680048	0.00516983	Rpl26/Npm1/Cdkn1a/Sesn2/Ndrg1	5
GO:0030490	maturation of SSU-rRNA	Opa1	6/234	50/28928	0.12	14.8349	8.8418	3.10065e-06	0.000170588	0.000129683	Rps8/Rps16/Rps14/Rps28/Rps19/Rps21	6
GO:0030490	maturation of SSU-rRNA	Tfam	6/222	50/28928	0.12	15.6368	9.10937	2.28849e-06	0.000159935	0.000129754	Rps16/Rps8/Rps14/Rps21/Rps28/Rps19	6
GO:0030490	maturation of SSU-rRNA	Polg	2/33	50/28928	0.04	35.0642	8.147	0.00149383	0.0173137	0.0111361	Rps8/Rps14	2
GO:0030641	regulation of cellular pH	Atg5	3/63	91/28928	0.032967	15.1376	6.31042	0.00104321	0.0284538	0.0198641	Lamp1/Atp6v0c/Grn	3
GO:0030856	regulation of epithelial cell differentiation	Atg5	4/63	177/28928	0.0225989	10.3768	5.84591	0.000609004	0.0211568	0.0147699	Rock2/Nme2/Cebpb/Id1	4
GO:0030900	forebrain development	Opa1	11/234	480/28928	0.0229167	2.83305	3.65707	0.00195341	0.0258964	0.0196868	Atf5/Slc7a11/Nrp2/Tra2b/Ext1/Nfib/Robo1/Mecom/Nrp1/Tuba1a/Uqcrq	11
GO:0030947	regulation of vascular endothelial growth factor receptor signaling pathway	Opa1	3/234	34/28928	0.0882353	10.908	5.22018	0.00259849	0.0316518	0.0240622	Robo1/Nrp1/Angpt1	3
GO:0030949	positive regulation of vascular endothelial growth factor receptor signaling pathway	Opa1	2/234	14/28928	0.142857	17.6606	5.63072	0.00556097	0.0496129	0.0377165	Robo1/Angpt1	2
GO:0030970	retrograde protein transport, ER to cytosol	Opa1	3/234	28/28928	0.107143	13.2454	5.8542	0.00147422	0.0214691	0.0163212	Herpud1/Vcp/Rhbdd1	3
GO:0031099	regeneration	Opa1	7/234	236/28928	0.029661	3.66681	3.71477	0.00321334	0.0351233	0.0267013	Rpl32/Rps15/Cdkn1a/Pkm/Nfib/Col6a1/Grn	7
GO:0031099	regeneration	Tfam	7/222	236/28928	0.029661	3.86502	3.88638	0.00240002	0.0464155	0.0376567	Rpl32/Cdkn1a/Gli3/Grn/Slc7a5/Igf2r/Nfib	7
GO:0031100	animal organ regeneration	Tfam	4/222	76/28928	0.0526316	6.85823	4.49704	0.00281256	0.0499371	0.0405138	Rpl32/Gli3/Slc7a5/Igf2r	4
GO:0031290	retinal ganglion cell axon guidance	Opa1	4/234	23/28928	0.173913	21.4998	8.8816	3.27439e-05	0.00124239	0.000944483	Vegfa/Rpl24/Nrp1/Efna5	4
GO:0031290	retinal ganglion cell axon guidance	Tfam	3/222	23/28928	0.130435	16.9965	6.74906	0.000704987	0.0221208	0.0179465	Rpl24/Vegfa/Efna5	3
GO:0031333	negative regulation of protein-containing complex assembly	Opa1	6/234	170/28928	0.0352941	4.3632	3.97156	0.00267991	0.0322708	0.0245328	Rpl13a/Eif4ebp1/Avil/Arhgef2/Ogt/Lmo4	6
GO:0031346	positive regulation of cell projection organization	Opa1	11/234	471/28928	0.0233546	2.88718	3.72901	0.00168542	0.0230004	0.0174853	Vldlr/Avil/Vegfa/Tiam2/Ptprd/Robo1/Nrp1/Rpl4/Cd24a/Efna5/Grn	11
GO:0031396	regulation of protein ubiquitination	Opa1	12/234	219/28928	0.0547945	6.77391	7.74546	2.53799e-07	1.94835e-05	1.48117e-05	Trib3/Rps7/Rpl23/Npm1/Rps3/Rps2/Rpl5/Herpud1/Rpl11/Sqstm1/Ogt/Angpt1	12
GO:0031397	negative regulation of protein ubiquitination	Opa1	7/234	83/28928	0.0843373	10.4261	7.76606	5.1021e-06	0.000263157	0.000200056	Rps7/Rpl23/Rps3/Rpl5/Rpl11/Sqstm1/Ogt	7
GO:0031400	negative regulation of protein modification process	Opa1	13/234	420/28928	0.0309524	3.82646	5.26923	4.23123e-05	0.00150186	0.00114174	Trib3/Rps7/Rpl23/Npm1/Rack1/Rps3/Cdkn1a/Rpl5/Rpl11/Sqstm1/Ogt/Prkca/Angpt1	13
GO:0031589	cell-substrate adhesion	Opa1	11/234	377/28928	0.0291777	3.60706	4.60125	0.00027306	0.00643837	0.00489456	Col1a1/Vegfa/Calr/Col8a1/Rpl29/Abi3bp/Ccdc80/Nrp1/Efna5/Dab2/Angpt1	11
GO:0031647	regulation of protein stability	Opa1	10/234	363/28928	0.0275482	3.40562	4.16511	0.000800781	0.0135691	0.0103155	Rps7/Rpl23/Ank2/Npm1/Calr/Rpl5/Rpl11/Ctsa/Usp25/Grn	10
GO:0031647	regulation of protein stability	Atg5	6/63	363/28928	0.0165289	7.58966	5.90249	0.000139337	0.0100845	0.00704018	Lamp1/Mfsd1/Rps7/Ctsa/Grn/Id1	6
GO:0031669	cellular response to nutrient levels	Opa1	9/234	275/28928	0.0327273	4.04587	4.58308	0.000430698	0.00878569	0.00667902	Asns/Atf4/Col1a1/Srebf2/Ctsl/Cdkn1a/Sesn2/Fads1/Ogt	9
GO:0031669	cellular response to nutrient levels	Tfam	8/222	275/28928	0.0290909	3.79073	4.08922	0.00135156	0.0322173	0.0261378	Asns/Ctsl/Sesn2/Cdkn1a/Srebf2/Atf4/Col1a1/Slc7a5	8
GO:0031960	response to corticosteroid	Opa1	6/234	184/28928	0.0326087	4.03122	3.72491	0.0039537	0.0399118	0.0303416	Rpl32/Asns/Pck2/Eif4ebp1/Ctsl/Rpl27	6
GO:0031960	response to corticosteroid	Polg	4/33	184/28928	0.0217391	19.0567	8.30367	5.61141e-05	0.00153539	0.000987549	Asns/Rpl32/Pck2/Eif4ebp1	4
GO:0032070	regulation of deoxyribonuclease activity	Opa1	2/234	10/28928	0.2	24.7248	6.77614	0.00280917	0.0322708	0.0245328	Npm1/Rps3	2
GO:0032355	response to estradiol	Opa1	6/234	125/28928	0.048	5.93395	4.99223	0.000553175	0.0104944	0.00797804	Col1a1/Calr/Grn/Gpx4/Txnip/Prkca	6
GO:0032355	response to estradiol	Tfam	5/222	125/28928	0.04	5.21225	4.15042	0.00283202	0.0499371	0.0405138	Txnip/Calr/Grn/Col1a1/Prkca	5
GO:0032355	response to estradiol	Atg5	3/63	125/28928	0.024	11.0202	5.24503	0.00258901	0.0400512	0.0279605	Map1b/Grn/Gpx4	3
GO:0032434	regulation of proteasomal ubiquitin-dependent protein catabolic process	Opa1	6/234	131/28928	0.0458015	5.66216	4.82963	0.00070809	0.0126111	0.00958719	Trib3/Rack1/Rpl11/Vcp/Ogt/Dab2	6
GO:0032436	positive regulation of proteasomal ubiquitin-dependent protein catabolic process	Opa1	4/234	79/28928	0.0506329	6.25944	4.22719	0.00390254	0.0396378	0.0301333	Trib3/Rack1/Vcp/Dab2	4
GO:0032527	protein exit from endoplasmic reticulum	Opa1	4/234	44/28928	0.0909091	11.2385	6.13762	0.000439435	0.00889924	0.00676535	Insig1/Herpud1/Vcp/Rhbdd1	4
GO:0032868	response to insulin	Opa1	12/234	308/28928	0.038961	4.81652	6.08096	8.85118e-06	0.000442693	0.000336543	Trib3/Pck2/Rps6/Eif4ebp1/Insig1/Col1a1/Lonp1/Sesn2/Pkm/Col6a1/Ogt/Prkca	12
GO:0032868	response to insulin	Tfam	9/222	308/28928	0.0292208	3.80765	4.35638	0.00066457	0.0215111	0.0174519	Pck2/Trib3/Rps6/Eif4ebp1/Insig1/Sesn2/Lonp1/Col1a1/Prkca	9
GO:0032868	response to insulin	Polg	3/33	308/28928	0.00974026	8.53837	4.49485	0.00514874	0.0485355	0.0312176	Trib3/Pck2/Eif4ebp1	3
GO:0032869	cellular response to insulin stimulus	Opa1	9/234	242/28928	0.0371901	4.59758	5.07514	0.000168267	0.00451584	0.00343302	Trib3/Pck2/Eif4ebp1/Insig1/Lonp1/Pkm/Col6a1/Ogt/Prkca	9
GO:0032869	cellular response to insulin stimulus	Polg	3/33	242/28928	0.0123967	10.867	5.20902	0.00262108	0.0264729	0.0170272	Trib3/Pck2/Eif4ebp1	3
GO:0032933	SREBP signaling pathway	Opa1	2/234	14/28928	0.142857	17.6606	5.63072	0.00556097	0.0496129	0.0377165	Insig1/Srebf2	2
GO:0032963	collagen metabolic process	Opa1	5/234	127/28928	0.0393701	4.86708	3.94408	0.00379402	0.0390157	0.0296604	Col1a1/Ctsl/Cst3/Col6a1/Ltbp1	5
GO:0032963	collagen metabolic process	Atg5	3/63	127/28928	0.023622	10.8466	5.19544	0.00270796	0.0402028	0.0280663	Prdx5/Col1a2/Id1	3
GO:0033002	muscle cell proliferation	Opa1	8/234	293/28928	0.0273038	3.3754	3.6905	0.00278091	0.0322708	0.0245328	Vegfa/Cdkn1a/Ccnd2/Zfpm2/Ddit3/Cyba/Prkca/Angpt1	8
GO:0033014	tetrapyrrole biosynthetic process	Tfam	3/222	31/28928	0.0967742	12.6103	5.68773	0.00171031	0.0372595	0.0302285	Slc6a9/Cpox/Pgrmc1	3
GO:0033119	negative regulation of RNA splicing	Opa1	3/234	30/28928	0.1	12.3624	5.6229	0.00180542	0.0241283	0.0183427	Rps13/Npm1/Rps26	3
GO:0033135	regulation of peptidyl-serine phosphorylation	Atg5	3/63	113/28928	0.0265487	12.1905	5.5682	0.00194338	0.0364372	0.0254375	Bax/Mif/Rack1	3
GO:0033137	negative regulation of peptidyl-serine phosphorylation	Atg5	2/63	28/28928	0.0714286	32.7982	7.86445	0.00170116	0.0356015	0.024854	Bax/Rack1	2
GO:0033197	response to vitamin E	Tfam	2/222	11/28928	0.181818	23.6921	6.61966	0.00308082	0.0499407	0.0405167	Gstt1/Col1a1	2
GO:0033598	mammary gland epithelial cell proliferation	Atg5	2/63	33/28928	0.0606061	27.8288	7.20415	0.00235964	0.0397932	0.0277804	Bax/Cebpb	2
GO:0033674	positive regulation of kinase activity	Opa1	10/234	310/28928	0.0322581	3.98787	4.77625	0.000233999	0.00585176	0.0044486	Vldlr/Npm1/Rps3/Cdkn1a/Ccnd2/Sesn2/Robo1/Cd24a/Lmo4/Angpt1	10
GO:0034101	erythrocyte homeostasis	Opa1	11/234	184/28928	0.0597826	7.39056	7.85305	3.40018e-07	2.55091e-05	1.93924e-05	Rps24/Hspa9/Rps14/Rps19/Rps6/Rps17/Vegfa/Slc1a5/Tcea1/Cebpg/Cd24a	11
GO:0034101	erythrocyte homeostasis	Tfam	11/222	184/28928	0.0597826	7.79005	8.1255	2.00868e-07	1.71575e-05	1.39198e-05	Rps24/Hspa9/Rps14/Rps6/Vegfa/Rps17/Cd24a/Rps19/Cebpg/Tcea1/Id2	11
GO:0034101	erythrocyte homeostasis	Polg	3/33	184/28928	0.0163043	14.2925	6.11278	0.00120025	0.0162861	0.0104751	Hspa9/Rps14/Rps24	3
GO:0034103	regulation of tissue remodeling	Opa1	5/234	86/28928	0.0581395	7.18744	5.18933	0.000678517	0.0123745	0.00940729	Vegfa/Tfrc/Cst3/Cd24a/Prkca	5
GO:0034103	regulation of tissue remodeling	Tfam	5/222	86/28928	0.0581395	7.57595	5.37077	0.000534925	0.0180939	0.0146795	Tfrc/Vegfa/Cd24a/Prkca/Cst3	5
GO:0034104	negative regulation of tissue remodeling	Opa1	3/234	28/28928	0.107143	13.2454	5.8542	0.00147422	0.0214691	0.0163212	Vegfa/Cst3/Cd24a	3
GO:0034104	negative regulation of tissue remodeling	Tfam	3/222	28/28928	0.107143	13.9614	6.03425	0.00126776	0.030456	0.0247089	Vegfa/Cd24a/Cst3	3
GO:0034250	positive regulation of amide metabolic process	Atg5	2/63	34/28928	0.0588235	27.0103	7.08952	0.00250361	0.0400512	0.0279605	Rock2/Rack1	2
GO:0034284	response to monosaccharide	Opa1	9/234	268/28928	0.0335821	4.15155	4.68077	0.000357226	0.00791412	0.00601644	Pck2/Rack1/Col1a1/Ctsl/Tra2b/Sesn2/Efna5/Ogt/Txnip	9
GO:0034284	response to monosaccharide	Tfam	8/222	268/28928	0.0298507	3.88974	4.17955	0.00114759	0.0296267	0.024036	Pck2/Ctsl/Rack1/Txnip/Efna5/Sesn2/Col1a1/Rasal2	8
GO:0034504	protein localization to nucleus	Opa1	11/234	340/28928	0.0323529	3.9996	5.02429	0.000111841	0.00329631	0.00250591	Npm1/Col1a1/Tfrc/Cdkn1a/Calr/Rpl11/Sesn2/Sqstm1/Ogt/Txnip/Angpt1	11
GO:0034599	cellular response to oxidative stress	Opa1	10/234	261/28928	0.0383142	4.73655	5.47601	5.73737e-05	0.00185677	0.00141155	Slc7a11/Pycr1/Atf4/Rack1/Rps3/Fads2/Lonp1/Cst3/Sesn2/Plekha1	10
GO:0034599	cellular response to oxidative stress	Tfam	9/222	261/28928	0.0344828	4.49332	4.98551	0.00019952	0.00840444	0.00681849	Slc7a11/Rps3/Rack1/Pycr1/Fads2/Sesn2/Lonp1/Atf4/Cst3	9
GO:0034698	response to gonadotropin	Opa1	3/234	36/28928	0.0833333	10.302	5.04316	0.00306389	0.0341587	0.025968	Asns/Ctsl/Efna5	3
GO:0034698	response to gonadotropin	Tfam	3/222	36/28928	0.0833333	10.8589	5.20512	0.00264126	0.0483445	0.0392217	Asns/Ctsl/Efna5	3
GO:0034976	response to endoplasmic reticulum stress	Opa1	11/234	279/28928	0.0394265	4.87406	5.87189	1.88229e-05	0.000828458	0.000629807	Trib3/Chac1/Atf4/Calr/Herpud1/Nupr1/Sesn2/Vcp/Rhbdd1/Ddit3/Usp25	11
GO:0034976	response to endoplasmic reticulum stress	Tfam	8/222	279/28928	0.0286738	3.73638	4.03893	0.00148045	0.0344877	0.0279798	Trib3/Chac1/Sesn2/Calr/Hsp90b1/Grina/Atf4/Herpud1	8
GO:0034976	response to endoplasmic reticulum stress	Polg	3/33	279/28928	0.0107527	9.42587	4.77925	0.00390971	0.0373536	0.0240256	Trib3/Nupr1/Atf4	3
GO:0035162	embryonic hemopoiesis	Tfam	3/222	32/28928	0.09375	12.2162	5.5827	0.00187663	0.0397975	0.0322875	Vegfa/Atf4/Pbx1	3
GO:0035672	oligopeptide transmembrane transport	Atg5	2/63	18/28928	0.111111	51.0194	9.91715	0.000698292	0.0233256	0.0162841	Mfsd1/Abcc1	2
GO:0035751	regulation of lysosomal lumen pH	Atg5	3/63	24/28928	0.125	57.3968	12.9127	1.9283e-05	0.0025765	0.0017987	Lamp1/Atp6v0c/Grn	3
GO:0035794	positive regulation of mitochondrial membrane permeability	Atg5	2/63	39/28928	0.0512821	23.5474	6.58262	0.00328385	0.0456324	0.0318568	Bax/Siva1	2
GO:0035924	cellular response to vascular endothelial growth factor stimulus	Opa1	4/234	62/28928	0.0645161	7.97574	4.96543	0.00161205	0.0225482	0.0171415	Vegfa/Nrp2/Robo1/Nrp1	4
GO:0035966	response to topologically incorrect protein	Opa1	6/234	137/28928	0.0437956	5.41419	4.67678	0.00089462	0.0149303	0.0113502	Chac1/Atf4/Herpud1/Vcp/Rhbdd1/Ddit3	6
GO:0035967	cellular response to topologically incorrect protein	Opa1	5/234	106/28928	0.0471698	5.83132	4.50008	0.00173318	0.0233519	0.0177525	Atf4/Herpud1/Vcp/Rhbdd1/Ddit3	5
GO:0035999	tetrahydrofolate interconversion	Opa1	3/234	14/28928	0.214286	26.4908	8.61506	0.000178076	0.00462857	0.00351871	Mthfd2/Shmt2/Mthfd1l	3
GO:0036075	replacement ossification	Opa1	3/234	37/28928	0.0810811	10.0236	4.95977	0.00331452	0.0356392	0.0270935	Col1a1/Ext1/Runx2	3
GO:0036075	replacement ossification	Tfam	3/222	37/28928	0.0810811	10.5654	5.11992	0.00285819	0.0499371	0.0405138	Ext1/Col1a1/Runx2	3
GO:0036293	response to decreased oxygen levels	Opa1	13/234	379/28928	0.0343008	4.2404	5.73438	1.45828e-05	0.000668583	0.000508267	Vldlr/Acot2/Eif4ebp1/Atf4/P2rx3/Vegfa/Lonp1/Tfrc/Ptprd/Ndrg1/Col6a1/Cd24a/Ogt	13
GO:0036293	response to decreased oxygen levels	Tfam	12/222	379/28928	0.0316623	4.12579	5.38674	4.05008e-05	0.00222393	0.00180427	Vldlr/Acot2/Tfrc/Eif4ebp1/Vegfa/Cd24a/Vegfb/Lonp1/Hsp90b1/Atf4/Tfam/Ptprd	12
GO:0036294	cellular response to decreased oxygen levels	Opa1	7/234	192/28928	0.0364583	4.50712	4.40304	0.000999352	0.0161709	0.0122934	Vldlr/Eif4ebp1/Atf4/Vegfa/Ptprd/Ndrg1/Ogt	7
GO:0036296	response to increased oxygen levels	Tfam	3/222	25/28928	0.12	15.6368	6.43851	0.000905275	0.0263148	0.0213491	Atp6v1g1/Col1a1/Slc7a5	3
GO:0036503	ERAD pathway	Opa1	5/234	111/28928	0.045045	5.56865	4.355	0.00212184	0.027148	0.0206383	Calr/Herpud1/Vcp/Rhbdd1/Usp25	5
GO:0038084	vascular endothelial growth factor signaling pathway	Opa1	4/234	43/28928	0.0930233	11.4999	6.22225	0.00040202	0.00845265	0.00642584	Vegfa/Nrp2/Robo1/Nrp1	4
GO:0042063	gliogenesis	Atg5	5/63	417/28928	0.0119904	5.50569	4.32972	0.0021514	0.0381867	0.0266588	Plec/B4galt6/Grn/Abcc1/Il6st	5
GO:0042149	cellular response to glucose starvation	Tfam	4/222	58/28928	0.0689655	8.98664	5.35423	0.00103539	0.0286059	0.0232079	Asns/Sesn2/Atf4/Slc7a5	4
GO:0042149	cellular response to glucose starvation	Polg	2/33	58/28928	0.0344828	30.2278	7.52981	0.0020043	0.0211499	0.0136034	Asns/Atf4	2
GO:0042168	heme metabolic process	Tfam	3/222	38/28928	0.0789474	10.2873	5.03792	0.00308577	0.0499407	0.0405167	Slc6a9/Cpox/Pgrmc1	3
GO:0042176	regulation of protein catabolic process	Opa1	14/234	372/28928	0.0376344	4.65251	6.40293	2.35469e-06	0.000131743	0.000100153	Trib3/Rack1/Ldlr/Cyp51/Herpud1/Rpl11/Nupr1/Cst3/Vcp/Rhbdd1/Ctsa/Usp25/Ogt/Dab2	14
GO:0042177	negative regulation of protein catabolic process	Opa1	6/234	121/28928	0.0495868	6.13011	5.10663	0.000465529	0.0092573	0.00703755	Cyp51/Rpl11/Cst3/Ctsa/Usp25/Ogt	6
GO:0042254	ribosome biogenesis	Opa1	36/234	320/28928	0.1125	13.9077	20.9674	2.28171e-30	1.50639e-27	1.14518e-27	Rps24/Rps12/Rps5/Rps27a/Rps15a/Rps7/Rps8/Rps16/Rps14/Rpl26/Rplp0/Rps27/Rps23/Rps4x/Rps13/Rps28/Rps19/Rps6/Rps17/Fau/Rpl35/Rps3a1/Rps25/Npm1/Rps9/Rpl14/Rps15/Rpl7/Rpl5/Rps21/Rpl11/Rpl35a/Rpl24/Rpl27/Rps11/Rpl38	36
GO:0042254	ribosome biogenesis	Tfam	31/222	320/28928	0.096875	12.6234	18.3868	5.91123e-25	3.02951e-22	2.45783e-22	Rps24/Rps5/Rps7/Rps16/Rps8/Rps12/Rpl26/Rps15a/Rps27a/Rps14/Rplp0/Rps4x/Rps13/Rpl14/Rps23/Rpl24/Rps6/Rps3a1/Rps21/Rps9/Rps27/Rpl35/Rps17/Rpl35a/Rps28/Fau/Rpl7/Rpl7a/Rps25/Rps19/Rps11	31
GO:0042254	ribosome biogenesis	Polg	7/33	320/28928	0.021875	19.1758	11.049	6.33584e-08	7.46573e-06	4.8019e-06	Rps25/Rps12/Fau/Rpl14/Rps8/Rps14/Rps24	7
GO:0042255	ribosome assembly	Opa1	13/234	61/28928	0.213115	26.3461	17.8953	2.11486e-15	6.98115e-13	5.30718e-13	Rps5/Rps14/Rps27/Rps28/Rps19/Rps6/Fau/Rps25/Rps15/Rpl5/Rpl11/Rpl24/Rpl38	13
GO:0042255	ribosome assembly	Tfam	9/222	61/28928	0.147541	19.2255	12.531	9.62821e-10	1.85042e-07	1.50124e-07	Rps5/Rps14/Rpl24/Rps6/Rps27/Rps28/Fau/Rps25/Rps19	9
GO:0042255	ribosome assembly	Polg	3/33	61/28928	0.0491803	43.1118	11.1267	4.65275e-05	0.00149522	0.000961716	Rps25/Fau/Rps14	3
GO:0042273	ribosomal large subunit biogenesis	Opa1	9/234	65/28928	0.138462	17.1172	11.7473	2.74141e-09	3.77058e-07	2.86646e-07	Rpl26/Rpl35/Npm1/Rpl14/Rpl7/Rpl5/Rpl11/Rpl35a/Rpl24	9
GO:0042273	ribosomal large subunit biogenesis	Tfam	7/222	65/28928	0.107692	14.033	9.25064	6.80405e-07	5.25633e-05	4.26444e-05	Rpl26/Rpl14/Rpl24/Rpl35/Rpl35a/Rpl7/Rpl7a	7
GO:0042274	ribosomal small subunit biogenesis	Opa1	25/234	108/28928	0.231481	28.6167	25.9657	1.61526e-29	8.88664e-27	6.75576e-27	Rps24/Rps12/Rps5/Rps27a/Rps15a/Rps7/Rps8/Rps16/Rps14/Rps27/Rps23/Rps4x/Rps13/Rps28/Rps19/Rps6/Rps17/Fau/Rps3a1/Rps25/Npm1/Rps9/Rps15/Rps21/Rps11	25
GO:0042274	ribosomal small subunit biogenesis	Tfam	23/222	108/28928	0.212963	27.7504	24.4927	7.28196e-27	4.4784e-24	3.63331e-24	Rps24/Rps5/Rps7/Rps16/Rps8/Rps12/Rps15a/Rps27a/Rps14/Rps4x/Rps13/Rps23/Rps6/Rps3a1/Rps21/Rps9/Rps27/Rps17/Rps28/Fau/Rps25/Rps19/Rps11	23
GO:0042274	ribosomal small subunit biogenesis	Polg	6/33	108/28928	0.0555556	48.7003	16.7835	2.4009e-09	3.39487e-07	2.18355e-07	Rps25/Rps12/Fau/Rps8/Rps14/Rps24	6
GO:0042330	taxis	Opa1	11/234	483/28928	0.0227743	2.81545	3.63345	0.00205009	0.0265386	0.0201751	Rpl13a/Rps19/Vegfa/Calr/Nrp2/Robo1/Nrp1/Unc5c/Efna5/Prkca/Angpt1	11
GO:0042440	pigment metabolic process	Tfam	4/222	71/28928	0.056338	7.3412	4.70454	0.00219434	0.0443921	0.0360152	Slc7a11/Slc6a9/Cpox/Pgrmc1	4
GO:0042558	pteridine-containing compound metabolic process	Opa1	4/234	31/28928	0.129032	15.9515	7.52147	0.000110591	0.00328883	0.00250022	Aldh1l2/Mthfd2/Shmt2/Mthfd1l	4
GO:0042558	pteridine-containing compound metabolic process	Tfam	3/222	31/28928	0.0967742	12.6103	5.68773	0.00171031	0.0372595	0.0302285	Aldh1l2/Mthfd2/Shmt2	3
GO:0042558	pteridine-containing compound metabolic process	Polg	2/33	31/28928	0.0645161	56.5552	10.4587	0.00057478	0.00967546	0.00622318	Aldh1l2/Shmt2	2
GO:0042594	response to starvation	Opa1	10/234	244/28928	0.0409836	5.06655	5.76057	3.25512e-05	0.00124239	0.000944483	Asns/Pck2/Eif4ebp1/Atf4/Srebf2/Ctsl/Cdkn1a/Sesn2/Fads1/Ddit3	10
GO:0042594	response to starvation	Tfam	9/222	244/28928	0.0368852	4.80638	5.25084	0.000120506	0.00561451	0.00455503	Asns/Pck2/Ctsl/Eif4ebp1/Sesn2/Cdkn1a/Srebf2/Atf4/Slc7a5	9
GO:0042594	response to starvation	Polg	4/33	244/28928	0.0163934	14.3706	7.08799	0.000166724	0.00346687	0.00222986	Asns/Pck2/Eif4ebp1/Atf4	4
GO:0042773	ATP synthesis coupled electron transport	Tfam	6/222	83/28928	0.0722892	9.41973	6.75529	4.40384e-05	0.00237575	0.00192744	Ndufc2/Uqcrq/Cox7a2l/Cox8a/Cox7c/Ndufa7	6
GO:0042775	mitochondrial ATP synthesis coupled electron transport	Tfam	6/222	81/28928	0.0740741	9.65232	6.85751	3.83508e-05	0.00214416	0.00173955	Ndufc2/Uqcrq/Cox7a2l/Cox8a/Cox7c/Ndufa7	6
GO:0043254	regulation of protein-containing complex assembly	Opa1	12/234	463/28928	0.0259179	3.20408	4.31743	0.000424616	0.00876036	0.00665976	Rpl13a/Eif4ebp1/Avil/Rack1/Arhgef2/Rps3/Vegfa/Tfrc/Vcp/Cd24a/Ogt/Lmo4	12
GO:0043393	regulation of protein binding	Opa1	6/234	192/28928	0.03125	3.86325	3.59468	0.00485752	0.045553	0.0346301	Trib3/Rack1/Cdkn1a/Rpl11/Dab2/Angpt1	6
GO:0043457	regulation of cellular respiration	Opa1	4/234	57/28928	0.0701754	8.67536	5.23805	0.00117799	0.0185168	0.0140768	Shmt2/Cox7a2l/Nupr1/Vcp	4
GO:0043457	regulation of cellular respiration	Polg	2/33	57/28928	0.0350877	30.7581	7.59992	0.00193657	0.0210639	0.0135481	Nupr1/Shmt2	2
GO:0043467	regulation of generation of precursor metabolites and energy	Polg	3/33	167/28928	0.0179641	15.7474	6.45906	0.000907739	0.0136547	0.0087826	Nupr1/Shmt2/Ndufa4	3
GO:0043473	pigmentation	Atg5	3/63	118/28928	0.0254237	11.6739	5.42788	0.00219843	0.0381867	0.0266588	Cd63/Bax/Rack1	3
GO:0043484	regulation of RNA splicing	Opa1	6/234	194/28928	0.0309278	3.82342	3.56322	0.0051054	0.0470752	0.0357873	Rps13/Npm1/Eif1/Rps26/Tra2b/Son	6
GO:0043523	regulation of neuron apoptotic process	Opa1	9/234	331/28928	0.0271903	3.36138	3.90196	0.00158583	0.0222759	0.0169345	Npm1/Pycr1/Atf4/Vegfa/Nupr1/Ddit3/Nrp1/Grn/Angpt1	9
GO:0043523	regulation of neuron apoptotic process	Atg5	5/63	331/28928	0.0151057	6.93617	5.07454	0.000776968	0.024343	0.0169943	Mt1/Bax/Cebpb/Grn/Il6st	5
GO:0043524	negative regulation of neuron apoptotic process	Opa1	7/234	221/28928	0.0316742	3.91569	3.92923	0.00223138	0.0282214	0.0214544	Npm1/Pycr1/Atf4/Vegfa/Nrp1/Grn/Angpt1	7
GO:0043524	negative regulation of neuron apoptotic process	Tfam	7/222	221/28928	0.0316742	4.12735	4.10412	0.00165796	0.0372134	0.0301911	Vegfa/Pycr1/Vegfb/Grina/Atf4/Grn/Mt1	7
GO:0043524	negative regulation of neuron apoptotic process	Atg5	5/63	221/28928	0.0226244	10.3886	6.54542	0.000121915	0.00920725	0.00642775	Mt1/Bax/Cebpb/Grn/Il6st	5
GO:0043534	blood vessel endothelial cell migration	Opa1	5/234	128/28928	0.0390625	4.82906	3.92071	0.00392276	0.0397209	0.0301965	Vegfa/Robo1/Nrp1/Prkca/Angpt1	5
GO:0043536	positive regulation of blood vessel endothelial cell migration	Opa1	4/234	61/28928	0.0655738	8.10649	5.01745	0.00151756	0.0215926	0.016415	Vegfa/Nrp1/Prkca/Angpt1	4
GO:0043542	endothelial cell migration	Opa1	9/234	237/28928	0.0379747	4.69458	5.1574	0.000143906	0.0039259	0.00298454	Vegfa/Calr/Fstl1/Sparc/Robo1/Nrp1/Grn/Prkca/Angpt1	9
GO:0043588	skin development	Opa1	9/234	351/28928	0.025641	3.16984	3.6935	0.00235728	0.0294749	0.0224073	Cdsn/Col1a1/Dhcr24/Ctsl/Cdkn1a/Ext1/Col6a1/Palld/Txnip	9
GO:0043588	skin development	Tfam	9/222	351/28928	0.025641	3.34119	3.88082	0.00164994	0.0372134	0.0301911	Ctsl/Cdsn/Dhcr24/Txnip/Ext1/Cdkn1a/Col1a1/Trps1/Nsdhl	9
GO:0043589	skin morphogenesis	Opa1	2/234	14/28928	0.142857	17.6606	5.63072	0.00556097	0.0496129	0.0377165	Cdsn/Col1a1	2
GO:0043603	amide metabolic process	Opa1	12/234	466/28928	0.0257511	3.18345	4.29109	0.000449663	0.00899599	0.0068389	Aldh1l2/Cth/Asns/Slc7a11/Elovl6/Chac1/Acot2/Atf4/Rack1/Hmgcs1/Ctsl/Fasn	12
GO:0043603	amide metabolic process	Tfam	15/222	466/28928	0.0321888	4.19441	6.11354	3.61137e-06	0.000241412	0.000195857	Aldh1l2/Slc7a11/Asns/Cth/Elovl6/Acot2/Ctsl/Rack1/Chac1/Fasn/Hsp90b1/Hmgcs1/Atf4/Gstt1/Gsta4	15
GO:0043603	amide metabolic process	Polg	4/33	466/28928	0.00858369	7.52452	4.7985	0.00187894	0.0207564	0.0133504	Aldh1l2/Asns/Slc7a11/Atf4	4
GO:0043648	dicarboxylic acid metabolic process	Opa1	7/234	100/28928	0.07	8.65368	6.92352	1.7511e-05	0.000781133	0.00059383	Aldh1l2/Pck2/Slc7a11/Aldh18a1/Gpt2/Mthfd1l/Col6a1	7
GO:0043648	dicarboxylic acid metabolic process	Tfam	5/222	100/28928	0.05	6.51532	4.85853	0.00106051	0.0286059	0.0232079	Aldh1l2/Slc7a11/Pck2/Gpt2/Aldh18a1	5
GO:0043648	dicarboxylic acid metabolic process	Polg	3/33	100/28928	0.03	26.2982	8.56405	0.000202807	0.0040967	0.00263496	Aldh1l2/Slc7a11/Pck2	3
GO:0044342	type B pancreatic cell proliferation	Opa1	3/234	39/28928	0.0769231	9.50953	4.80215	0.00385256	0.0392509	0.0298392	Igfbp4/Dach1/Nupr1	3
GO:0044772	mitotic cell cycle phase transition	Tfam	11/222	455/28928	0.0241758	3.15026	4.06558	0.000838566	0.0252803	0.0205098	Rpl17/Rpl26/Phf10/Rpl24/Rps6/Eif4ebp1/Cdkn1a/Tex14/Nfib/Pbx1/Id2	11
GO:0045137	development of primary sexual characteristics	Opa1	9/234	300/28928	0.03	3.70872	4.25886	0.000801569	0.0135691	0.0103155	Vegfa/Ctsl/Eif2s2/Dach1/Nupr1/Plekha1/Zfpm2/Lhfpl2/Angpt1	9
GO:0045165	cell fate commitment	Tfam	8/222	314/28928	0.0254777	3.31991	3.63486	0.00307324	0.0499407	0.0405167	Ctsl/Arhgef2/Ext1/Gli3/Runx2/Tbx15/Nfib/Id2	8
GO:0045333	cellular respiration	Opa1	8/234	271/28928	0.0295203	3.64941	3.95716	0.00171723	0.0233275	0.0177339	Shmt2/Cox7a2l/Nupr1/Vcp/Col6a1/Ndufa7/Uqcrq/Slc1a3	8
GO:0045333	cellular respiration	Atg5	5/63	271/28928	0.0184502	8.47186	5.77343	0.000313674	0.0155672	0.0108678	Chchd2/Bax/Plec/Prelid1/Ndufb9	5
GO:0045453	bone resorption	Opa1	4/234	82/28928	0.0487805	6.03044	4.1194	0.00445844	0.0430331	0.0327144	Vegfa/Tfrc/Ext1/Prkca	4
GO:0045598	regulation of fat cell differentiation	Opa1	6/234	151/28928	0.0397351	4.91221	4.35263	0.00147637	0.0214691	0.0163212	Trib3/Insig1/Vegfa/Zfpm2/Mecom/Ddit3	6
GO:0045599	negative regulation of fat cell differentiation	Opa1	5/234	60/28928	0.0833333	10.302	6.5134	0.000126141	0.00362079	0.00275258	Trib3/Insig1/Vegfa/Zfpm2/Ddit3	5
GO:0045599	negative regulation of fat cell differentiation	Tfam	4/222	60/28928	0.0666667	8.68709	5.24169	0.00117591	0.0296267	0.024036	Trib3/Vegfa/Insig1/Jdp2	4
GO:0045601	regulation of endothelial cell differentiation	Atg5	2/63	41/28928	0.0487805	22.3988	6.40568	0.0036238	0.049176	0.0343307	Rock2/Id1	2
GO:0045616	regulation of keratinocyte differentiation	Atg5	2/63	35/28928	0.0571429	26.2385	6.97972	0.00265163	0.0400512	0.0279605	Rock2/Nme2	2
GO:0045665	negative regulation of neuron differentiation	Tfam	5/222	93/28928	0.0537634	7.00572	5.10138	0.000764435	0.0235064	0.0190706	Cd24a/Gli3/Calr/Pbx1/Id2	5
GO:0045667	regulation of osteoblast differentiation	Atg5	4/63	164/28928	0.0243902	11.1994	6.11938	0.000457167	0.0180477	0.0125994	Crim1/Cebpb/Il6st/Id1	4
GO:0045686	negative regulation of glial cell differentiation	Tfam	3/222	37/28928	0.0810811	10.5654	5.11992	0.00285819	0.0499371	0.0405138	Atf5/Ldlr/Id2	3
GO:0045727	positive regulation of translation	Opa1	8/234	142/28928	0.056338	6.96473	6.4344	2.15118e-05	0.000922212	0.000701081	Rpl26/Rps4x/Pabpc1/Npm1/Rpl5/Eef2/Pkm/Ogt	8
GO:0045730	respiratory burst	Opa1	4/234	31/28928	0.129032	15.9515	7.52147	0.000110591	0.00328883	0.00250022	Rps19/Cd24a/Grn/Cyba	4
GO:0045730	respiratory burst	Tfam	3/222	31/28928	0.0967742	12.6103	5.68773	0.00171031	0.0372595	0.0302285	Cd24a/Rps19/Grn	3
GO:0045732	positive regulation of protein catabolic process	Opa1	8/234	205/28928	0.0390244	4.82435	4.96231	0.000279834	0.00650516	0.00494533	Trib3/Rack1/Ldlr/Herpud1/Nupr1/Vcp/Rhbdd1/Dab2	8
GO:0045787	positive regulation of cell cycle	Opa1	10/234	360/28928	0.0277778	3.434	4.19658	0.000751779	0.0130458	0.00991764	Asns/Rps15a/Rpl17/Eif4ebp1/Npm1/Calr/Cenpv/Ccnd2/Nupr1/Prkca	10
GO:0045787	positive regulation of cell cycle	Polg	4/33	360/28928	0.0111111	9.74007	5.63928	0.000725713	0.0114018	0.00733352	Asns/Rpl17/Nupr1/Eif4ebp1	4
GO:0045834	positive regulation of lipid metabolic process	Opa1	7/234	175/28928	0.04	4.94496	4.72698	0.000579689	0.0108127	0.00822001	Fdps/Rack1/Ldlr/Srebf2/Gdf15/Ogt/Dab2	7
GO:0045837	negative regulation of membrane potential	Atg5	2/63	18/28928	0.111111	51.0194	9.91715	0.000698292	0.0233256	0.0162841	Bax/Prelid1	2
GO:0045859	regulation of protein kinase activity	Opa1	11/234	494/28928	0.0222672	2.75276	3.54839	0.00243849	0.0301478	0.0229188	Trib3/Vldlr/Npm1/Rps3/Cdkn1a/Ccnd2/Sesn2/Robo1/Cd24a/Prkca/Angpt1	11
GO:0045860	positive regulation of protein kinase activity	Opa1	9/234	296/28928	0.0304054	3.75884	4.30834	0.000729078	0.0127338	0.00968044	Vldlr/Npm1/Rps3/Cdkn1a/Ccnd2/Sesn2/Robo1/Cd24a/Angpt1	9
GO:0045861	negative regulation of proteolysis	Opa1	9/234	353/28928	0.0254958	3.15188	3.67348	0.00244845	0.030158	0.0229266	Rps7/Rpl23/Chac1/Vegfa/Rpl5/Rpl11/Cst3/Usp25/Ogt	9
GO:0045862	positive regulation of proteolysis	Opa1	11/234	339/28928	0.0324484	4.0114	5.03654	0.000108986	0.00328883	0.00250022	Trib3/Rack1/Rps3/Herpud1/Nupr1/Vcp/Robo1/Rhbdd1/Grn/Ogt/Dab2	11
GO:0045862	positive regulation of proteolysis	Atg5	6/63	339/28928	0.0176991	8.12698	6.16655	9.59657e-05	0.00793773	0.00554148	Bax/Prelid1/Gabarap/Grn/Oaz1/Rack1	6
GO:0045879	negative regulation of smoothened signaling pathway	Opa1	3/234	41/28928	0.0731707	9.04565	4.6555	0.00444082	0.0429887	0.0326807	Rack1/Vcp/Runx2	3
GO:0045926	negative regulation of growth	Opa1	8/234	253/28928	0.0316206	3.90906	4.19686	0.00111244	0.0175702	0.0133571	Cth/Rack1/Cdkn1a/Gdf15/Sesn2/Dcbld2/Nrp1/Dab2	8
GO:0045927	positive regulation of growth	Opa1	8/234	324/28928	0.0246914	3.05244	3.35501	0.00508071	0.0469788	0.035714	Fdps/Vegfa/Ccnd2/Zfpm2/Nrp1/Rpl4/Efna5/Cyba	8
GO:0045931	positive regulation of mitotic cell cycle	Opa1	5/234	138/28928	0.0362319	4.47913	3.69959	0.00538717	0.0492605	0.0374486	Asns/Rpl17/Eif4ebp1/Ccnd2/Prkca	5
GO:0045931	positive regulation of mitotic cell cycle	Polg	3/33	138/28928	0.0217391	19.0567	7.18544	0.000521861	0.00922389	0.00593273	Asns/Rpl17/Eif4ebp1	3
GO:0045940	positive regulation of steroid metabolic process	Opa1	3/234	44/28928	0.0681818	8.4289	4.45335	0.0054202	0.0494257	0.0375742	Fdps/Srebf2/Dab2	3
GO:0046148	pigment biosynthetic process	Tfam	4/222	53/28928	0.0754717	9.83444	5.66106	0.000736288	0.0228695	0.018554	Slc7a11/Slc6a9/Cpox/Pgrmc1	4
GO:0046165	alcohol biosynthetic process	Opa1	10/234	151/28928	0.0662252	8.18702	7.9961	4.5809e-07	3.21735e-05	2.44588e-05	Pck2/Fdps/Insig1/Srebf2/Hmgcs1/Cyp51/Dhcr24/Idi1/Hsd17b7/Dab2	10
GO:0046165	alcohol biosynthetic process	Tfam	12/222	151/28928	0.0794702	10.3555	10.1362	2.27396e-09	3.32973e-07	2.7014e-07	Pck2/Fdps/Idi1/Dhcr24/Insig1/Cyp51/Prkg1/Srebf2/Hmgcs1/Dab2/Nsdhl/Msmo1	12
GO:0046364	monosaccharide biosynthetic process	Opa1	5/234	118/28928	0.0423729	5.2383	4.16606	0.00276792	0.0322708	0.0245328	Pck2/Atf4/Gpt2/Sesn2/Ogt	5
GO:0046394	carboxylic acid biosynthetic process	Opa1	20/234	328/28928	0.0609756	7.53804	10.7539	3.34109e-12	7.35263e-10	5.58959e-10	Trib3/Cth/Asns/Shmt2/Phgdh/Elovl6/Aldh18a1/Psat1/Pycr1/Psph/Insig1/Fads2/Bcat1/Scd2/Mthfd1l/Fasn/Pkm/Fads1/Slc38a1/Slc1a3	20
GO:0046394	carboxylic acid biosynthetic process	Tfam	15/222	328/28928	0.0457317	5.95913	7.9433	4.28125e-08	4.24672e-06	3.44535e-06	Asns/Cth/Elovl6/Trib3/Phgdh/Psat1/Psph/Shmt2/Pycr1/Aldh18a1/Insig1/Fads2/Fasn/Scd2/Bcat1	15
GO:0046394	carboxylic acid biosynthetic process	Polg	4/33	328/28928	0.0121951	10.6903	5.96471	0.000512233	0.00922389	0.00593273	Asns/Psph/Trib3/Shmt2	4
GO:0046434	organophosphate catabolic process	Opa1	8/234	265/28928	0.0301887	3.73204	4.03472	0.0014922	0.0215926	0.016415	Acot2/Ldlr/Hint1/Nupr1/Pkm/Vcp/Col6a1/Ogt	8
GO:0046496	nicotinamide nucleotide metabolic process	Opa1	7/234	191/28928	0.0366492	4.53072	4.42103	0.000969461	0.0157645	0.0119844	Aldh1l2/Pck2/Nupr1/Pkm/Vcp/Col6a1/Ogt	7
GO:0046496	nicotinamide nucleotide metabolic process	Polg	3/33	191/28928	0.0157068	13.7687	5.98328	0.00133606	0.0162861	0.0104751	Aldh1l2/Pck2/Nupr1	3
GO:0046545	development of primary female sexual characteristics	Opa1	7/234	138/28928	0.0507246	6.27078	5.60477	0.000136754	0.00382565	0.00290832	Vegfa/Dach1/Nupr1/Plekha1/Zfpm2/Lhfpl2/Angpt1	7
GO:0046546	development of primary male sexual characteristics	Opa1	6/234	188/28928	0.0319149	3.94544	3.6589	0.00438845	0.0428442	0.0325708	Ctsl/Eif2s2/Nupr1/Plekha1/Zfpm2/Lhfpl2	6
GO:0046653	tetrahydrofolate metabolic process	Opa1	4/234	21/28928	0.190476	23.5474	9.33403	2.24143e-05	0.000936579	0.000712003	Aldh1l2/Mthfd2/Shmt2/Mthfd1l	4
GO:0046653	tetrahydrofolate metabolic process	Tfam	3/222	21/28928	0.142857	18.6152	7.10129	0.000535461	0.0180939	0.0146795	Aldh1l2/Mthfd2/Shmt2	3
GO:0046653	tetrahydrofolate metabolic process	Polg	2/33	21/28928	0.0952381	83.4863	12.7787	0.000261437	0.00513433	0.00330236	Aldh1l2/Shmt2	2
GO:0046660	female sex differentiation	Opa1	7/234	169/28928	0.0414201	5.12052	4.85146	0.000470893	0.00930789	0.00707601	Vegfa/Dach1/Nupr1/Plekha1/Zfpm2/Lhfpl2/Angpt1	7
GO:0046661	male sex differentiation	Opa1	7/234	217/28928	0.0322581	3.98787	3.98962	0.00201372	0.0263781	0.020053	Dhcr24/Ctsl/Eif2s2/Nupr1/Plekha1/Zfpm2/Lhfpl2	7
GO:0046889	positive regulation of lipid biosynthetic process	Opa1	5/234	120/28928	0.0416667	5.151	4.11482	0.00297608	0.0335291	0.0254894	Fdps/Ldlr/Srebf2/Ogt/Dab2	5
GO:0046890	regulation of lipid biosynthetic process	Opa1	8/234	233/28928	0.0343348	4.2446	4.49055	0.000653862	0.0119911	0.00911584	Trib3/Fdps/Avil/Insig1/Ldlr/Srebf2/Ogt/Dab2	8
GO:0046890	regulation of lipid biosynthetic process	Tfam	7/222	233/28928	0.0300429	3.91478	3.92846	0.00223431	0.0444128	0.0360319	Trib3/Fdps/Ldlr/Insig1/Prkg1/Srebf2/Dab2	7
GO:0048008	platelet-derived growth factor receptor signaling pathway	Opa1	4/234	67/28928	0.0597015	7.38053	4.72175	0.00214643	0.0273566	0.0207969	Vegfa/Plekha1/Nrp1/Txnip	4
GO:0048010	vascular endothelial growth factor receptor signaling pathway	Opa1	4/234	51/28928	0.0784314	9.69599	5.61297	0.000773969	0.0132377	0.0100635	Vegfa/Robo1/Nrp1/Angpt1	4
GO:0048050	post-embryonic eye morphogenesis	Atg5	2/63	10/28928	0.2	91.8349	13.4216	0.0002077	0.0124405	0.00868497	Fbn1/Bax	2
GO:0048102	autophagic cell death	Atg5	2/63	14/28928	0.142857	65.5964	11.2942	0.000417663	0.0180059	0.0125702	Lamp1/Atp6v0c	2
GO:0048144	fibroblast proliferation	Atg5	4/63	154/28928	0.025974	11.9266	6.35158	0.000360398	0.0169192	0.0118116	Fth1/Bax/Cdk4/Mif	4
GO:0048145	regulation of fibroblast proliferation	Atg5	4/63	127/28928	0.0314961	14.4622	7.10313	0.000172702	0.0111105	0.00775646	Fth1/Bax/Cdk4/Mif	4
GO:0048545	response to steroid hormone	Opa1	10/234	357/28928	0.0280112	3.46286	4.22838	0.000705275	0.0126111	0.00958719	Rpl32/Asns/Pck2/Eif4ebp1/Col1a1/Ctsl/Calr/Rpl27/Txnip/Dab2	10
GO:0048545	response to steroid hormone	Tfam	9/222	357/28928	0.0252101	3.28503	3.82037	0.00185121	0.039531	0.0320713	Asns/Rpl32/Pck2/Ctsl/Eif4ebp1/Txnip/Calr/Dab2/Col1a1	9
GO:0048545	response to steroid hormone	Polg	5/33	357/28928	0.0140056	12.2774	7.24565	4.97211e-05	0.00152838	0.000983045	Txnip/Asns/Rpl32/Pck2/Eif4ebp1	5
GO:0048588	developmental cell growth	Opa1	8/234	285/28928	0.0280702	3.47015	3.78442	0.00234711	0.0294594	0.0223955	Fdps/Vegfa/Nrp2/Ext1/Robo1/Nrp1/Rpl4/Efna5	8
GO:0048608	reproductive structure development	Opa1	9/234	386/28928	0.0233161	2.88242	3.36227	0.00439993	0.0428442	0.0325708	Vegfa/Dhcr24/Ctsl/Eif2s2/Nupr1/Plekha1/Zfpm2/Col6a1/Angpt1	9
GO:0048638	regulation of developmental growth	Opa1	10/234	397/28928	0.0251889	3.11395	3.82998	0.00156429	0.0221618	0.0168478	Fdps/Vegfa/Cdkn1a/Gdf15/Ccnd2/Zfpm2/Nrp1/Rpl4/Efna5/Grn	10
GO:0048639	positive regulation of developmental growth	Opa1	7/234	220/28928	0.0318182	3.93349	3.94419	0.00217534	0.0276184	0.020996	Fdps/Vegfa/Ccnd2/Zfpm2/Nrp1/Rpl4/Efna5	7
GO:0048678	response to axon injury	Atg5	3/63	97/28928	0.0309278	14.2013	6.08427	0.0012544	0.0294445	0.0205558	Bax/Map1b/Grn	3
GO:0048706	embryonic skeletal system development	Tfam	6/222	154/28928	0.038961	5.07687	4.46097	0.00124878	0.030456	0.0247089	Ext1/Gli3/Col1a1/Runx2/Tbx15/Pbx1	6
GO:0048708	astrocyte differentiation	Atg5	3/63	97/28928	0.0309278	14.2013	6.08427	0.0012544	0.0294445	0.0205558	Grn/Abcc1/Il6st	3
GO:0048710	regulation of astrocyte differentiation	Tfam	3/222	38/28928	0.0789474	10.2873	5.03792	0.00308577	0.0499407	0.0405167	Atf5/Ldlr/Id2	3
GO:0048771	tissue remodeling	Opa1	7/234	222/28928	0.0315315	3.89805	3.91436	0.00228853	0.0288338	0.0219199	Vegfa/Tfrc/Ext1/Cst3/Col6a1/Cd24a/Prkca	7
GO:0048846	axon extension involved in axon guidance	Opa1	3/234	22/28928	0.136364	16.8578	6.71931	0.000718235	0.0126111	0.00958719	Vegfa/Nrp2/Nrp1	3
GO:0048872	homeostasis of number of cells	Opa1	18/234	431/28928	0.0417633	5.16295	7.86329	1.7145e-08	1.95157e-06	1.48361e-06	Rps24/Hspa9/Rps14/Slc7a11/Rps19/Rps6/Rps17/Vegfa/Slc1a5/Fstl1/Ext1/Tcea1/Cebpg/Col6a1/Mecom/Tuba1a/Cd24a/Tsc22d3	18
GO:0048872	homeostasis of number of cells	Tfam	15/222	431/28928	0.0348028	4.53502	6.50239	1.39095e-06	0.000104322	8.46357e-05	Slc7a11/Rps24/Hspa9/Rps14/Rps6/Vegfa/Rps17/Cd24a/Tuba1a/Ext1/Rps19/Cebpg/Siva1/Tcea1/Id2	15
GO:0048872	homeostasis of number of cells	Polg	4/33	431/28928	0.00928074	8.13556	5.04387	0.00141248	0.0166438	0.0107051	Hspa9/Slc7a11/Rps14/Rps24	4
GO:0050678	regulation of epithelial cell proliferation	Opa1	14/234	432/28928	0.0324074	4.00633	5.68527	1.29101e-05	0.000600229	0.000456304	Npm1/Vegfa/Ctsl/Ccnd2/Nupr1/Sparc/Nfib/Robo1/Runx2/Grn/Htra1/Cyba/Prkca/Dab2	14
GO:0050678	regulation of epithelial cell proliferation	Atg5	6/63	432/28928	0.0138889	6.37743	5.26091	0.000354747	0.0169192	0.0118116	Bax/Cdk4/Nme2/Grn/Id1/Hspg2	6
GO:0050679	positive regulation of epithelial cell proliferation	Opa1	7/234	241/28928	0.0290456	3.59074	3.64715	0.00360481	0.0375378	0.0285368	Vegfa/Ccnd2/Runx2/Grn/Htra1/Cyba/Prkca	7
GO:0050679	positive regulation of epithelial cell proliferation	Atg5	5/63	241/28928	0.0207469	9.52644	6.20969	0.000182547	0.0113244	0.0079058	Cdk4/Nme2/Grn/Id1/Hspg2	5
GO:0050680	negative regulation of epithelial cell proliferation	Opa1	7/234	170/28928	0.0411765	5.0904	4.83031	0.000487793	0.00946548	0.00719581	Npm1/Ctsl/Nupr1/Sparc/Nfib/Robo1/Dab2	7
GO:0050729	positive regulation of inflammatory response	Opa1	6/234	155/28928	0.0387097	4.78544	4.26731	0.00168619	0.0230004	0.0174853	Rps19/Ldlr/Nupr1/Cd24a/Grn/Prkca	6
GO:0050730	regulation of peptidyl-tyrosine phosphorylation	Opa1	8/234	244/28928	0.0327869	4.05324	4.32514	0.000881864	0.0148522	0.0112909	Arhgef2/Vegfa/Lonp1/Nrp1/Cd24a/Efna5/Prkca/Angpt1	8
GO:0050730	regulation of peptidyl-tyrosine phosphorylation	Tfam	8/222	244/28928	0.0327869	4.27234	4.51414	0.00062653	0.0205814	0.0166976	Vegfa/Arhgef2/Cd24a/Efna5/Vegfb/Lonp1/Prkca/Hax1	8
GO:0050731	positive regulation of peptidyl-tyrosine phosphorylation	Opa1	6/234	172/28928	0.0348837	4.31246	3.93473	0.00283981	0.0323249	0.0245739	Arhgef2/Vegfa/Nrp1/Cd24a/Efna5/Angpt1	6
GO:0050731	positive regulation of peptidyl-tyrosine phosphorylation	Tfam	6/222	172/28928	0.0348837	4.54557	4.10136	0.00218673	0.0443921	0.0360152	Vegfa/Arhgef2/Cd24a/Efna5/Vegfb/Hax1	6
GO:0050767	regulation of neurogenesis	Opa1	11/234	485/28928	0.0226804	2.80384	3.61781	0.00211669	0.027148	0.0206383	Atf5/Arhgef2/Ldlr/Vegfa/Tiam2/Ptprd/Robo1/Nrp1/Rpl4/Cd24a/Efna5	11
GO:0050770	regulation of axonogenesis	Opa1	6/234	178/28928	0.0337079	4.1671	3.82751	0.0033625	0.0360377	0.0273965	Vegfa/Tiam2/Robo1/Nrp1/Rpl4/Efna5	6
GO:0050772	positive regulation of axonogenesis	Opa1	6/234	101/28928	0.0594059	7.344	5.7675	0.000175496	0.00462857	0.00351871	Vegfa/Tiam2/Robo1/Nrp1/Rpl4/Efna5	6
GO:0050803	regulation of synapse structure or activity	Opa1	12/234	398/28928	0.0301508	3.72735	4.94762	0.000106737	0.0032624	0.00248013	Vldlr/Slc7a11/Nrp2/Abi3bp/Sparc/Vcp/Ptprd/Robo1/Tuba1a/Efna5/Ogt/Prkca	12
GO:0050807	regulation of synapse organization	Opa1	12/234	390/28928	0.0307692	3.80381	5.03424	8.8208e-05	0.00277309	0.00210815	Vldlr/Slc7a11/Nrp2/Abi3bp/Sparc/Vcp/Ptprd/Robo1/Tuba1a/Efna5/Ogt/Prkca	12
GO:0050810	regulation of steroid biosynthetic process	Tfam	5/222	100/28928	0.05	6.51532	4.85853	0.00106051	0.0286059	0.0232079	Fdps/Insig1/Prkg1/Srebf2/Dab2	5
GO:0050821	protein stabilization	Opa1	8/234	220/28928	0.0363636	4.49542	4.69973	0.000448356	0.00899599	0.0068389	Rps7/Rpl23/Ank2/Npm1/Calr/Rpl5/Rpl11/Grn	8
GO:0050821	protein stabilization	Tfam	7/222	220/28928	0.0318182	4.14611	4.11932	0.00161576	0.0368035	0.0298585	Rpl23/Rps7/Ank2/Calr/Grn/Lamp1/Apbb2	7
GO:0050821	protein stabilization	Atg5	4/63	220/28928	0.0181818	8.34863	5.11155	0.00136484	0.0307887	0.0214941	Lamp1/Mfsd1/Rps7/Grn	4
GO:0050884	neuromuscular process controlling posture	Atg5	2/63	23/28928	0.0869565	39.9282	8.72526	0.00114662	0.0288994	0.0201752	Gaa/Hexa	2
GO:0050918	positive chemotaxis	Opa1	4/234	61/28928	0.0655738	8.10649	5.01745	0.00151756	0.0215926	0.016415	Vegfa/Nrp1/Prkca/Angpt1	4
GO:0050919	negative chemotaxis	Opa1	4/234	48/28928	0.0833333	10.302	5.82455	0.000614154	0.0113895	0.00865845	Nrp2/Robo1/Unc5c/Efna5	4
GO:0050926	regulation of positive chemotaxis	Tfam	3/222	29/28928	0.103448	13.48	5.91307	0.00140609	0.0332594	0.0269832	Vegfa/Vegfb/Prkca	3
GO:0050927	positive regulation of positive chemotaxis	Tfam	3/222	27/28928	0.111111	14.4785	6.16181	0.00113834	0.0296267	0.024036	Vegfa/Vegfb/Prkca	3
GO:0050930	induction of positive chemotaxis	Tfam	3/222	16/28928	0.1875	24.4324	8.2448	0.000231933	0.00938415	0.00761333	Vegfa/Vegfb/Prkca	3
GO:0051092	positive regulation of NF-kappaB transcription factor activity	Opa1	5/234	124/28928	0.0403226	4.98484	4.01568	0.00342596	0.0361312	0.0274676	Cth/Npm1/Arhgef2/Rps3/Tfrc	5
GO:0051100	negative regulation of binding	Tfam	7/222	148/28928	0.0472973	6.16314	5.53785	0.000152593	0.00680033	0.00551708	Rack1/1810037I17Rik/Cdkn1a/Dab2/Tex14/Nfib/Id2	7
GO:0051169	nuclear transport	Opa1	9/234	366/28928	0.0245902	3.03993	3.54671	0.00311151	0.034237	0.0260275	Hspa9/Npm1/Xpot/Rps15/Cdkn1a/Calr/Sqstm1/Txnip/Angpt1	9
GO:0051216	cartilage development	Tfam	7/222	234/28928	0.0299145	3.89805	3.91436	0.00228853	0.0448232	0.0363649	Ext1/Gli3/Col1a1/Runx2/Prkca/Nfib/Trps1	7
GO:0051347	positive regulation of transferase activity	Opa1	12/234	364/28928	0.032967	4.07551	5.3324	4.5743e-05	0.00158814	0.00120733	Trib3/Vldlr/Npm1/Rps3/Rps2/Cdkn1a/Ccnd2/Sesn2/Robo1/Cd24a/Lmo4/Angpt1	12
GO:0051348	negative regulation of transferase activity	Opa1	8/234	215/28928	0.0372093	4.59996	4.78456	0.000384902	0.00835472	0.00635139	Trib3/Rps7/Rpl23/Npm1/Cdkn1a/Rpl5/Rpl11/Prkca	8
GO:0051384	response to glucocorticoid	Polg	3/33	163/28928	0.0184049	16.1339	6.548	0.000846305	0.0130073	0.00836622	Rpl32/Pck2/Eif4ebp1	3
GO:0051402	neuron apoptotic process	Opa1	11/234	398/28928	0.0276382	3.41674	4.38415	0.000431167	0.00878569	0.00667902	Npm1/Pycr1/Atf4/Vegfa/Nupr1/Col6a1/Ddit3/Nrp1/Tuba1a/Grn/Angpt1	11
GO:0051402	neuron apoptotic process	Atg5	5/63	398/28928	0.0125628	5.76853	4.47518	0.00175643	0.0359312	0.0250843	Mt1/Bax/Cebpb/Grn/Il6st	5
GO:0051438	regulation of ubiquitin-protein transferase activity	Opa1	6/234	47/28928	0.12766	15.7818	9.15869	2.138e-06	0.000123816	9.41271e-05	Trib3/Rps7/Rpl23/Rps2/Rpl5/Rpl11	6
GO:0051438	regulation of ubiquitin-protein transferase activity	Tfam	4/222	47/28928	0.0851064	11.0899	6.08796	0.000464881	0.0164355	0.013334	Rpl23/Rps7/Trib3/Rps2	4
GO:0051438	regulation of ubiquitin-protein transferase activity	Polg	2/33	47/28928	0.0425532	37.3024	8.41735	0.00132105	0.0162861	0.0104751	Trib3/Rpl23	2
GO:0051444	negative regulation of ubiquitin-protein transferase activity	Opa1	4/234	18/28928	0.222222	27.472	10.1453	1.16807e-05	0.000550827	0.000418748	Rps7/Rpl23/Rpl5/Rpl11	4
GO:0051452	intracellular pH reduction	Atg5	3/63	48/28928	0.0625	28.6984	8.97249	0.000158753	0.0108549	0.00757803	Lamp1/Atp6v0c/Grn	3
GO:0051453	regulation of intracellular pH	Atg5	3/63	83/28928	0.0361446	16.5967	6.64771	0.00079882	0.024343	0.0169943	Lamp1/Atp6v0c/Grn	3
GO:0051881	regulation of mitochondrial membrane potential	Atg5	3/63	95/28928	0.0315789	14.5003	6.15737	0.00118126	0.0288994	0.0201752	Bax/Prelid1/Rack1	3
GO:0051961	negative regulation of nervous system development	Opa1	6/234	173/28928	0.0346821	4.28754	3.91652	0.00292239	0.033037	0.0251153	Atf5/Arhgef2/Ldlr/Robo1/Nrp1/Cd24a	6
GO:0051963	regulation of synapse assembly	Opa1	7/234	208/28928	0.0336538	4.16042	4.13094	0.00158407	0.0222759	0.0169345	Vldlr/Abi3bp/Ptprd/Robo1/Efna5/Ogt/Prkca	7
GO:0052547	regulation of peptidase activity	Atg5	5/63	400/28928	0.0125	5.73968	4.45943	0.00179527	0.0359312	0.0250843	Bax/Prelid1/Cstb/Grn/Rack1	5
GO:0055094	response to lipoprotein particle	Opa1	3/234	39/28928	0.0769231	9.50953	4.80215	0.00385256	0.0392509	0.0298392	Ldlr/Srebf2/Hmgcs1	3
GO:0060346	bone trabecula formation	Opa1	2/234	14/28928	0.142857	17.6606	5.63072	0.00556097	0.0496129	0.0377165	Col1a1/Vegfa	2
GO:0060348	bone development	Opa1	7/234	252/28928	0.0277778	3.434	3.50449	0.00459308	0.0441913	0.0335949	Rpl13/Insig1/Col1a1/Ext1/Sparc/Col6a1/Runx2	7
GO:0060349	bone morphogenesis	Tfam	5/222	115/28928	0.0434783	5.66549	4.40853	0.00197087	0.0413161	0.0335196	Ext1/Insig1/Gli3/Col1a1/Runx2	5
GO:0060411	cardiac septum morphogenesis	Opa1	4/234	85/28928	0.0470588	5.8176	4.01683	0.00506535	0.0469788	0.035714	Nrp2/Zfpm2/Robo1/Nrp1	4
GO:0060425	lung morphogenesis	Opa1	4/234	74/28928	0.0540541	6.68237	4.41984	0.0030837	0.0341587	0.025968	Rpl13a/Ext1/Nfib/Col6a1	4
GO:0060485	mesenchyme development	Opa1	8/234	328/28928	0.0243902	3.01522	3.31467	0.00546017	0.0496129	0.0377165	Rps7/Col1a1/Vegfa/Nrp2/Ext1/Robo1/Nrp1/Dab2	8
GO:0060541	respiratory system development	Opa1	8/234	293/28928	0.0273038	3.3754	3.6905	0.00278091	0.0322708	0.0245328	Rpl13a/Slc7a11/Vegfa/Ext1/Sparc/Nfib/Zfpm2/Col6a1	8
GO:0060840	artery development	Opa1	6/234	126/28928	0.047619	5.88685	4.96441	0.000576967	0.0108127	0.00822001	Ldlr/Vegfa/Robo1/Ddit3/Ltbp1/Nrp1	6
GO:0060840	artery development	Tfam	5/222	126/28928	0.0396825	5.17089	4.12614	0.00293098	0.0499407	0.0405167	Vegfa/Ldlr/Gli3/Ltbp1/Gaa	5
GO:0060914	heart formation	Opa1	3/234	34/28928	0.0882353	10.908	5.22018	0.00259849	0.0316518	0.0240622	Ext1/Robo1/Gng5	3
GO:0060976	coronary vasculature development	Opa1	6/234	80/28928	0.075	9.27179	6.69038	4.79103e-05	0.00163043	0.00123948	Vegfa/Zfpm2/Robo1/Ltbp1/Nrp1/Angpt1	6
GO:0060977	coronary vasculature morphogenesis	Opa1	4/234	32/28928	0.125	15.453	7.38717	0.000125591	0.00362079	0.00275258	Vegfa/Zfpm2/Nrp1/Angpt1	4
GO:0060979	vasculogenesis involved in coronary vascular morphogenesis	Opa1	3/234	16/28928	0.1875	23.1795	8.01376	0.000270705	0.00642876	0.00488725	Zfpm2/Nrp1/Angpt1	3
GO:0060982	coronary artery morphogenesis	Opa1	2/234	10/28928	0.2	24.7248	6.77614	0.00280917	0.0322708	0.0245328	Vegfa/Nrp1	2
GO:0061008	hepaticobiliary system development	Opa1	6/234	190/28928	0.0315789	3.90391	3.62657	0.0046186	0.0441913	0.0335949	Rpl32/Asns/Pck2/Rps15/Cebpg/Pkm	6
GO:0061008	hepaticobiliary system development	Tfam	7/222	190/28928	0.0368421	4.80076	4.62233	0.00069113	0.0219095	0.0177751	Asns/Rpl32/Pck2/Gli3/Cebpg/Slc7a5/Igf2r	7
GO:0061008	hepaticobiliary system development	Polg	3/33	190/28928	0.0157895	13.8411	6.00136	0.00131609	0.0162861	0.0104751	Asns/Rpl32/Pck2	3
GO:0061136	regulation of proteasomal protein catabolic process	Opa1	9/234	196/28928	0.0459184	5.67661	5.93253	3.35205e-05	0.0012574	0.000955896	Trib3/Rack1/Herpud1/Rpl11/Nupr1/Vcp/Usp25/Ogt/Dab2	9
GO:0061351	neural precursor cell proliferation	Opa1	7/234	230/28928	0.0304348	3.76247	3.79839	0.00278742	0.0322708	0.0245328	Atf5/Arhgef2/Vegfa/Nfib/Cd24a/Grn/Gng5	7
GO:0061351	neural precursor cell proliferation	Tfam	9/222	230/28928	0.0391304	5.09894	5.48848	7.69262e-05	0.00394247	0.00319851	Atf5/Vegfa/Arhgef2/Cd24a/Gng5/Gli3/Grn/Nfib/Id2	9
GO:0061448	connective tissue development	Tfam	9/222	334/28928	0.0269461	3.51125	4.05945	0.00117325	0.0296267	0.024036	Ext1/Gli3/Col1a1/Runx2/Prkca/Nfib/Rasal2/Trps1/Id2	9
GO:0061458	reproductive system development	Opa1	9/234	391/28928	0.0230179	2.84556	3.31801	0.00477925	0.0451953	0.0343582	Vegfa/Dhcr24/Ctsl/Eif2s2/Nupr1/Plekha1/Zfpm2/Col6a1/Angpt1	9
GO:0061462	protein localization to lysosome	Atg5	3/63	54/28928	0.0555556	25.5097	8.42205	0.000225556	0.0126384	0.00882312	Mfsd1/Rock2/Lamtor1	3
GO:0061548	ganglion development	Opa1	3/234	17/28928	0.176471	21.816	7.75272	0.000326754	0.00733712	0.0055778	Nrp2/Nrp1/Unc5c	3
GO:0062012	regulation of small molecule metabolic process	Opa1	13/234	405/28928	0.0320988	3.96818	5.4323	2.91244e-05	0.00114452	0.000870082	Trib3/Fdps/Slc7a11/Insig1/Ldlr/Srebf2/Gdf15/Igfbp4/Nupr1/Sesn2/Vcp/Ogt/Dab2	13
GO:0062012	regulation of small molecule metabolic process	Tfam	11/222	405/28928	0.0271605	3.53918	4.52549	0.000319817	0.0126082	0.010229	Slc7a11/Trib3/Fdps/Ldlr/Insig1/Ndufc2/Sesn2/Prkg1/Srebf2/Dab2/Igfbp4	11
GO:0062197	cellular response to chemical stress	Opa1	12/234	347/28928	0.0345821	4.27518	5.54275	2.8793e-05	0.00114452	0.000870082	Slc7a11/Pycr1/Atf4/Rack1/Rps3/Fads2/Lonp1/Gdf15/Cst3/Sesn2/Plekha1/Ddit3	12
GO:0062197	cellular response to chemical stress	Tfam	9/222	347/28928	0.0259366	3.3797	3.92185	0.00152581	0.0350139	0.0284067	Slc7a11/Rps3/Rack1/Pycr1/Fads2/Sesn2/Lonp1/Atf4/Cst3	9
GO:0070050	neuron cellular homeostasis	Atg5	3/63	83/28928	0.0361446	16.5967	6.64771	0.00079882	0.024343	0.0169943	Atp6v1f/Atp6v0c/Atp6v1a	3
GO:0070059	intrinsic apoptotic signaling pathway in response to endoplasmic reticulum stress	Opa1	5/234	68/28928	0.0735294	9.08999	6.03141	0.00022846	0.00575684	0.00437644	Trib3/Chac1/Atf4/Herpud1/Ddit3	5
GO:0070059	intrinsic apoptotic signaling pathway in response to endoplasmic reticulum stress	Tfam	5/222	68/28928	0.0735294	9.58135	6.23022	0.000179017	0.00786396	0.00638	Trib3/Chac1/Grina/Atf4/Herpud1	5
GO:0070059	intrinsic apoptotic signaling pathway in response to endoplasmic reticulum stress	Polg	2/33	68/28928	0.0294118	25.7825	6.91432	0.00274253	0.0273095	0.0175652	Trib3/Atf4	2
GO:0070206	protein trimerization	Atg5	2/63	20/28928	0.1	45.9175	9.38766	0.000864729	0.0254582	0.0177728	Mif/Col1a2	2
GO:0070227	lymphocyte apoptotic process	Atg5	4/63	115/28928	0.0347826	15.9713	7.51537	0.000117805	0.00920725	0.00642775	Bax/Mif/Prelid1/Siva1	4
GO:0070228	regulation of lymphocyte apoptotic process	Atg5	3/63	87/28928	0.0344828	15.8336	6.47347	0.000915843	0.0265137	0.0185097	Bax/Mif/Prelid1	3
GO:0070230	positive regulation of lymphocyte apoptotic process	Atg5	2/63	23/28928	0.0869565	39.9282	8.72526	0.00114662	0.0288994	0.0201752	Bax/Prelid1	2
GO:0070231	T cell apoptotic process	Atg5	3/63	71/28928	0.0422535	19.4017	7.25268	0.000506227	0.0189192	0.0132079	Bax/Prelid1/Siva1	3
GO:0070306	lens fiber cell differentiation	Polg	2/33	41/28928	0.0487805	42.7613	9.04298	0.00100639	0.0148232	0.00953419	Slc7a11/Atf4	2
GO:0070327	thyroid hormone transport	Tfam	2/222	11/28928	0.181818	23.6921	6.61966	0.00308082	0.0499407	0.0405167	Slc3a2/Slc7a5	2
GO:0070482	response to oxygen levels	Opa1	15/234	444/28928	0.0337838	4.17648	6.09118	3.83269e-06	0.00020406	0.000155129	Vldlr/Acot2/Eif4ebp1/Atf4/P2rx3/Col1a1/Vegfa/Lonp1/Tfrc/Ptprd/Ndrg1/Col6a1/Cd24a/Ogt/Atp6v1g1	15
GO:0070482	response to oxygen levels	Tfam	15/222	444/28928	0.0337838	4.40224	6.35328	2.00462e-06	0.000146767	0.000119071	Vldlr/Acot2/Tfrc/Eif4ebp1/Vegfa/Cd24a/Vegfb/Lonp1/Hsp90b1/Atf4/Atp6v1g1/Col1a1/Tfam/Ptprd/Slc7a5	15
GO:0070536	protein K63-linked deubiquitination	Opa1	3/234	28/28928	0.107143	13.2454	5.8542	0.00147422	0.0214691	0.0163212	Shmt2/Vcp/Usp25	3
GO:0070670	response to interleukin-4	Opa1	3/234	40/28928	0.075	9.27179	4.72754	0.00414033	0.0407977	0.031015	Rplp0/Rps2/Fasn	3
GO:0070670	response to interleukin-4	Atg5	3/63	40/28928	0.075	34.4381	9.88665	9.18174e-05	0.00793773	0.00554148	Rps2/Cdk4/Rplp0	3
GO:0071229	cellular response to acid chemical	Atg5	4/63	213/28928	0.0187793	8.623	5.21672	0.00121181	0.029235	0.0204095	Plec/Cebpb/Col1a2/Lamtor1	4
GO:0071322	cellular response to carbohydrate stimulus	Opa1	7/234	209/28928	0.0334928	4.14051	4.11484	0.00162792	0.022549	0.0171421	Pck2/Rack1/Col1a1/Tra2b/Efna5/Ogt/Prkca	7
GO:0071326	cellular response to monosaccharide stimulus	Opa1	6/234	197/28928	0.0304569	3.7652	3.5168	0.00549446	0.0496129	0.0377165	Pck2/Rack1/Col1a1/Tra2b/Efna5/Ogt	6
GO:0071331	cellular response to hexose stimulus	Opa1	6/234	195/28928	0.0307692	3.80381	3.54764	0.00523277	0.0481152	0.036578	Pck2/Rack1/Col1a1/Tra2b/Efna5/Ogt	6
GO:0071333	cellular response to glucose stimulus	Opa1	6/234	192/28928	0.03125	3.86325	3.59468	0.00485752	0.045553	0.0346301	Pck2/Rack1/Col1a1/Tra2b/Efna5/Ogt	6
GO:0071353	cellular response to interleukin-4	Opa1	3/234	37/28928	0.0810811	10.0236	4.95977	0.00331452	0.0356392	0.0270935	Rplp0/Rps2/Fasn	3
GO:0071353	cellular response to interleukin-4	Tfam	3/222	37/28928	0.0810811	10.5654	5.11992	0.00285819	0.0499371	0.0405138	Rplp0/Rps2/Fasn	3
GO:0071353	cellular response to interleukin-4	Atg5	3/63	37/28928	0.0810811	37.2304	10.3022	7.25457e-05	0.00700066	0.00488729	Rps2/Cdk4/Rplp0	3
GO:0071375	cellular response to peptide hormone stimulus	Opa1	10/234	348/28928	0.0287356	3.55241	4.32587	0.00057978	0.0108127	0.00822001	Trib3/Pck2/Eif4ebp1/Insig1/Lonp1/Gdf15/Pkm/Col6a1/Ogt/Prkca	10
GO:0071383	cellular response to steroid hormone stimulus	Polg	3/33	219/28928	0.0136986	12.0083	5.52625	0.00197481	0.0211499	0.0136034	Rpl32/Pck2/Eif4ebp1	3
GO:0071384	cellular response to corticosteroid stimulus	Polg	3/33	85/28928	0.0352941	30.939	9.34167	0.00012533	0.00305546	0.00196525	Rpl32/Pck2/Eif4ebp1	3
GO:0071385	cellular response to glucocorticoid stimulus	Polg	3/33	75/28928	0.04	35.0642	9.98231	8.63512e-05	0.00218037	0.0014024	Rpl32/Pck2/Eif4ebp1	3
GO:0071404	cellular response to low-density lipoprotein particle stimulus	Opa1	3/234	38/28928	0.0789474	9.75978	4.8795	0.00357735	0.0373697	0.028409	Ldlr/Srebf2/Hmgcs1	3
GO:0071404	cellular response to low-density lipoprotein particle stimulus	Tfam	3/222	38/28928	0.0789474	10.2873	5.03792	0.00308577	0.0499407	0.0405167	Ldlr/Srebf2/Hmgcs1	3
GO:0071453	cellular response to oxygen levels	Opa1	8/234	210/28928	0.0380952	4.70948	4.87203	0.000328959	0.00733712	0.0055778	Vldlr/Eif4ebp1/Atf4/Vegfa/Ptprd/Ndrg1/Ogt/Atp6v1g1	8
GO:0071453	cellular response to oxygen levels	Atg5	4/63	210/28928	0.0190476	8.74618	5.26328	0.00115008	0.0288994	0.0201752	Chchd2/Rock2/Atp6v1a/Ptprd	4
GO:0071456	cellular response to hypoxia	Opa1	7/234	162/28928	0.0432099	5.34177	5.00437	0.000365235	0.00802154	0.0060981	Vldlr/Eif4ebp1/Atf4/Vegfa/Ptprd/Ndrg1/Ogt	7
GO:0071548	response to dexamethasone	Polg	3/33	59/28928	0.0508475	44.5732	11.3221	4.20926e-05	0.00141712	0.00091148	Rpl32/Pck2/Eif4ebp1	3
GO:0071549	cellular response to dexamethasone stimulus	Opa1	3/234	40/28928	0.075	9.27179	4.72754	0.00414033	0.0407977	0.031015	Rpl32/Pck2/Eif4ebp1	3
GO:0071549	cellular response to dexamethasone stimulus	Polg	3/33	40/28928	0.075	65.7455	13.8477	1.2983e-05	0.000573684	0.000368989	Rpl32/Pck2/Eif4ebp1	3
GO:0071559	response to transforming growth factor beta	Atg5	4/63	288/28928	0.0138889	6.37743	4.2847	0.00361473	0.049176	0.0343307	Fbn1/Rock2/Glg1/Col1a2	4
GO:0071679	commissural neuron axon guidance	Opa1	3/234	15/28928	0.2	24.7248	8.29976	0.000221267	0.00570627	0.004338	Vegfa/Nfib/Nrp1	3
GO:0071826	protein-RNA complex organization	Opa1	17/234	193/28928	0.0880829	10.8892	12.4479	4.18572e-13	1.15142e-10	8.75329e-11	Rps5/Rpl13a/Eif3c/Rps14/Rps27/Rps28/Rps19/Rps6/Fau/Rps25/Rps15/Rpl5/Eif2s2/Rpl11/Vcp/Rpl24/Rpl38	17
GO:0071826	protein-RNA complex organization	Tfam	12/222	193/28928	0.0621762	8.10195	8.70547	3.60212e-08	3.69218e-06	2.99545e-06	Rps5/Rpl13a/Rps14/Eif3c/Rpl24/Rps6/Rps27/Rps28/Fau/Rps25/Rps19/Eif2s2	12
GO:0071826	protein-RNA complex organization	Polg	3/33	193/28928	0.015544	13.626	5.94752	0.00137657	0.0164955	0.0106097	Rps25/Fau/Rps14	3
GO:0071887	leukocyte apoptotic process	Atg5	4/63	164/28928	0.0243902	11.1994	6.11938	0.000457167	0.0180477	0.0125994	Bax/Mif/Prelid1/Siva1	4
GO:0071895	odontoblast differentiation	Atg5	2/63	19/28928	0.105263	48.3342	9.64209	0.000779349	0.024343	0.0169943	Map1b/Cebpb	2
GO:0072330	monocarboxylic acid biosynthetic process	Opa1	8/234	226/28928	0.0353982	4.37607	4.60122	0.000535448	0.0102168	0.00776701	Trib3/Elovl6/Insig1/Fads2/Scd2/Fasn/Pkm/Fads1	8
GO:0072331	signal transduction by p53 class mediator	Opa1	14/234	169/28928	0.0828402	10.241	10.8803	1.17395e-10	2.1529e-08	1.63667e-08	Rps20/Rps7/Rpl23/Rpl26/Rpl37/Npm1/Rps15/Hint1/Cdkn1a/Rpl5/Rpl11/Nupr1/Sesn2/Ndrg1	14
GO:0072331	signal transduction by p53 class mediator	Tfam	8/222	169/28928	0.0473373	6.16835	5.92584	5.13468e-05	0.00272227	0.00220857	Rps20/Rpl23/Rps7/Rpl26/Hint1/Rpl37/Sesn2/Cdkn1a	8
GO:0072331	signal transduction by p53 class mediator	Polg	4/33	169/28928	0.0236686	20.7481	8.70119	4.02992e-05	0.00141712	0.00091148	Rps20/Rpl37/Nupr1/Rpl23	4
GO:0072332	intrinsic apoptotic signaling pathway by p53 class mediator	Opa1	5/234	95/28928	0.0526316	6.50652	4.85466	0.00106449	0.0170577	0.0129675	Rps7/Rpl26/Hint1/Cdkn1a/Nupr1	5
GO:0072332	intrinsic apoptotic signaling pathway by p53 class mediator	Atg5	3/63	95/28928	0.0315789	14.5003	6.15737	0.00118126	0.0288994	0.0201752	Bax/Rps7/Mif	3
GO:0072523	purine-containing compound catabolic process	Opa1	6/234	182/28928	0.032967	4.07551	3.75862	0.0037487	0.0387914	0.0294899	Acot2/Hint1/Nupr1/Pkm/Col6a1/Ogt	6
GO:0072524	pyridine-containing compound metabolic process	Opa1	7/234	200/28928	0.035	4.32684	4.26342	0.00126545	0.019704	0.0149793	Aldh1l2/Pck2/Nupr1/Pkm/Vcp/Col6a1/Ogt	7
GO:0072524	pyridine-containing compound metabolic process	Polg	3/33	200/28928	0.015	13.1491	5.82644	0.0015244	0.0173529	0.0111613	Aldh1l2/Pck2/Nupr1	3
GO:0072665	protein localization to vacuole	Atg5	3/63	80/28928	0.0375	17.219	6.78654	0.000717629	0.0235193	0.0164192	Mfsd1/Rock2/Lamtor1	3
GO:0080171	lytic vacuole organization	Atg5	6/63	104/28928	0.0576923	26.4908	12.1663	1.0739e-07	9.32683e-05	6.51123e-05	Lamp1/Atp6v0c/Gaa/Hexa/Grn/Lamtor1	6
GO:0089718	amino acid import across plasma membrane	Opa1	7/234	58/28928	0.12069	14.9201	9.58292	4.38554e-07	3.14711e-05	2.39248e-05	Slc6a9/Slc7a11/Slc7a1/Slc1a5/Slc3a2/Slc38a1/Slc1a3	7
GO:0089718	amino acid import across plasma membrane	Tfam	5/222	58/28928	0.0862069	11.2333	6.86038	8.37358e-05	0.00422111	0.00342457	Slc7a11/Slc6a9/Slc3a2/Slc7a1/Slc7a5	5
GO:0090287	regulation of cellular response to growth factor stimulus	Opa1	10/234	333/28928	0.03003	3.71243	4.49573	0.000411869	0.00855082	0.00650047	Vegfa/Gdf15/Fstl1/Robo1/Ltbp1/Nrp1/Runx2/Ogt/Htra1/Angpt1	10
GO:0097191	extrinsic apoptotic signaling pathway	Atg5	4/63	250/28928	0.016	7.34679	4.70854	0.0021753	0.0381867	0.0266588	Rock2/Bax/Gabarap/Siva1	4
GO:0097193	intrinsic apoptotic signaling pathway	Opa1	15/234	343/28928	0.0437318	5.40629	7.41337	1.52632e-07	1.32589e-05	1.00796e-05	Trib3/Rps7/Tpt1/Rpl26/Chac1/Pycr1/Atf4/Rack1/Rps3/Hint1/Cdkn1a/Herpud1/Nupr1/Ddit3/Prkca	15
GO:0097193	intrinsic apoptotic signaling pathway	Tfam	15/222	343/28928	0.0437318	5.69853	7.69806	7.67773e-08	6.94383e-06	5.63351e-06	Rps7/Trib3/Rpl26/Tpt1/Rps3/Hint1/Rack1/Pycr1/Chac1/Cdkn1a/Grina/Atf4/Siva1/Prkca/Herpud1	15
GO:0097193	intrinsic apoptotic signaling pathway	Atg5	7/63	343/28928	0.0204082	9.37091	7.28596	9.70005e-06	0.00187211	0.00130695	Tpt1/Bax/Rps7/Mif/Cebpb/Siva1/Rack1	7
GO:0097401	synaptic vesicle lumen acidification	Atg5	3/63	21/28928	0.142857	65.5964	13.8341	1.27303e-05	0.00201024	0.00140338	Atp6v1f/Atp6v0c/Atp6v1a	3
GO:0097421	liver regeneration	Tfam	3/222	36/28928	0.0833333	10.8589	5.20512	0.00264126	0.0483445	0.0392217	Rpl32/Gli3/Slc7a5	3
GO:0097485	neuron projection guidance	Opa1	10/234	259/28928	0.03861	4.77312	5.50819	5.38015e-05	0.00177269	0.00134763	Vegfa/Nrp2/Ext1/Nfib/Robo1/Rpl24/Nrp1/Unc5c/Efna5/Lmo4	10
GO:0097485	neuron projection guidance	Tfam	8/222	259/28928	0.030888	4.02491	4.30028	0.00092227	0.0265045	0.021503	Rpl24/Vegfa/Efna5/Ext1/Unc5c/Gli3/Apbb2/Nfib	8
GO:0097707	ferroptosis	Opa1	4/234	12/28928	0.333333	41.208	12.5805	1.96309e-06	0.000115717	8.79699e-05	Slc7a11/Fth1/Sqstm1/Gpx4	4
GO:0097707	ferroptosis	Atg5	2/63	12/28928	0.166667	76.5291	12.2257	0.000303773	0.0155192	0.0108342	Fth1/Gpx4	2
GO:0098739	import across plasma membrane	Opa1	7/234	213/28928	0.0328638	4.06276	4.05147	0.00181286	0.0241301	0.0183441	Slc6a9/Slc7a11/Slc7a1/Slc1a5/Slc3a2/Slc38a1/Slc1a3	7
GO:0098754	detoxification	Atg5	4/63	125/28928	0.032	14.6936	7.16786	0.00016248	0.0108549	0.00757803	Mt1/Prdx5/Gpx4/Abcc1	4
GO:0099504	synaptic vesicle cycle	Atg5	4/63	261/28928	0.0153257	7.03716	4.57718	0.00254125	0.0400512	0.0279605	Atp6v1f/Atp6v0c/Grn/Atp6v1a	4
GO:0106014	regulation of inflammatory response to wounding	Opa1	2/234	13/28928	0.153846	19.0191	5.86822	0.00479199	0.0451953	0.0343582	Cd24a/Grn	2
GO:0110075	regulation of ferroptosis	Opa1	4/234	11/28928	0.363636	44.9542	13.1669	1.31709e-06	8.05131e-05	6.12074e-05	Slc7a11/Fth1/Sqstm1/Gpx4	4
GO:0110075	regulation of ferroptosis	Tfam	2/222	11/28928	0.181818	23.6921	6.61966	0.00308082	0.0499407	0.0405167	Slc7a11/Fth1	2
GO:0110075	regulation of ferroptosis	Atg5	2/63	11/28928	0.181818	83.4863	12.7831	0.0002535	0.0133433	0.0093152	Fth1/Gpx4	2
GO:0140236	translation at presynapse	Opa1	44/234	47/28928	0.93617	115.733	71.0879	1.93764e-90	1.59904e-87	1.21562e-87	Rps24/Rps12/Rpl23a/Rpl32/Rps5/Rps27a/Rps15a/Rpl17/Rpl34/Rps16/Rpl13a/Rpl28/Rpl23/Rps10/Rpl15/Rpl12/Rps14/Rpl26/Rps27/Rpl27a/Rps28/Rplp2/Rpl37/Rpl35/Rpl10/Rpl13/Rpl9/Rpl14/Rpl22/Rpl7/Rps26/Rpl10a/Rpl5/Rpl6/Rpl29/Rpl36a/Rpl8/Rpl35a/Rpl24/Rpl27/Rps11/Rpl4/Rpl38/Rpl36	44
GO:0140236	translation at presynapse	Tfam	37/222	47/28928	0.787234	102.582	61.2914	1.15472e-70	1.77538e-67	1.44036e-67	Rps24/Rpl23a/Rpl32/Rpl23/Rps5/Rpl17/Rps16/Rpl28/Rps12/Rpl13a/Rpl26/Rps15a/Rps27a/Rps10/Rpl15/Rps14/Rpl34/Rpl10/Rpl12/Rpl14/Rpl24/Rpl13/Rpl9/Rpl37/Rps27/Rpl29/Rpl27a/Rpl35/Rpl35a/Rps28/Rplp2/Rpl7/Rpl7a/Rpl10a/Rpl22/Rps11/Rpl36a	37
GO:0140236	translation at presynapse	Polg	13/33	47/28928	0.276596	242.466	55.988	4.9582e-29	1.2011e-26	7.72535e-27	Rpl32/Rpl34/Rps12/Rpl23a/Rpl37/Rpl17/Rpl28/Rps26/Rpl14/Rpl22/Rps14/Rps24/Rpl23	13
GO:0140236	translation at presynapse	Atg5	4/63	47/28928	0.0851064	39.0787	12.2057	3.3952e-06	0.000917588	0.000640585	Rps5/Rpl12/Rpl15/Rpl10	4
GO:0140241	translation at synapse	Opa1	45/234	48/28928	0.9375	115.897	71.9443	1.35969e-92	1.49611e-89	1.13737e-89	Rps24/Rps12/Rpl23a/Rpl32/Rps5/Rps27a/Rps15a/Rpl17/Rpl34/Rps16/Rpl13a/Rpl28/Rpl23/Rps10/Rpl15/Rpl12/Rps14/Rpl26/Rps27/Rpl27a/Rps28/Rplp2/Rpl37/Rpl35/Rpl10/Rpl13/Rpl9/Rpl14/Rpl22/Rpl7/Rps26/Rpl10a/Rpl5/Rpl6/Rpl29/Rpl36a/Rpl8/Rpl35a/Eef2/Rpl24/Rpl27/Rps11/Rpl4/Rpl38/Rpl36	45
GO:0140241	translation at synapse	Tfam	37/222	48/28928	0.770833	100.444	60.6379	5.00735e-70	3.8494e-67	3.123e-67	Rps24/Rpl23a/Rpl32/Rpl23/Rps5/Rpl17/Rps16/Rpl28/Rps12/Rpl13a/Rpl26/Rps15a/Rps27a/Rps10/Rpl15/Rps14/Rpl34/Rpl10/Rpl12/Rpl14/Rpl24/Rpl13/Rpl9/Rpl37/Rps27/Rpl29/Rpl27a/Rpl35/Rpl35a/Rps28/Rplp2/Rpl7/Rpl7a/Rpl10a/Rpl22/Rps11/Rpl36a	37
GO:0140241	translation at synapse	Polg	13/33	48/28928	0.270833	237.414	55.3978	6.79545e-29	1.2011e-26	7.72535e-27	Rpl32/Rpl34/Rps12/Rpl23a/Rpl37/Rpl17/Rpl28/Rps26/Rpl14/Rpl22/Rps14/Rps24/Rpl23	13
GO:0140241	translation at synapse	Atg5	4/63	48/28928	0.0833333	38.2646	12.0713	3.69782e-06	0.000917588	0.000640585	Rps5/Rpl12/Rpl15/Rpl10	4
GO:0140242	translation at postsynapse	Opa1	45/234	48/28928	0.9375	115.897	71.9443	1.35969e-92	1.49611e-89	1.13737e-89	Rps24/Rps12/Rpl23a/Rpl32/Rps5/Rps27a/Rps15a/Rpl17/Rpl34/Rps16/Rpl13a/Rpl28/Rpl23/Rps10/Rpl15/Rpl12/Rps14/Rpl26/Rps27/Rpl27a/Rps28/Rplp2/Rpl37/Rpl35/Rpl10/Rpl13/Rpl9/Rpl14/Rpl22/Rpl7/Rps26/Rpl10a/Rpl5/Rpl6/Rpl29/Rpl36a/Rpl8/Rpl35a/Eef2/Rpl24/Rpl27/Rps11/Rpl4/Rpl38/Rpl36	45
GO:0140242	translation at postsynapse	Tfam	37/222	48/28928	0.770833	100.444	60.6379	5.00735e-70	3.8494e-67	3.123e-67	Rps24/Rpl23a/Rpl32/Rpl23/Rps5/Rpl17/Rps16/Rpl28/Rps12/Rpl13a/Rpl26/Rps15a/Rps27a/Rps10/Rpl15/Rps14/Rpl34/Rpl10/Rpl12/Rpl14/Rpl24/Rpl13/Rpl9/Rpl37/Rps27/Rpl29/Rpl27a/Rpl35/Rpl35a/Rps28/Rplp2/Rpl7/Rpl7a/Rpl10a/Rpl22/Rps11/Rpl36a	37
GO:0140242	translation at postsynapse	Polg	13/33	48/28928	0.270833	237.414	55.3978	6.79545e-29	1.2011e-26	7.72535e-27	Rpl32/Rpl34/Rps12/Rpl23a/Rpl37/Rpl17/Rpl28/Rps26/Rpl14/Rpl22/Rps14/Rps24/Rpl23	13
GO:0140242	translation at postsynapse	Atg5	4/63	48/28928	0.0833333	38.2646	12.0713	3.69782e-06	0.000917588	0.000640585	Rps5/Rpl12/Rpl15/Rpl10	4
GO:0140694	non-membrane-bounded organelle assembly	Opa1	19/234	435/28928	0.0436782	5.39967	8.34948	3.27364e-09	4.32252e-07	3.28605e-07	Rps5/Rps14/Rps27/Rps23/Rps28/Rps19/Rps6/Fau/Rps25/Npm1/Arhgef2/Rps3/Rps15/Sqle/Rpl5/Rpl11/Rpl24/Sqstm1/Rpl38	19
GO:0140694	non-membrane-bounded organelle assembly	Tfam	13/222	435/28928	0.0298851	3.89421	5.34869	3.51739e-05	0.00200296	0.001625	Rps5/Rps14/Rps23/Rpl24/Rps6/Rps3/Rps27/Rps28/Fau/Arhgef2/Rps25/Sqle/Rps19	13
GO:0141091	transforming growth factor beta receptor superfamily signaling pathway	Atg5	5/63	371/28928	0.0134771	6.18834	4.69889	0.00129041	0.0295293	0.020615	Fbn1/Crim1/Glg1/Col1a2/Id1	5
GO:0150077	regulation of neuroinflammatory response	Opa1	3/234	35/28928	0.0857143	10.5963	5.12988	0.00282528	0.0322708	0.0245328	Ldlr/Nupr1/Grn	3
GO:0150116	regulation of cell-substrate junction organization	Tfam	4/222	69/28928	0.057971	7.55399	4.79327	0.00197578	0.0413161	0.0335196	Vegfa/Efna5/Lamtor2/Dlc1	4
GO:0170033	L-amino acid metabolic process	Opa1	13/234	187/28928	0.0695187	8.59418	9.40838	4.70801e-09	5.97737e-07	4.54409e-07	Cth/Asns/Shmt2/Phgdh/Slc7a11/Aldh18a1/Psat1/Pycr1/Atf4/Psph/Gpt2/Bcat1/Slc38a1	13
GO:0170033	L-amino acid metabolic process	Tfam	12/222	187/28928	0.0641711	8.3619	8.88182	2.53802e-08	2.78728e-06	2.26131e-06	Slc7a11/Asns/Cth/Phgdh/Gpt2/Psat1/Psph/Shmt2/Pycr1/Aldh18a1/Bcat1/Atf4	12
GO:0170033	L-amino acid metabolic process	Polg	5/33	187/28928	0.026738	23.4387	10.4031	2.19225e-06	0.000140902	9.06268e-05	Asns/Psph/Slc7a11/Shmt2/Atf4	5
GO:0170034	L-amino acid biosynthetic process	Opa1	9/234	59/28928	0.152542	18.8579	12.3995	1.12391e-09	1.76668e-07	1.34306e-07	Cth/Asns/Shmt2/Phgdh/Aldh18a1/Psat1/Pycr1/Psph/Bcat1	9
GO:0170034	L-amino acid biosynthetic process	Tfam	9/222	59/28928	0.152542	19.8772	12.7641	7.06975e-10	1.55282e-07	1.2598e-07	Asns/Cth/Phgdh/Psat1/Psph/Shmt2/Pycr1/Aldh18a1/Bcat1	9
GO:0170034	L-amino acid biosynthetic process	Polg	3/33	59/28928	0.0508475	44.5732	11.3221	4.20926e-05	0.00141712	0.00091148	Asns/Psph/Shmt2	3
GO:0170038	proteinogenic amino acid biosynthetic process	Opa1	9/234	58/28928	0.155172	19.183	12.5176	9.59168e-10	1.58311e-07	1.2035e-07	Cth/Asns/Shmt2/Phgdh/Aldh18a1/Psat1/Pycr1/Psph/Bcat1	9
GO:0170038	proteinogenic amino acid biosynthetic process	Tfam	9/222	58/28928	0.155172	20.2199	12.885	6.03122e-10	1.42661e-07	1.15741e-07	Asns/Cth/Phgdh/Psat1/Psph/Shmt2/Pycr1/Aldh18a1/Bcat1	9
GO:0170038	proteinogenic amino acid biosynthetic process	Polg	3/33	58/28928	0.0517241	45.3417	11.4235	3.99834e-05	0.00141712	0.00091148	Asns/Psph/Shmt2	3
GO:0170039	proteinogenic amino acid metabolic process	Opa1	13/234	169/28928	0.0769231	9.50953	10.019	1.3702e-09	2.05592e-07	1.56295e-07	Cth/Asns/Shmt2/Phgdh/Slc7a11/Aldh18a1/Psat1/Pycr1/Atf4/Psph/Gpt2/Bcat1/Slc38a1	13
GO:0170039	proteinogenic amino acid metabolic process	Tfam	12/222	169/28928	0.0710059	9.25252	9.46204	8.1743e-09	1.00544e-06	8.15709e-07	Slc7a11/Asns/Cth/Phgdh/Gpt2/Psat1/Psph/Shmt2/Pycr1/Aldh18a1/Bcat1/Atf4	12
GO:0170039	proteinogenic amino acid metabolic process	Polg	5/33	169/28928	0.0295858	25.9351	10.9866	1.33326e-06	0.000114059	7.33618e-05	Asns/Psph/Slc7a11/Shmt2/Atf4	5
GO:0170041	non-proteinogenic amino acid metabolic process	Opa1	5/234	77/28928	0.0649351	8.02753	5.57611	0.000408253	0.00852939	0.00648418	Cth/Phgdh/Aldh18a1/Slc38a1/Slc1a3	5
GO:0170043	non-proteinogenic amino acid biosynthetic process	Opa1	3/234	16/28928	0.1875	23.1795	8.01376	0.000270705	0.00642876	0.00488725	Aldh18a1/Slc38a1/Slc1a3	3
GO:1900024	regulation of substrate adhesion-dependent cell spreading	Opa1	4/234	59/28928	0.0677966	8.38128	5.12514	0.00134028	0.0203883	0.0154995	Calr/Nrp1/Efna5/Dab2	4
GO:1900026	positive regulation of substrate adhesion-dependent cell spreading	Opa1	3/234	41/28928	0.0731707	9.04565	4.6555	0.00444082	0.0429887	0.0326807	Calr/Nrp1/Dab2	3
GO:1900037	regulation of cellular response to hypoxia	Atg5	2/63	27/28928	0.0740741	34.0129	8.01763	0.00158187	0.0347811	0.0242813	Chchd2/Rock2	2
GO:1901292	nucleoside phosphate catabolic process	Opa1	7/234	202/28928	0.0346535	4.284	4.22966	0.00133992	0.0203883	0.0154995	Acot2/Hint1/Nupr1/Pkm/Vcp/Col6a1/Ogt	7
GO:1901605	alpha-amino acid metabolic process	Opa1	13/234	216/28928	0.0601852	7.44033	8.57961	2.64611e-08	2.9116e-06	2.21345e-06	Cth/Asns/Shmt2/Phgdh/Slc7a11/Aldh18a1/Psat1/Pycr1/Atf4/Psph/Gpt2/Bcat1/Slc38a1	13
GO:1901605	alpha-amino acid metabolic process	Tfam	12/222	216/28928	0.0555556	7.23924	8.0941	1.238e-07	1.08767e-05	8.82421e-06	Slc7a11/Asns/Cth/Phgdh/Gpt2/Psat1/Psph/Shmt2/Pycr1/Aldh18a1/Bcat1/Atf4	12
GO:1901605	alpha-amino acid metabolic process	Polg	5/33	216/28928	0.0231481	20.2918	9.61757	4.43546e-06	0.000246711	0.000158682	Asns/Psph/Slc7a11/Shmt2/Atf4	5
GO:1901607	alpha-amino acid biosynthetic process	Opa1	9/234	64/28928	0.140625	17.3846	11.8498	2.37845e-09	3.41359e-07	2.59506e-07	Cth/Asns/Shmt2/Phgdh/Aldh18a1/Psat1/Pycr1/Psph/Bcat1	9
GO:1901607	alpha-amino acid biosynthetic process	Tfam	9/222	64/28928	0.140625	18.3243	12.2014	1.49892e-09	2.56065e-07	2.07745e-07	Asns/Cth/Phgdh/Psat1/Psph/Shmt2/Pycr1/Aldh18a1/Bcat1	9
GO:1901607	alpha-amino acid biosynthetic process	Polg	3/33	64/28928	0.046875	41.0909	10.8506	5.37373e-05	0.00153539	0.000987549	Asns/Psph/Shmt2	3
GO:1901617	organic hydroxy compound biosynthetic process	Opa1	13/234	253/28928	0.0513834	6.35222	7.72158	1.67816e-07	1.42041e-05	1.07982e-05	Pck2/Fdps/Slc7a11/Insig1/Sqle/Srebf2/Hmgcs1/Cyp51/Dhcr24/Idi1/Cyb5r1/Hsd17b7/Dab2	13
GO:1901617	organic hydroxy compound biosynthetic process	Tfam	15/222	253/28928	0.0592885	7.72567	9.449	1.30958e-09	2.3688e-07	1.9218e-07	Slc7a11/Pck2/Fdps/Idi1/Dhcr24/Insig1/Sqle/Cyp51/Prkg1/Srebf2/Hmgcs1/Cyb5r1/Dab2/Nsdhl/Msmo1	15
GO:1901654	response to ketone	Opa1	9/234	318/28928	0.0283019	3.49879	4.04621	0.0012041	0.0188377	0.0143207	Rpl32/Asns/Pck2/Eif4ebp1/Psph/Calr/Rpl27/Efna5/Txnip	9
GO:1901654	response to ketone	Polg	6/33	318/28928	0.0188679	16.5397	9.41663	1.45195e-06	0.000114059	7.33618e-05	Txnip/Asns/Rpl32/Psph/Pck2/Eif4ebp1	6
GO:1901655	cellular response to ketone	Polg	3/33	187/28928	0.0160428	14.0632	6.05643	0.00125733	0.0162861	0.0104751	Rpl32/Pck2/Eif4ebp1	3
GO:1901796	regulation of signal transduction by p53 class mediator	Opa1	9/234	89/28928	0.101124	12.5013	9.81332	4.60731e-08	4.90604e-06	3.72965e-06	Rps20/Rps7/Rpl23/Rpl26/Rpl37/Npm1/Rps15/Rpl5/Rpl11	9
GO:1901796	regulation of signal transduction by p53 class mediator	Tfam	5/222	89/28928	0.0561798	7.32058	5.25174	0.000625821	0.0205814	0.0166976	Rps20/Rpl23/Rps7/Rpl26/Rpl37	5
GO:1901796	regulation of signal transduction by p53 class mediator	Polg	3/33	89/28928	0.0337079	29.5485	9.11561	0.000143655	0.00307771	0.00197956	Rps20/Rpl37/Rpl23	3
GO:1901798	positive regulation of signal transduction by p53 class mediator	Opa1	7/234	33/28928	0.212121	26.2233	13.0921	7.39867e-09	9.04556e-07	6.87658e-07	Rps20/Rps7/Rpl23/Rpl26/Rpl37/Rps15/Rpl11	7
GO:1901798	positive regulation of signal transduction by p53 class mediator	Tfam	5/222	33/28928	0.151515	19.7434	9.47404	5.06851e-06	0.00033161	0.000269034	Rps20/Rpl23/Rps7/Rpl26/Rpl37	5
GO:1901798	positive regulation of signal transduction by p53 class mediator	Polg	3/33	33/28928	0.0909091	79.6915	15.2852	7.20866e-06	0.000364037	0.000234146	Rps20/Rpl37/Rpl23	3
GO:1901800	positive regulation of proteasomal protein catabolic process	Opa1	6/234	111/28928	0.0540541	6.68237	5.41665	0.000293232	0.00672193	0.00511012	Trib3/Rack1/Herpud1/Nupr1/Vcp/Dab2	6
GO:1901800	positive regulation of proteasomal protein catabolic process	Atg5	3/63	111/28928	0.027027	12.4101	5.62683	0.0018468	0.0364372	0.0254375	Gabarap/Oaz1/Rack1	3
GO:1901873	regulation of post-translational protein modification	Opa1	13/234	260/28928	0.05	6.1812	7.57848	2.29637e-07	1.80484e-05	1.37207e-05	Trib3/Rps7/Rpl23/Npm1/Rps3/Rps2/Rpl5/Herpud1/Rpl11/Vcp/Sqstm1/Ogt/Angpt1	13
GO:1901874	negative regulation of post-translational protein modification	Opa1	7/234	98/28928	0.0714286	8.83028	7.01184	1.53421e-05	0.000693758	0.000527406	Rps7/Rpl23/Rps3/Rpl5/Rpl11/Sqstm1/Ogt	7
GO:1901888	regulation of cell junction assembly	Opa1	10/234	309/28928	0.0323625	4.00077	4.78905	0.000228038	0.00575684	0.00437644	Vldlr/Rps6/Vegfa/Abi3bp/Ptprd/Robo1/Nrp1/Efna5/Ogt/Prkca	10
GO:1901888	regulation of cell junction assembly	Tfam	9/222	309/28928	0.0291262	3.79533	4.34437	0.000680036	0.0217824	0.017672	Vldlr/Rps6/Vegfa/Abi3bp/Efna5/Dlc1/Adgrl3/Prkca/Ptprd	9
GO:1901890	positive regulation of cell junction assembly	Opa1	5/234	133/28928	0.037594	4.64752	3.8074	0.00461373	0.0441913	0.0335949	Vegfa/Ptprd/Nrp1/Efna5/Prkca	5
GO:1901987	regulation of cell cycle phase transition	Tfam	11/222	475/28928	0.0231579	3.01762	3.8991	0.00118507	0.0296267	0.024036	Atf5/Rpl17/Rpl26/Phf10/Rpl24/Rps6/Cdkn1a/Apbb2/Tex14/Pbx1/Id2	11
GO:1902108	regulation of mitochondrial membrane permeability involved in apoptotic process	Atg5	2/63	41/28928	0.0487805	22.3988	6.40568	0.0036238	0.049176	0.0343307	Bax/Siva1	2
GO:1902110	positive regulation of mitochondrial membrane permeability involved in apoptotic process	Atg5	2/63	34/28928	0.0588235	27.0103	7.08952	0.00250361	0.0400512	0.0279605	Bax/Siva1	2
GO:1902175	regulation of oxidative stress-induced intrinsic apoptotic signaling pathway	Opa1	3/234	40/28928	0.075	9.27179	4.72754	0.00414033	0.0407977	0.031015	Pycr1/Atf4/Rack1	3
GO:1902176	negative regulation of oxidative stress-induced intrinsic apoptotic signaling pathway	Opa1	3/234	27/28928	0.111111	13.736	5.97891	0.00132413	0.0203883	0.0154995	Pycr1/Atf4/Rack1	3
GO:1902176	negative regulation of oxidative stress-induced intrinsic apoptotic signaling pathway	Tfam	3/222	27/28928	0.111111	14.4785	6.16181	0.00113834	0.0296267	0.024036	Rack1/Pycr1/Atf4	3
GO:1902229	regulation of intrinsic apoptotic signaling pathway in response to DNA damage	Opa1	3/234	38/28928	0.0789474	9.75978	4.8795	0.00357735	0.0373697	0.028409	Tpt1/Rpl26/Rps3	3
GO:1902229	regulation of intrinsic apoptotic signaling pathway in response to DNA damage	Tfam	3/222	38/28928	0.0789474	10.2873	5.03792	0.00308577	0.0499407	0.0405167	Rpl26/Tpt1/Rps3	3
GO:1902229	regulation of intrinsic apoptotic signaling pathway in response to DNA damage	Atg5	2/63	38/28928	0.0526316	24.1671	6.67614	0.00311981	0.0437025	0.0305095	Tpt1/Mif	2
GO:1902230	negative regulation of intrinsic apoptotic signaling pathway in response to DNA damage	Atg5	2/63	26/28928	0.0769231	35.3211	8.17938	0.00146675	0.0326633	0.0228029	Tpt1/Mif	2
GO:1902231	positive regulation of intrinsic apoptotic signaling pathway in response to DNA damage	Opa1	2/234	11/28928	0.181818	22.4771	6.43367	0.00341516	0.0361312	0.0274676	Rpl26/Rps3	2
GO:1902231	positive regulation of intrinsic apoptotic signaling pathway in response to DNA damage	Tfam	2/222	11/28928	0.181818	23.6921	6.61966	0.00308082	0.0499407	0.0405167	Rpl26/Rps3	2
GO:1902253	regulation of intrinsic apoptotic signaling pathway by p53 class mediator	Atg5	2/63	35/28928	0.0571429	26.2385	6.97972	0.00265163	0.0400512	0.0279605	Rps7/Mif	2
GO:1902284	neuron projection extension involved in neuron projection guidance	Opa1	3/234	22/28928	0.136364	16.8578	6.71931	0.000718235	0.0126111	0.00958719	Vegfa/Nrp2/Nrp1	3
GO:1902475	L-alpha-amino acid transmembrane transport	Opa1	7/234	79/28928	0.0886076	10.954	8.00038	3.66107e-06	0.000198118	0.000150613	Slc6a9/Slc7a11/Slc7a1/Slc1a5/Slc3a2/Slc38a1/Slc1a3	7
GO:1902475	L-alpha-amino acid transmembrane transport	Tfam	5/222	79/28928	0.0632911	8.24723	5.67234	0.000361512	0.0140715	0.0114162	Slc7a11/Slc6a9/Slc3a2/Slc7a1/Slc7a5	5
GO:1902600	proton transmembrane transport	Atg5	4/63	164/28928	0.0243902	11.1994	6.11938	0.000457167	0.0180477	0.0125994	Atp6v1f/Atp6v0c/Atp6v0b/Atp6v1a	4
GO:1902652	secondary alcohol metabolic process	Opa1	11/234	172/28928	0.0639535	7.90618	8.20355	1.72473e-07	1.42333e-05	1.08204e-05	Vldlr/Fdps/Insig1/Sqle/Ldlr/Srebf2/Hmgcs1/Cyp51/Dhcr24/Idi1/Hsd17b7	11
GO:1902652	secondary alcohol metabolic process	Tfam	12/222	172/28928	0.0697674	9.09114	9.35947	9.96556e-09	1.17862e-06	9.5621e-07	Fdps/Vldlr/Ldlr/Idi1/Dhcr24/Insig1/Sqle/Cyp51/Srebf2/Hmgcs1/Nsdhl/Msmo1	12
GO:1902653	secondary alcohol biosynthetic process	Opa1	8/234	65/28928	0.123077	15.2153	10.3611	5.51903e-08	5.5207e-06	4.19692e-06	Fdps/Insig1/Srebf2/Hmgcs1/Cyp51/Dhcr24/Idi1/Hsd17b7	8
GO:1902653	secondary alcohol biosynthetic process	Tfam	9/222	65/28928	0.138462	18.0424	12.0965	1.72831e-09	2.65727e-07	2.15583e-07	Fdps/Idi1/Dhcr24/Insig1/Cyp51/Srebf2/Hmgcs1/Nsdhl/Msmo1	9
GO:1902686	mitochondrial outer membrane permeabilization involved in programmed cell death	Atg5	2/63	36/28928	0.0555556	25.5097	6.87443	0.00280368	0.0405833	0.0283319	Bax/Siva1	2
GO:1902882	regulation of response to oxidative stress	Opa1	4/234	43/28928	0.0930233	11.4999	6.22225	0.00040202	0.00845265	0.00642584	Slc7a11/Fads2/Sesn2/Usp25	4
GO:1902903	regulation of supramolecular fiber organization	Atg5	5/63	406/28928	0.0123153	5.65486	4.41282	0.00191559	0.0364372	0.0254375	Rock2/Map1b/Rnh1/Id1/Hspg2	5
GO:1902930	regulation of alcohol biosynthetic process	Tfam	4/222	60/28928	0.0666667	8.68709	5.24169	0.00117591	0.0296267	0.024036	Fdps/Prkg1/Srebf2/Dab2	4
GO:1902932	positive regulation of alcohol biosynthetic process	Opa1	3/234	35/28928	0.0857143	10.5963	5.12988	0.00282528	0.0322708	0.0245328	Fdps/Srebf2/Dab2	3
GO:1902932	positive regulation of alcohol biosynthetic process	Tfam	3/222	35/28928	0.0857143	11.1691	5.29374	0.00243482	0.0465036	0.0377282	Fdps/Srebf2/Dab2	3
GO:1903050	regulation of proteolysis involved in protein catabolic process	Opa1	12/234	233/28928	0.0515021	6.3669	7.42784	4.92577e-07	3.38749e-05	2.57523e-05	Trib3/Rps7/Rpl23/Rack1/Rpl5/Herpud1/Rpl11/Nupr1/Vcp/Usp25/Ogt/Dab2	12
GO:1903050	regulation of proteolysis involved in protein catabolic process	Polg	3/33	233/28928	0.0128755	11.2868	5.32784	0.00235459	0.024126	0.0155177	Trib3/Nupr1/Rpl23	3
GO:1903050	regulation of proteolysis involved in protein catabolic process	Atg5	4/63	233/28928	0.0171674	7.88283	4.92808	0.00168403	0.0356015	0.024854	Rps7/Gabarap/Oaz1/Rack1	4
GO:1903051	negative regulation of proteolysis involved in protein catabolic process	Opa1	6/234	77/28928	0.0779221	9.63303	6.85003	3.85711e-05	0.00140227	0.00106603	Rps7/Rpl23/Rpl5/Rpl11/Usp25/Ogt	6
GO:1903052	positive regulation of proteolysis involved in protein catabolic process	Opa1	6/234	131/28928	0.0458015	5.66216	4.82963	0.00070809	0.0126111	0.00958719	Trib3/Rack1/Herpud1/Nupr1/Vcp/Dab2	6
GO:1903052	positive regulation of proteolysis involved in protein catabolic process	Atg5	3/63	131/28928	0.0229008	10.5154	5.0995	0.00295587	0.0420847	0.0293801	Gabarap/Oaz1/Rack1	3
GO:1903320	regulation of protein modification by small protein conjugation or removal	Opa1	13/234	255/28928	0.0509804	6.3024	7.68015	1.83739e-07	1.47933e-05	1.12461e-05	Trib3/Rps7/Rpl23/Npm1/Rps3/Rps2/Rpl5/Herpud1/Rpl11/Vcp/Sqstm1/Ogt/Angpt1	13
GO:1903321	negative regulation of protein modification by small protein conjugation or removal	Opa1	7/234	94/28928	0.0744681	9.20604	7.1963	1.16662e-05	0.000550827	0.000418748	Rps7/Rpl23/Rps3/Rpl5/Rpl11/Sqstm1/Ogt	7
GO:1903377	negative regulation of oxidative stress-induced neuron intrinsic apoptotic signaling pathway	Opa1	2/234	13/28928	0.153846	19.0191	5.86822	0.00479199	0.0451953	0.0343582	Pycr1/Atf4	2
GO:1903509	liposaccharide metabolic process	Atg5	3/63	95/28928	0.0315789	14.5003	6.15737	0.00118126	0.0288994	0.0201752	Bax/B4galt6/Hexa	3
GO:1903513	endoplasmic reticulum to cytosol transport	Opa1	3/234	28/28928	0.107143	13.2454	5.8542	0.00147422	0.0214691	0.0163212	Herpud1/Vcp/Rhbdd1	3
GO:1903715	regulation of aerobic respiration	Opa1	4/234	33/28928	0.121212	14.9847	7.25878	0.000142011	0.00390647	0.00296976	Shmt2/Cox7a2l/Nupr1/Vcp	4
GO:1903715	regulation of aerobic respiration	Polg	2/33	33/28928	0.0606061	53.1276	10.1254	0.000651723	0.0107155	0.00689215	Nupr1/Shmt2	2
GO:1903825	organic acid transmembrane transport	Opa1	7/234	158/28928	0.0443038	5.47701	5.09578	0.000313984	0.00709905	0.00539681	Slc6a9/Slc7a11/Slc7a1/Slc1a5/Slc3a2/Slc38a1/Slc1a3	7
GO:1904666	regulation of ubiquitin protein ligase activity	Opa1	4/234	25/28928	0.16	19.7798	8.48309	4.61866e-05	0.00158814	0.00120733	Rps7/Rpl23/Rpl5/Rpl11	4
GO:1904667	negative regulation of ubiquitin protein ligase activity	Opa1	4/234	10/28928	0.4	49.4496	13.8379	8.43505e-07	5.43177e-05	4.12932e-05	Rps7/Rpl23/Rpl5/Rpl11	4
GO:1904667	negative regulation of ubiquitin protein ligase activity	Tfam	2/222	10/28928	0.2	26.0613	6.97045	0.00253345	0.0469299	0.0380741	Rpl23/Rps7	2
GO:1904888	cranial skeletal system development	Opa1	4/234	86/28928	0.0465116	5.74995	3.98373	0.00527934	0.0484087	0.036801	Insig1/Ext1/Mthfd1l/Runx2	4
GO:1904888	cranial skeletal system development	Tfam	5/222	86/28928	0.0581395	7.57595	5.37077	0.000534925	0.0180939	0.0146795	Ext1/Insig1/Gli3/Runx2/Tbx15	5
GO:1905039	carboxylic acid transmembrane transport	Opa1	7/234	155/28928	0.0451613	5.58302	5.16641	0.000279472	0.00650516	0.00494533	Slc6a9/Slc7a11/Slc7a1/Slc1a5/Slc3a2/Slc38a1/Slc1a3	7
GO:1905603	regulation of blood-brain barrier permeability	Opa1	2/234	10/28928	0.2	24.7248	6.77614	0.00280917	0.0322708	0.0245328	Vegfa/Angpt1	2
GO:1990000	amyloid fibril formation	Atg5	2/63	33/28928	0.0606061	27.8288	7.20415	0.00235964	0.0397932	0.0277804	Cstb/Hspg2	2
GO:1990253	cellular response to leucine starvation	Opa1	2/234	12/28928	0.166667	20.604	6.13381	0.00407641	0.0405308	0.0308122	Atf4/Sesn2	2
GO:1990928	response to amino acid starvation	Opa1	4/234	61/28928	0.0655738	8.10649	5.01745	0.00151756	0.0215926	0.016415	Eif4ebp1/Atf4/Cdkn1a/Sesn2	4
GO:1990928	response to amino acid starvation	Tfam	4/222	61/28928	0.0655738	8.54468	5.18736	0.00125094	0.030456	0.0247089	Eif4ebp1/Sesn2/Cdkn1a/Atf4	4
GO:1990928	response to amino acid starvation	Polg	2/33	61/28928	0.0327869	28.7412	7.3297	0.00221418	0.023021	0.0148069	Eif4ebp1/Atf4	2
GO:2000058	regulation of ubiquitin-dependent protein catabolic process	Opa1	10/234	169/28928	0.0591716	7.31503	7.43525	1.28657e-06	8.01317e-05	6.09174e-05	Trib3/Rps7/Rpl23/Rack1/Rpl5/Herpud1/Rpl11/Vcp/Ogt/Dab2	10
GO:2000058	regulation of ubiquitin-dependent protein catabolic process	Tfam	6/222	169/28928	0.035503	4.62626	4.15774	0.00200198	0.0413161	0.0335196	Rpl23/Rps7/Trib3/Rack1/Dab2/Herpud1	6
GO:2000059	negative regulation of ubiquitin-dependent protein catabolic process	Opa1	5/234	60/28928	0.0833333	10.302	6.5134	0.000126141	0.00362079	0.00275258	Rps7/Rpl23/Rpl5/Rpl11/Ogt	5
GO:2000060	positive regulation of ubiquitin-dependent protein catabolic process	Opa1	5/234	100/28928	0.05	6.1812	4.68691	0.00133887	0.0203883	0.0154995	Trib3/Rack1/Herpud1/Vcp/Dab2	5
GO:2000106	regulation of leukocyte apoptotic process	Atg5	3/63	129/28928	0.0232558	10.6785	5.14694	0.00283024	0.0406291	0.0283639	Bax/Mif/Prelid1	3
GO:2000108	positive regulation of leukocyte apoptotic process	Atg5	2/63	36/28928	0.0555556	25.5097	6.87443	0.00280368	0.0405833	0.0283319	Bax/Prelid1	2
GO:2000241	regulation of reproductive process	Opa1	7/234	224/28928	0.03125	3.86325	3.88486	0.00240622	0.0298607	0.0227006	Vegfa/Cyp51/Calr/Nupr1/Zfpm2/Lhfpl2/Unc5c	7
GO:2000243	positive regulation of reproductive process	Opa1	5/234	111/28928	0.045045	5.56865	4.355	0.00212184	0.027148	0.0206383	Vegfa/Cyp51/Zfpm2/Lhfpl2/Unc5c	5
GO:2000434	regulation of protein neddylation	Opa1	2/234	12/28928	0.166667	20.604	6.13381	0.00407641	0.0405308	0.0308122	Rpl5/Rpl11	2
GO:2000765	regulation of cytoplasmic translation	Opa1	4/234	37/28928	0.108108	13.3647	6.79624	0.000223471	0.00571843	0.00434725	Rpl13a/Pabpc1/Eef2/Pkm	4
GO:2000767	positive regulation of cytoplasmic translation	Opa1	3/234	16/28928	0.1875	23.1795	8.01376	0.000270705	0.00642876	0.00488725	Pabpc1/Eef2/Pkm	3
GO:2001233	regulation of apoptotic signaling pathway	Opa1	16/234	447/28928	0.0357942	4.42502	6.59027	8.55657e-07	5.43177e-05	4.12932e-05	Cth/Rps7/Tpt1/Rpl26/Ghitm/Pycr1/Atf4/Rack1/Rps3/Vegfa/Ctsl/Herpud1/Nupr1/Ddit3/Nrp1/Dab2	16
GO:2001233	regulation of apoptotic signaling pathway	Tfam	15/222	447/28928	0.033557	4.37269	6.31968	2.17685e-06	0.00015567	0.000126295	Cth/Rps7/Rpl26/Tpt1/Ctsl/Ghitm/Vegfa/Rps3/Rack1/Pycr1/Grina/Atf4/Dab2/Trps1/Herpud1	15
GO:2001233	regulation of apoptotic signaling pathway	Atg5	6/63	447/28928	0.0134228	6.16342	5.13984	0.000425009	0.0180059	0.0125702	Tpt1/Bax/Rps7/Mif/Prelid1/Rack1	6
GO:2001234	negative regulation of apoptotic signaling pathway	Opa1	10/234	257/28928	0.0389105	4.81027	5.5407	5.04206e-05	0.00169835	0.00129111	Cth/Tpt1/Ghitm/Pycr1/Atf4/Rack1/Vegfa/Herpud1/Nrp1/Dab2	10
GO:2001234	negative regulation of apoptotic signaling pathway	Tfam	10/222	257/28928	0.0389105	5.07028	5.76384	3.23279e-05	0.00187563	0.00152169	Cth/Tpt1/Ghitm/Vegfa/Rack1/Pycr1/Grina/Atf4/Dab2/Herpud1	10
GO:2001234	negative regulation of apoptotic signaling pathway	Atg5	5/63	257/28928	0.0194553	8.93336	5.96813	0.00024577	0.0133407	0.00931338	Tpt1/Bax/Mif/Prelid1/Rack1	5
GO:2001235	positive regulation of apoptotic signaling pathway	Opa1	7/234	183/28928	0.0382514	4.72878	4.56957	0.000754847	0.0130458	0.00991764	Rps7/Rpl26/Rack1/Rps3/Ctsl/Nupr1/Ddit3	7
GO:2001235	positive regulation of apoptotic signaling pathway	Tfam	6/222	183/28928	0.0327869	4.27234	3.90521	0.00297585	0.0499407	0.0405167	Rps7/Rpl26/Ctsl/Rps3/Rack1/Trps1	6
GO:2001242	regulation of intrinsic apoptotic signaling pathway	Opa1	10/234	194/28928	0.0515464	6.37237	6.78005	4.44371e-06	0.000232836	0.000177006	Rps7/Tpt1/Rpl26/Pycr1/Atf4/Rack1/Rps3/Herpud1/Nupr1/Ddit3	10
GO:2001242	regulation of intrinsic apoptotic signaling pathway	Tfam	9/222	194/28928	0.0463918	6.04514	6.20037	2.0456e-05	0.00123338	0.00100064	Rps7/Rpl26/Tpt1/Rps3/Rack1/Pycr1/Grina/Atf4/Herpud1	9
GO:2001242	regulation of intrinsic apoptotic signaling pathway	Atg5	5/63	194/28928	0.0257732	11.8344	7.07365	6.60481e-05	0.00674857	0.0047113	Tpt1/Bax/Rps7/Mif/Rack1	5
GO:2001243	negative regulation of intrinsic apoptotic signaling pathway	Opa1	5/234	110/28928	0.0454545	5.61927	4.38331	0.00203947	0.026505	0.0201496	Tpt1/Pycr1/Atf4/Rack1/Herpud1	5
GO:2001243	negative regulation of intrinsic apoptotic signaling pathway	Tfam	6/222	110/28928	0.0545455	7.10762	5.64388	0.000210486	0.00862994	0.00700144	Tpt1/Rack1/Pycr1/Grina/Atf4/Herpud1	6
GO:2001243	negative regulation of intrinsic apoptotic signaling pathway	Atg5	3/63	110/28928	0.0272727	12.5229	5.65671	0.00179966	0.0359312	0.0250843	Tpt1/Mif/Rack1	3
GO:2001244	positive regulation of intrinsic apoptotic signaling pathway	Opa1	6/234	73/28928	0.0821918	10.1609	7.07704	2.84486e-05	0.00114452	0.000870082	Rps7/Rpl26/Rack1/Rps3/Nupr1/Ddit3	6
GO:2001244	positive regulation of intrinsic apoptotic signaling pathway	Tfam	4/222	73/28928	0.0547945	7.14007	4.61919	0.00242903	0.0465036	0.0377282	Rps7/Rpl26/Rps3/Rack1	4
GO:2001244	positive regulation of intrinsic apoptotic signaling pathway	Atg5	3/63	73/28928	0.0410959	18.8702	7.14194	0.000549172	0.0198732	0.0138738	Bax/Rps7/Rack1	3

## Sheet: Supplementary Table 7
Transcription factor regulon activity scores (scaled), identified by SCENIC analysis of all perturbation groups.
Regulon	Akap1	Atg5	Dnm1l	Eomes	Mtfp1	Neurod1	Nnt	Nontargeting	Olig1	Oma1	Opa1	Opn4	Park2	Pink1	Polg	Ppargc1a	Rgr	Rrh	Snx9	Tfam
Ahdc1(+)	-1.20174	-1.1669	0.763964	-0.565583	0.896913	0.931248	0.934167	-0.346271	1.70773	-1.55367	-0.0616046	-0.0288725	-0.332623	0.406064	-0.152789	1.80539	-1.42183	-0.0862432	-1.1483	0.620959
Arid3a(+)	-1.87073	0.127866	-0.592816	0.378746	-0.018505	-0.352204	0.0223123	-0.713806	0.09858	-0.226779	2.5829	0.216616	-0.729677	0.740763	1.01664	-1.39399	0.140694	-0.468001	-0.648985	1.69038
Arid5a(+)	-0.293344	0.199856	-0.743323	-0.826217	0.123837	0.597024	1.86838	-0.754444	1.70578	0.394263	-1.18546	-0.883052	-1.12077	-0.0258578	0.806569	1.72108	-1.22022	-1.09682	0.618278	0.114445
Arid5b(+)	0.576497	0.409369	0.760013	-0.612842	1.95341	-0.731832	-0.151313	1.08676	-0.648376	0.493441	-1.17231	0.205405	1.33748	0.546542	-0.728707	-0.391033	-0.0354707	0.226736	-0.511147	-2.61262
Arnt(+)	-0.258588	-0.621159	-0.16255	0.182238	1.80881	-0.124543	-0.706345	0.368333	-0.371116	-0.355652	-0.331868	1.06944	0.128339	1.53344	0.783784	-1.65883	1.69288	-0.234413	-0.808431	-1.93376
Atf1(+)	0.0463259	-0.360064	0.566728	0.0470621	0.507141	1.44199	-0.56069	-0.177206	-2.65162	-0.14005	-0.965328	0.148721	0.338206	-0.462764	-0.475065	1.25249	1.02268	1.81068	-0.222695	-1.16655
Atf3(+)	0.527912	-0.630384	0.0200892	-0.456968	-0.147108	1.49321	-0.960406	0.423526	0.222359	0.484815	0.84912	0.286829	-1.33852	1.83341	0.429633	0.0785595	-1.70991	-0.701635	1.17512	-1.87965
Atf4(+)	-0.693319	-0.784224	-0.148259	0.373555	-1.55627	-0.249134	-0.0946077	-0.579312	0.349118	-0.61898	2.23398	-0.172012	-0.814866	-0.434219	0.502784	-0.135646	-0.130322	-0.304992	0.434204	2.82252
Atf5(+)	-0.665436	1.16665	-0.754836	0.147668	-0.607733	-0.942907	0.128872	-0.659436	0.301514	0.187807	2.58594	-0.459205	-0.568965	-0.00670727	-0.0520862	-0.715944	-0.895723	-0.149401	-0.483964	2.44389
Atf7(+)	0.671214	0.764113	-0.246622	-0.477615	-0.952939	-0.253967	-1.66877	2.08712	0.283331	0.482588	0.306386	-0.16299	-0.44625	1.65361	0.918385	-0.126109	-0.351789	0.321118	-0.629832	-2.17098
Bach1(+)	-0.700596	1.75466	0.302062	-0.943974	2.68414	-1.08898	-0.657202	-0.271988	-1.16974	-0.401384	-0.0533549	0.671343	0.654354	0.0719792	0.151708	-1.05789	-0.11389	1.02935	0.0942793	-0.954878
Bach2(+)	0.491561	0.766924	0.0807899	0.0463677	0.931636	-1.04861	-0.504218	0.899825	-0.235867	0.263138	-1.31944	0.295935	1.68701	1.06993	-0.571204	-0.358027	-0.0997082	0.310797	0.221613	-2.92846
Bclaf1(+)	1.01245	1.28853	-0.85437	-1.13277	2.41451	0.34001	-0.451576	0.158321	-0.585994	1.37893	-0.160154	-0.336391	-0.191821	0.860326	0.308915	-1.1276	-0.494194	-0.114995	-1.7345	-0.577633
Bhlhe40(+)	-0.0812846	2.04704	1.99167	0.285938	-0.612358	-1.02353	-1.21334	-1.12351	-0.202744	-0.360067	-0.424567	0.674039	-0.0690342	1.57614	-0.0437904	-0.48237	-0.426516	-1.21717	-0.407621	1.11308
Bhlhe41(+)	0.348084	-1.2271	0.089934	1.49822	-0.605962	-0.942572	-0.338043	0.490299	0.916553	-0.992449	0.62279	-1.2319	1.30239	-0.136734	-0.496393	-0.673289	1.92841	0.967623	0.121774	-1.64164
Bptf(+)	-0.0321027	1.47961	-1.79309	-1.49044	1.8125	-0.00508586	-0.351806	0.17831	-0.0559895	1.19102	0.311966	0.395644	-1.20332	0.598572	0.487549	-0.917145	-0.654777	0.503942	-1.36464	0.909278
Brca1(+)	-0.368596	0.349552	0.185629	0.7261	-1.44047	2.03416	0.134951	-0.805805	-0.284075	0.290633	0.285377	-2.15517	0.276879	1.36903	1.37806	-1.07418	-0.254316	-0.887271	-0.392204	0.631713
Cebpb(+)	-0.812716	-1.89365	1.3745	-1.01414	-0.0364787	-1.52482	0.347654	-0.112229	-0.0676816	-0.659525	0.729461	0.774458	0.045824	0.355519	-0.610306	1.13073	0.745582	0.165405	-1.03042	2.09283
Cebpd(+)	-0.2144	1.1436	-0.289216	-0.147974	3.46769	0.40161	-0.548725	-0.102712	-0.252378	-1.04701	0.152912	-0.321458	-0.925248	-1.12548	0.259661	0.221287	-0.0799213	-0.0312486	0.541805	-1.10279
Cebpg(+)	-0.500418	-0.363843	-0.248914	-0.191941	-0.97771	-0.334339	-0.146999	-0.502716	-0.185306	-0.34812	2.59685	-0.310123	-0.424568	-0.333504	0.520855	-0.219298	-0.350763	-0.592222	-0.101249	3.01432
Champ1(+)	-0.365112	-0.822211	-0.0674167	-0.0709851	-0.698698	0.458939	0.0759815	3.62523	-1.24042	0.00254668	0.494158	0.307141	0.0431266	-0.663836	-0.310057	0.235422	-0.0304049	-0.954496	0.680016	-0.698928
Chd1(+)	0.810662	2.49687	-0.74989	-0.404995	1.42121	-0.302197	-0.496662	0.473032	-1.49433	0.641679	-0.755092	-0.195443	1.00155	0.462183	0.317148	-0.560613	-0.732927	0.362165	-1.7019	-0.592446
Churc1(+)	0.801124	-1.30836	0.328902	-0.869236	0.0243748	-0.607151	0.0874296	2.26015	-0.653014	-0.77614	0.77795	0.266957	-0.665287	0.239231	2.39538	-0.705441	-0.0374649	-1.31239	0.103001	-0.35001
Clock(+)	2.34816	0.207118	0.174432	-1.09442	0.1969	0.0625589	-0.524176	-0.73074	-0.911646	1.01169	-0.180953	-0.346933	-1.07818	-0.267285	-0.558416	-0.645312	0.198291	0.879605	2.33079	-1.0715
Creb1(+)	0.395348	0.0432825	-1.09603	-0.405664	0.666678	-0.162153	-0.824245	-1.45594	1.85963	-0.588412	-0.0288985	2.22218	-0.830157	-1.67289	0.312866	-0.376363	0.628666	0.641746	-0.258016	0.928371
Creb5(+)	-0.342976	2.18124	0.0280023	0.342605	0.805837	0.447725	0.866855	0.591469	0.57141	-0.263338	-1.12814	0.924345	-0.091006	0.0261551	-0.552261	-0.902383	-0.272952	-0.98701	0.431892	-2.67747
Crebl2(+)	-0.0211269	-0.795326	-0.463524	-1.16764	0.346232	0.309513	-0.154329	0.750711	2.75988	-0.0997268	0.160969	0.127676	2.03328	0.222732	-1.15154	-0.853249	0.247272	-0.359792	-1.16764	-0.724386
Crem(+)	0.505574	0.588027	-0.145817	-0.890891	2.57131	0.0935595	-0.432641	-0.39883	-0.57706	0.00418307	0.657441	-0.318455	-0.787936	0.124708	0.957516	-0.725881	0.980536	0.645072	-2.4812	-0.369206
Cux1(+)	-1.35897	1.54895	-0.763761	0.399787	1.86658	-0.924824	0.0785223	1.08884	0.742427	-0.263327	0.256462	-1.59595	0.122634	0.914753	-0.204909	0.0783772	-0.574652	-0.817495	0.962585	-1.55603
Dbp(+)	-1.57353	0.757251	-0.818531	-0.898968	-1.04001	-0.374406	-0.351841	0.174459	0.940148	0.132623	2.3678	-0.855004	-0.810335	0.0310963	0.153771	-0.0210277	1.88162	-0.876143	0.29881	0.882225
Ddit3(+)	-0.362847	-1.09433	-0.12874	0.0865378	-0.678601	-0.163389	-0.0549636	-0.672952	0.163508	-0.466984	2.6606	-0.235283	-0.601943	-0.292468	0.588009	0.00456297	-0.381577	-0.864265	-0.256701	2.75183
Ddx20(+)	0.235258	-0.062064	-0.482225	0.363761	-0.986249	-1.28708	0.473138	0.0298189	1.13611	-0.68539	-1.59687	0.539184	1.20279	-0.699333	0.500557	0.258594	1.28466	0.767986	1.25506	-2.24771
Dlx1(+)	1.49972	0.379159	-0.47407	1.06402	0.0267208	-0.62625	0.677008	-1.31307	1.11679	0.214378	-0.513294	0.966978	0.64707	-0.368903	-0.256445	0.378261	-1.77423	-0.6575	1.1428	-2.12914
Dlx2(+)	0.29925	1.03467	-0.735943	0.283069	-0.783633	0.505636	0.66457	-1.29341	-0.174092	1.26547	0.706474	0.612127	2.08296	-0.84446	-0.723198	-1.10634	1.03787	-1.23983	-0.0713222	-1.51987
Dlx3(+)	-0.0923379	-0.353278	-0.834804	0.120119	0.807126	1.17044	0.444193	-0.914609	0.877071	-0.663121	0.197813	0.865543	-1.12398	1.40919	0.846816	-2.20267	1.53214	-1.22343	-0.616748	-0.245476
Dlx4(+)	-0.350581	0.34206	-0.26669	-1.24476	0.937926	1.64801	0.0801727	-1.53718	-1.52349	0.690967	0.130104	-1.09604	-1.31499	-0.126418	-0.714598	0.447599	1.11507	1.5452	1.0092	0.228446
Drap1(+)	-1.10223	-1.63906	0.112414	1.29629	-2.10163	0.382348	0.100329	-0.48102	0.69684	-0.880758	0.792888	-0.223648	-0.662861	-0.65081	0.266925	0.437658	0.540808	-0.0288985	1.18596	1.95845
E2f1(+)	-0.526389	-0.113552	0.664138	1.65476	-1.67076	0.986359	0.371666	-1.18347	0.00525561	-0.826606	0.657535	-2.20218	0.460271	-0.155033	1.12692	0.0901269	0.965764	-0.528371	-0.757586	0.981145
E2f2(+)	0.88479	1.12155	-1.35649	0.387956	-1.0395	2.17986	0.778157	0.346084	-1.0227	-1.23523	0.146158	0.40228	0.971677	-0.924174	0.10369	-0.117046	-1.12909	0.463409	0.489282	-1.45067
E2f3(+)	1.60783	1.59635	0.245839	0.12796	0.0162801	0.580659	0.223037	-0.379089	-0.402869	0.648221	-1.34453	-0.436803	1.56885	0.0217245	-0.44431	-0.00322317	-0.0694766	-0.569933	-0.222557	-2.76395
E2f5(+)	-0.223607	-0.223607	-0.223607	-0.223607	-0.223607	-0.223607	-0.223607	-0.223607	-0.223607	-0.223607	-0.223607	-0.223607	-0.223607	-0.223607	-0.223607	-0.223607	-0.223607	-0.223607	4.24853	-0.223607
E2f6(+)	-0.162867	0.424561	-1.23214	0.648238	1.64349	0.396809	0.219617	-0.784179	1.7328	-0.0511318	2.11981	-0.985084	-0.631716	0.156585	0.175615	-0.968057	-0.654741	-0.100337	-1.72785	-0.219419
E2f7(+)	0.53513	0.554233	1.22463	1.4351	-0.940469	1.73057	0.719248	-0.981311	0.350214	-0.184171	-1.00071	-1.71743	0.756981	0.0916975	0.394761	-0.31557	0.366838	-0.0553057	-1.40613	-1.55831
E2f8(+)	0.101854	0.324961	0.728366	0.95946	-1.28802	2.27597	0.715025	-1.70691	0.511896	-0.176488	-0.438893	-1.98813	0.673202	-0.0494083	0.290782	-0.309426	0.307586	0.136215	-1.37402	0.305981
E430018J23Rik(+)	0.185592	0.272076	-0.990593	-2.00005	0.013072	1.23473	0.00520534	0.0520696	1.48377	1.06296	-1.2472	0.236645	-1.62035	-0.270495	0.471406	1.07746	-0.245318	1.3766	-1.18132	0.0837357
Ebf1(+)	0.321154	0.469655	0.741011	-1.29651	1.45609	-1.07052	0.0911948	1.46403	0.87928	0.13659	-0.023778	0.653758	0.795388	-0.12296	-1.15812	-0.107172	0.703039	-0.474821	-0.983046	-2.47426
Egr1(+)	-0.55545	1.77402	0.466294	0.139205	2.69213	-0.636662	0.0453609	-0.00043159	-0.762329	0.202402	-0.148383	1.46723	-0.613104	-0.665458	-0.608044	0.432547	-0.162351	-0.57412	-1.1542	-1.33865
Elf1(+)	-0.0364674	-1.37906	0.95838	-0.618615	2.05006	-1.40863	-0.165014	1.20133	-0.387253	0.401873	0.417025	0.438721	0.638261	1.53059	-1.02765	-0.315473	-0.351286	0.1394	-0.257015	-1.82917
Elf2(+)	-1.30265	0.392681	-0.164397	2.41751	-1.78424	0.300725	-0.861266	-1.3838	-0.0667132	0.504024	-0.228758	1.52775	0.669342	-0.484849	-0.393235	-0.342604	-0.316286	0.734482	-0.241905	1.02418
Elf4(+)	-0.283574	0.967649	-0.453506	-1.45497	-0.530149	0.674379	-0.0433033	-0.951401	-0.321775	-0.690212	-0.164747	0.562905	-1.15879	-0.052498	1.13216	0.701278	0.86157	2.79834	-0.539477	-1.05388
Elk1(+)	-1.2384	1.61071	-0.665039	-0.61342	0.505802	-0.204126	-0.163561	-0.551604	-0.181851	0.263028	1.81189	-0.396776	-0.669435	-0.134046	0.960254	-0.778941	-0.407523	-0.435734	-1.18604	2.47481
Elk3(+)	-0.155297	0.434229	-1.30079	0.227435	2.02625	-0.767787	0.426947	1.81386	-0.594391	0.792876	-1.75994	0.908793	0.0693579	0.170153	1.02463	-0.285568	-1.18933	-0.418189	-0.392741	-1.0305
Elk4(+)	0.513737	1.12284	1.24644	-0.785392	1.55003	-0.841875	-0.263236	-0.561521	0.258305	-0.962282	0.336053	0.318221	-0.385636	1.95317	0.451834	-0.896703	-1.34272	-1.78927	-0.519002	0.597005
Eomes(+)	0.445569	1.56078	1.02005	-0.352394	-0.50105	0.184479	0.794435	1.31998	0.399403	0.0049879	-1.7121	0.30216	0.731797	0.657302	-1.30521	-0.488061	0.2009	-0.920755	0.0161703	-2.35845
Ep300(+)	0.177555	1.22936	-0.902044	-1.64175	2.36556	-0.315829	-0.489148	0.617026	-0.477168	1.23483	0.0987263	0.624348	-0.745108	0.762096	0.187868	-0.95475	-0.306569	0.349946	-1.78331	-0.0316362
Epas1(+)	-0.648785	2.08708	-0.827103	-0.827103	1.64851	-0.338797	-0.827103	-0.827103	0.206108	0.988048	-0.265949	-0.827103	-0.827103	0.639637	-0.827103	1.26368	1.48349	0.287895	-0.7341	-0.827103
Erf(+)	0.371876	0.615824	1.33024	0.363506	-1.41083	0.727274	1.46427	1.00676	-1.96211	-0.831982	-0.204473	-0.873483	0.624321	-1.38173	-1.1408	0.187689	0.679412	-0.797467	0.43524	0.796457
Erg(+)	0.157065	-0.433216	0.00791806	-2.19183	1.30032	-0.989641	0.279961	-1.16704	1.70941	1.03248	0.325949	-0.79469	-0.373199	0.935507	1.25693	-1.31552	-0.491797	0.741826	0.126965	-0.117398
Esr1(+)	-0.117716	0.799057	-0.93946	-1.95676	1.84847	-0.377157	0.692953	-0.125458	-0.315155	0.743219	0.460628	0.564466	1.40819	0.583583	-0.530761	-1.58956	0.828206	-0.319076	-1.57215	-0.0855187
Esx1(+)	-0.340588	1.22865	-1.09099	0.578301	1.51867	0.147551	-0.847967	-0.237419	1.58756	0.477143	-1.11814	-0.693145	-0.913346	0.654673	-0.500449	0.393011	0.332742	-1.92894	-0.738331	1.49102
Ets1(+)	0.701175	0.105777	0.918843	-0.220986	0.50608	-0.460838	-0.348905	0.959035	-1.42434	0.29255	-1.15035	0.462993	-1.65662	-0.521115	-0.396269	-2.05519	0.511025	1.3649	1.1294	1.28283
Ets2(+)	-0.0582689	0.477806	-1.64011	0.260757	1.18804	0.551025	0.310331	-0.017551	-0.395604	-0.256265	-1.48198	0.678088	0.569481	-0.0103975	0.123734	-1.65104	0.709309	0.955847	-1.99902	1.68581
Etv2(+)	-0.140847	0.550079	0.614617	-2.09318	1.81178	-1.41474	0.417446	-0.874568	-0.268248	0.859361	-0.543977	-0.354469	-1.52594	1.64608	-0.605822	0.481627	-0.0264138	0.411524	0.750164	0.305525
Etv3(+)	0.430242	1.54675	-0.38061	0.85022	1.26843	-2.51967	0.086699	1.42813	0.310928	0.0880587	0.685999	-0.332342	-1.65458	-0.540963	-0.0352765	-0.93966	-0.894615	0.297392	0.23837	0.0665073
Etv4(+)	-0.673967	0.373306	-2.11472	1.47585	1.5247	0.253207	0.0917149	0.71161	0.858067	0.321048	-1.09437	0.558703	-1.77822	0.0826275	0.113966	-0.157975	-0.111043	-1.60768	0.510705	0.662467
Etv5(+)	0.179101	-0.400724	0.643298	-1.13551	2.14542	-1.45098	-0.404868	1.37019	0.652844	-0.212239	-0.246043	-0.018199	0.850818	0.310098	0.412794	-0.227614	-0.129475	-0.0695154	0.311601	-2.58099
Etv6(+)	0.539454	2.0153	-0.632141	-1.22769	0.296223	-0.416169	-0.665944	0.243985	0.350825	0.413008	-0.61807	1.13031	2.10176	-0.302035	0.256097	0.563864	-1.67206	-0.273722	-0.894472	-1.20853
Evx2(+)	1.366	0.115479	-0.368179	-1.09465	0.0350701	1.55575	0.448031	-0.835284	0.103667	-0.0731058	-1.13305	0.719092	0.442411	0.580084	-0.302072	1.9331	-0.436173	-0.697527	0.0104423	-2.3691
Fos(+)	-0.274982	0.827741	-0.643361	0.0407866	1.59121	-0.0801318	0.102345	0.741298	0.783035	0.250803	-2.00524	0.335547	-0.568618	0.636448	-0.763106	0.0758336	1.10307	1.14353	-1.08141	-2.21479
Fosb(+)	-0.897743	0.573269	-1.19013	1.39872	1.21272	0.331179	-0.352935	-0.0197694	1.67444	-0.995951	0.317512	-0.315242	-1.39882	-0.141388	-0.6745	-0.507408	1.55348	0.323506	-1.7079	0.816943
Fosl1(+)	-0.229518	0.979739	-0.419061	0.588869	0.736559	0.212533	0.335099	0.0900244	-0.474424	-0.06279	-2.33259	0.600992	1.62746	0.146775	-1.45941	0.36383	1.37257	-0.260005	0.138503	-1.95515
Fosl2(+)	1.07541	1.14798	0.497379	0.754132	0.269361	-0.404181	1.20123	0.223405	-1.17183	-0.180626	-1.76347	0.442856	1.11651	-0.341635	-2.04505	-0.440713	1.19487	-0.498398	0.259155	-1.33638
Foxa3(+)	-0.610982	-0.494114	-0.660083	0.784691	-0.482747	-1.07428	1.61103	1.90561	1.07988	-0.619709	0.949025	-1.01804	1.55744	-0.665184	0.755156	-0.565248	0.16055	-0.546653	-0.953856	-1.1125
Foxf2(+)	-0.679961	-0.0050091	-0.358716	-1.60644	1.94346	-1.6173	-1.03961	2.17433	0.567147	0.236518	0.125944	0.518179	0.923979	0.443818	-0.766608	-0.807869	0.350486	0.281839	0.00271196	-0.686902
Foxg1(+)	-0.0611115	0.600929	0.576348	-1.63347	-0.0718274	-0.0358417	0.100009	-0.77118	1.63189	0.572969	-0.965428	1.79589	-1.09675	0.176582	-0.313847	-0.293222	1.21259	0.850759	-2.05246	-0.22283
Foxj2(+)	-1.02748	-0.282884	-0.568654	-0.437696	-1.09885	-0.215012	-1.01886	0.195168	-1.09885	-1.09885	-1.09885	1.70196	-0.293103	0.207655	0.974996	1.74799	-0.175082	1.31704	1.02292	1.24645
Foxj3(+)	0.315524	0.597422	0.412933	-1.25173	0.726538	-0.0493658	-1.38901	0.729743	1.51736	-0.365938	-0.43696	-1.21132	0.90916	0.189503	-0.304032	-1.81598	1.58931	1.03377	-1.35869	0.161763
Foxk1(+)	0.131719	-1.50985	0.0978922	2.16778	-0.0406802	-0.842225	-1.10305	1.67991	-0.594668	-1.42357	1.63638	0.121671	0.625923	-0.195793	-1.11394	-0.261638	-0.031863	-0.203588	0.530459	0.32913
Foxk2(+)	0.875965	-1.23378	-0.0190791	-0.48803	-0.603138	1.08598	2.01334	1.16085	-1.07301	-0.546197	0.292867	-0.578392	0.584681	1.38566	-1.41149	-0.0733566	-0.40172	-0.537276	0.97762	-1.41149
Foxl1(+)	-1.17131	1.43254	-0.49897	0.658374	0.623432	1.37477	-0.242848	1.1331	-0.326515	-0.149744	-1.46497	-0.0347164	-1.92023	0.310959	0.109277	-0.498128	-0.407454	0.0475802	1.97153	-0.946684
Foxm1(+)	-0.212579	-0.106056	-0.0175512	-2.36859	0.0286944	-0.423605	0.246458	-1.01933	1.44914	-0.428962	0.418732	1.26562	-1.44347	0.0945642	-0.231199	-0.266937	1.00702	0.814032	-0.703949	1.89797
Foxo1(+)	0.758205	1.16318	0.793642	-1.14131	1.23906	-0.465541	0.826636	0.641293	-0.756581	-0.221837	-0.266973	1.0844	1.39455	-0.437769	-1.71608	-0.780033	0.856014	-0.644087	-0.50009	-1.82669
Foxo3(+)	-0.88572	-1.14202	0.104923	-0.258515	1.62436	-0.0517297	0.326219	1.75184	-0.853332	1.64065	0.408091	-1.09167	-1.6188	0.38538	0.367911	0.405428	-1.22088	-0.537156	-0.446523	1.09154
Foxp1(+)	-0.43149	-0.858724	-0.407403	-1.1018	2.46493	-1.38467	-0.00797798	1.54946	-0.612285	0.511137	0.34208	0.182424	-0.0598397	-0.744038	1.0239	0.386441	-0.0193322	-0.646447	1.19628	-1.38264
Gabpa(+)	-0.605849	0.613424	-0.415872	-0.313023	-0.644046	-0.552699	-0.71815	0.261621	-0.759674	0.0312113	2.71535	-0.129988	-0.473172	0.00792463	0.0225452	0.429558	-0.405845	-0.936766	-0.722648	2.5961
Gabpb1(+)	0.633089	1.29944	1.60409	0.66198	1.17055	1.18108	0.218771	-1.34137	1.59135	-0.390689	-0.0786834	-1.41879	-0.590689	-0.136828	-0.498336	-0.977071	-0.89043	-1.41879	-0.22263	-0.396051
Gata2(+)	0.823737	-0.696806	0.79526	0.576461	-1.63136	1.68205	0.55609	-0.346097	-0.81147	-1.33469	0.0119152	-0.399904	1.28225	0.767567	-0.36674	-1.96621	-0.895799	0.786655	0.671617	0.495472
Gata3(+)	1.02786	0.517473	0.267811	0.700796	-0.626719	0.544897	0.227311	0.678243	-1.03607	-0.0641441	-1.15303	-0.0303614	0.881694	-0.207274	-1.49615	0.576629	-0.43241	0.464865	1.74206	-2.58349
Gata4(+)	-0.243575	-0.843518	-0.461112	-0.680407	-1.14269	-1.01618	-0.68947	-0.440732	0.717703	2.73574	2.12709	-0.086979	-0.756349	-0.0880046	0.0493375	0.543193	0.454148	0.719281	-0.521069	-0.37641
Gata6(+)	-0.0856974	-0.81209	0.208938	0.51398	1.4114	-0.695444	0.0223169	-0.090695	-0.634664	1.86039	-0.457081	-0.276963	1.3168	1.01641	-0.707261	-1.49162	-0.534895	0.914292	0.618295	-2.09641
Gatad1(+)	-0.00357662	-1.7788	1.1143	1.40976	-1.45209	0.0682143	-0.211971	-1.15394	-0.721792	-0.990884	0.901035	-0.795214	-0.201547	-0.853608	0.523467	0.576678	0.419487	0.61189	0.554626	1.98397
Gli1(+)	-0.151782	-0.202766	0.810979	-1.14122	1.66217	0.659197	-0.212317	-0.618422	-1.09052	-0.610643	0.558563	1.86797	-1.71433	-0.324919	0.993491	0.0598522	-0.993784	-1.22284	0.644889	1.02643
Glis3(+)	0.680637	0.910012	0.435523	-0.650071	1.52694	-0.506033	-0.0281135	0.855684	-0.467332	0.329745	-1.316	0.302867	1.43424	0.376505	-0.661348	-0.280441	0.158565	0.288752	-0.45911	-2.93102
Gmeb2(+)	-0.787399	0.578525	0.270635	-0.0157249	2.30538	-0.0760107	1.33848	-1.26054	0.203406	-1.03364	0.803835	-2.16628	-0.268584	1.16148	-0.162257	-1.09301	0.105148	-0.231395	-0.0114038	0.339352
Gtf2f1(+)	-0.867659	0.412545	-0.24441	-0.867659	-0.867659	-0.398989	-0.17453	-0.867659	-0.867659	-0.286795	-0.8356	-0.214869	2.28756	0.192094	-0.276106	0.400114	0.579703	-0.867659	1.49142	2.27381
Hcfc1(+)	0.302465	0.713897	-0.936839	1.48145	-0.797656	0.624326	-0.875995	0.995783	1.1178	-0.090448	1.20619	-0.0972278	-1.47152	-0.780127	0.523146	-1.1261	0.50097	0.698997	-2.17479	0.185663
Hes1(+)	-0.660381	1.52091	-0.614476	0.49449	0.889248	-0.446355	-0.449749	-0.641669	0.560899	0.74415	-2.24082	-0.18867	-0.838973	0.936044	0.0433794	0.171587	2.00352	0.705145	-0.996862	-0.991419
Hey1(+)	-0.895908	-1.668	0.0863705	-0.448552	1.44062	-0.185697	-0.196313	-0.484047	1.75994	0.0141659	-1.04819	-0.210136	0.231853	1.99932	-0.395117	-0.934302	0.200475	1.62732	0.00884284	-0.902646
Hey2(+)	-1.24179	-0.37045	-0.484375	-0.575406	-0.622713	-0.425802	-0.572271	-0.644602	0.582194	-0.14721	0.383439	-1.506	-0.661487	1.05147	-0.599548	0.145499	1.83415	2.16688	1.63751	0.0505026
Hic1(+)	-1.04107	-0.512886	-0.150351	0.243991	1.22429	-1.15061	0.57985	2.28773	0.825215	1.55622	-0.416629	0.502199	0.993897	-0.329508	-1.19683	0.0788709	-0.669817	-0.983687	-0.964666	-0.876213
Hinfp(+)	0.532932	-0.355512	-0.355512	-0.355512	-0.355512	-0.355512	-0.355512	-0.355512	-0.355512	-0.355512	-0.355512	-0.0183923	1.30033	-0.355512	-0.355512	-0.355512	-0.355512	3.87331	-0.355512	-0.355512
Hltf(+)	0.55814	-0.493987	0.537607	-2.88799	0.856269	-0.394025	0.532015	-0.0465512	1.21196	0.267975	0.0838793	1.29044	-1.3684	-0.497433	-0.591958	-0.00528619	1.34729	0.469088	-0.956587	0.0875587
Hmbox1(+)	0.954304	-0.439772	0.760918	-0.00415388	3.21649	-0.0781861	-0.276361	0.318889	-0.586724	0.139634	0.231059	0.231382	-1.01567	0.473203	-0.43649	-0.521168	-1.45125	0.281811	-1.53015	-0.267759
Hmga2(+)	0.602525	0.326095	0.767374	-0.463709	1.36936	-0.565405	-0.228644	0.954862	-0.316198	0.297432	-1.35598	0.299452	1.43798	0.588251	-0.639717	-0.121677	0.248391	0.497828	-0.738863	-2.95935
Hnf1b(+)	-1.65544	-0.150593	0.227164	0.637378	1.09158	-0.403958	0.0486685	1.7311	-0.442352	0.440889	-0.0649092	-1.11979	0.330352	-0.0970911	-2.29945	1.86661	0.641305	0.137267	-0.590875	-0.327846
Hoxa1(+)	-0.526983	0.540129	0.513948	0.29639	-0.229965	0.934164	-0.437991	-0.580147	1.57957	-0.978581	0.556769	-0.648116	-0.414203	-0.743935	0.138539	3.04674	-0.530613	-0.763192	-0.788562	-0.963964
Hoxa10(+)	-1.39921	0.684519	0.68389	-0.672806	1.12429	-0.706774	0.0892231	1.79821	-1.41453	0.211392	-0.899981	0.200609	1.25546	-0.0516529	-1.75077	0.302031	1.49367	-0.733927	0.228283	-0.441922
Hoxa13(+)	-1.10869	-0.0214222	-0.148576	-0.0504864	-0.0483862	-0.621719	-0.659704	0.227238	-0.646838	-0.0125924	2.47624	-0.763624	-0.866826	-0.325339	-0.892131	0.39211	0.611604	-0.864556	0.860394	2.46331
Hoxa2(+)	0.171865	0.865605	-0.373919	-0.604134	2.11818	-0.411156	0.490214	0.943277	-0.421404	0.118661	0.0637748	0.345711	0.0306915	0.934379	-2.24533	-1.34914	0.157804	-1.29442	1.24793	-0.788585
Hoxa3(+)	-1.01334	1.34116	-0.953024	0.290027	-1.02655	-0.79726	0.859741	-1.52576	-1.0742	0.0303874	1.5113	0.638679	-0.950385	-0.546437	1.85012	0.276772	0.280195	-0.639539	0.310951	1.13718
Hoxa4(+)	0.392171	1.88715	0.447656	0.930985	0.660038	-0.360276	0.428421	-0.764017	-0.119685	0.895351	-1.10846	-0.705685	0.587055	-0.00839736	0.892557	0.0464311	-0.431079	-1.41042	0.365153	-2.62496
Hoxa5(+)	-0.743396	-0.651082	0.342223	0.821353	1.1712	-0.975507	0.486065	1.13562	0.0590629	-0.542511	-1.48989	-0.863635	1.66417	0.0144987	-0.538648	1.02131	-0.148628	1.20709	0.155088	-2.12438
Hoxa7(+)	0.376934	-0.72873	0.402968	1.82132	-0.954042	1.51514	-1.40138	0.0733137	-0.60569	-0.451972	0.0964298	-0.846546	0.496876	0.0920123	-0.622433	0.274384	0.0303762	-0.818525	-1.13668	2.38624
Hoxa9(+)	-1.86521	0.416498	1.33939	0.30302	-1.30001	-0.103451	0.889965	0.809456	0.0223685	-0.364479	-1.27743	-1.53666	-0.322698	-0.155252	0.372737	0.72902	1.38241	-0.491227	-0.558513	1.71007
Hoxb13(+)	-1.63697	0.174344	-0.548294	2.03782	0.858118	-0.635562	-0.0986134	2.19919	-0.530197	-0.118147	-1.11547	0.943591	-0.120774	0.680538	-1.19737	-0.0752256	0.36323	-0.769564	0.384119	-0.794753
Hoxb2(+)	-0.126699	0.884662	-0.636658	2.73495	-0.74874	-0.751224	0.133178	0.412965	-0.103017	-0.143289	1.22029	-0.0677414	-1.43431	-0.12384	-0.638979	0.326569	1.28914	-1.42951	0.2595	-1.05724
Hoxb3(+)	-0.366665	0.214872	-0.262968	0.15564	-0.94755	-1.68236	-0.480576	-0.178668	0.441474	-0.107053	1.13465	-0.885165	0.428018	-0.400066	2.18539	-0.549371	1.26507	-1.01839	-0.859504	1.91321
Hoxb4(+)	-1.46256	-0.202225	-0.879149	0.828197	-0.148722	0.0255319	0.428099	0.972238	-1.13376	1.06976	-1.57725	0.463718	1.06176	0.670265	0.0965102	0.0749923	1.72337	0.751813	-1.12182	-1.64076
Hoxb5(+)	0.524188	2.37058	-1.51871	1.4658	-0.531851	0.513826	-0.283526	-0.21617	0.493681	-0.520326	-0.0839763	-0.276657	-1.54541	-0.0458824	-1.0398	1.14502	0.943906	-0.370779	0.210255	-1.23417
Hoxb8(+)	-0.576502	-0.00534546	0.205693	-0.313203	-0.825512	-0.696438	-0.0833953	-0.473193	-0.0550364	1.64127	0.414274	-0.0537366	0.0664208	-1.34064	1.63359	2.17209	-1.09885	0.843758	0.295126	-1.75036
Hoxc10(+)	0.696309	0.615053	-1.13896	-2.07212	1.30545	-0.453972	0.0661969	-0.97333	0.0413093	0.713826	-0.266656	-0.874675	0.419355	-1.06581	-0.160917	1.21072	1.37261	1.50471	0.217389	-1.15648
Hoxc13(+)	-0.374273	-1.19471	-0.27439	0.148476	1.06076	-0.5636	0.339228	0.294232	-1.42032	1.43051	1.51049	-0.81023	-1.1415	-0.515292	-0.737738	-0.292221	0.849092	-0.96335	0.515698	2.13914
Hoxc9(+)	-0.0497901	0.793251	-1.03713	-0.0323871	2.25121	0.183254	-0.0624174	1.7803	0.604029	-1.60863	-0.302616	-0.642216	-0.387795	0.284655	-1.18427	0.883293	0.904535	-0.74668	-0.34576	-1.28482
Hoxd10(+)	-0.0182978	-0.145183	-1.15153	-1.42314	1.44752	-1.29926	1.22727	0.995769	-0.58109	-0.725586	1.40858	-0.205295	0.267799	-0.279515	-0.585947	0.858206	0.552249	-0.882048	-1.14403	1.68352
Hoxd11(+)	0.0767571	0.310242	0.0473351	1.09686	1.32076	-0.79597	-0.0126532	-0.457682	0.000436222	-0.565682	-1.73618	0.530059	1.68708	0.752213	-1.47999	0.0247526	1.68351	-0.266031	-0.594728	-1.62109
Hoxd12(+)	-0.204092	0.587216	0.259497	1.1508	-0.649403	-0.341183	2.69166	-0.502693	2.30548	0.178306	-0.0870942	-0.771484	-0.771484	-0.771484	-0.771484	-0.353733	-0.365311	-0.0405461	-0.771484	-0.771484
Hoxd13(+)	1.06816	1.0777	-0.180982	-2.28334	0.535096	0.225343	0.54542	0.114038	0.443192	0.560344	-1.63186	1.04818	-0.407194	-0.0466591	-1.4625	-0.358352	1.20398	1.15921	-0.744604	-0.86517
Hoxd8(+)	-0.5617	0.0718024	0.461996	-1.09616	-1.43913	-0.567957	0.202682	1.40129	1.31896	-0.0230407	-0.883532	-0.0859026	0.733998	0.998638	0.10646	-0.253607	1.81036	0.574228	-0.583406	-2.18599
Hoxd9(+)	-0.970941	0.833119	-0.31632	-0.473367	-0.271203	-0.586606	-0.880547	0.662846	-0.209843	-0.815068	2.35351	-0.633103	-0.370383	0.845318	-0.360923	-0.201263	2.42795	0.631607	-0.664597	-1.00019
Hsf1(+)	-1.33824	-1.31869	0.633829	-0.789224	0.653783	0.334698	-0.713295	-0.779946	-0.317153	-0.275871	-0.726929	-1.08158	0.605922	1.13535	-0.487452	2.45842	1.64137	0.31168	-0.276473	0.329815
Hsf2(+)	0.736144	0.338295	-0.178116	1.57217	-0.398014	2.26064	-0.587673	0.520273	-0.883717	-0.847135	0.617005	-0.974181	-0.576808	-0.524492	0.212173	-0.794277	0.933145	-1.13421	1.20414	-1.49536
Hsf5(+)	0.211465	2.75409	-0.817034	-0.488839	-0.593369	-0.175672	-0.720509	0.807002	-0.72495	0.0185317	1.26461	-0.264697	-1.01293	-0.830897	-1.01293	1.57217	0.628506	0.181073	-1.01293	0.217323
Ikzf2(+)	0.391751	3.08242	-0.0554992	-0.376324	-0.00104992	-0.412606	0.703924	-0.0886069	0.819593	-0.59639	-0.614226	-0.152587	0.225452	-0.545459	-0.147338	-0.0910901	0.430974	-0.433323	0.354633	-2.49425
Ilf2(+)	-0.460564	0.477257	-0.34335	0.525096	-0.390954	1.50397	0.838005	0.0791297	0.84397	-0.210284	-0.466105	0.600616	-1.74219	-1.53022	-1.21663	0.0772993	1.9486	-1.35032	1.0761	-0.259428
Ing4(+)	1.21425	0.307488	-0.972531	-0.198367	0.623849	0.672234	-0.541482	1.88908	0.430308	-0.557397	0.24028	1.13218	-1.12328	0.360318	-1.86204	-0.226115	1.31324	-1.63907	-0.635287	-0.427664
Irf1(+)	0.0347058	0.290931	-0.191206	-0.300738	1.89275	-0.175918	0.82329	-0.217645	1.74759	-0.0961965	-1.26162	1.50103	0.199473	-0.648551	-0.156538	-0.870147	0.711436	-1.81733	0.108757	-1.57407
Irf2(+)	-0.115666	1.82098	0.986531	0.631371	2.03063	0.747505	-0.900999	1.80182	-0.683167	-0.838763	-0.683011	-0.000473955	-1.03563	-0.305843	-0.312721	0.0693814	-0.75427	-1.01669	-0.797904	-0.64308
Irf3(+)	0.905891	-1.01823	-1.34441	1.42807	0.829787	-0.252934	1.67879	-1.48974	-0.0959663	0.176306	1.5812	0.0192736	-0.750995	-0.290634	-0.407437	-1.1184	-1.01949	-0.53134	0.592907	1.10735
Irf5(+)	-0.367447	0.390243	1.08763	-0.388932	-1.32326	-1.12806	1.24324	-1.26092	1.20034	-0.777992	-0.465434	-0.79465	1.86823	-0.68691	0.293624	1.26949	0.939487	-1.18948	-0.381005	0.471818
Irf7(+)	0.259598	-1.41295	0.392349	-0.911144	-0.901825	1.15677	1.4553	-0.868193	0.416662	-0.860274	-0.790076	-0.237067	-0.17928	-0.953868	1.48729	1.27521	0.232166	-1.30787	1.66857	0.078632
Jdp2(+)	-0.318735	-0.0600375	-0.188068	-0.0565344	-0.1842	-0.812518	-0.501242	-0.620982	-0.122515	-0.705019	2.56238	-0.486779	-0.550892	-0.108803	0.696834	-0.317959	-0.217553	-0.617126	-0.34965	2.9594
Jun(+)	0.433624	2.33255	0.0734743	1.01134	0.703616	-0.313546	-0.694303	-0.257094	0.0191841	-0.541492	-1.62739	0.0082438	0.660604	0.0984297	-0.525964	-0.379005	0.309751	0.248351	0.954461	-2.51484
Junb(+)	-0.889103	2.01083	0.724306	-0.598769	1.80912	-0.289462	-0.637094	0.787968	-0.894675	-0.139688	-1.12018	-0.233875	0.658327	0.587856	-1.58961	0.772623	1.04681	-0.220433	-0.637703	-1.14724
Jund(+)	-0.565003	-1.82742	-0.0466428	0.677315	-0.888056	0.200204	-0.311842	-0.483417	1.3758	-0.574526	1.65198	-0.385732	-1.01179	-0.757941	0.110894	-0.0424685	0.431611	-0.106295	-0.0557052	2.60903
Klf4(+)	-0.0212572	-1.22928	-0.803389	0.587169	2.73933	-0.160514	0.0507862	-0.466977	0.633352	0.139547	0.0994647	-1.31575	-0.198373	1.43206	-0.280452	-0.292233	1.10762	0.111406	-1.70615	-0.426372
Klf5(+)	0.821184	2.32032	-0.0346769	1.04308	-1.00246	0.165461	-0.98997	-0.853847	0.61724	-0.759065	-0.109471	-0.803221	-0.453416	-0.301747	0.302827	0.229656	0.582185	1.05424	0.488339	-2.31666
Klf6(+)	0.624591	-0.14369	0.223422	1.57995	0.606091	-0.496514	-1.90782	-0.103904	1.23022	-0.319069	0.801442	-0.855164	0.310466	-0.759134	-0.159352	-0.850603	0.248989	1.88839	0.0155862	-1.93389
Klf7(+)	-0.319832	-0.456843	-0.318132	-0.575982	1.00055	3.45636	0.84898	0.181418	-0.531307	-0.585225	-0.455943	-0.0206229	-0.787688	-0.611866	0.883104	-1.00654	-0.843952	0.176384	0.291776	-0.324646
Klf8(+)	1.2792	-0.0947934	-0.664456	-0.376455	0.990562	-0.549224	-0.189766	-0.514588	-0.356756	2.18948	2.29906	0.159112	-0.877093	-0.776397	-0.706027	-0.174455	0.0270787	0.151984	-0.0772484	-1.73922
Kmt2b(+)	-0.223607	-0.223607	-0.223607	-0.223607	-0.223607	-0.223607	-0.223607	-0.223607	-0.223607	-0.223607	-0.223607	4.24853	-0.223607	-0.223607	-0.223607	-0.223607	-0.223607	-0.223607	-0.223607	-0.223607
Lbx1(+)	-0.185706	-0.233242	-1.24448	0.0258257	1.61233	0.224852	0.243868	-0.158094	0.087536	-0.734716	-1.25593	0.313418	-0.638514	-1.1012	-0.196401	-0.35571	0.309182	3.20892	0.372783	-0.294725
Lbx2(+)	-0.223607	-0.223607	-0.223607	-0.223607	-0.223607	4.24853	-0.223607	-0.223607	-0.223607	-0.223607	-0.223607	-0.223607	-0.223607	-0.223607	-0.223607	-0.223607	-0.223607	-0.223607	-0.223607	-0.223607
Ldb1(+)	0.46135	2.65343	-0.575221	0.0907949	-1.3992	-0.761313	0.705585	-0.524594	0.738772	-0.24981	-0.232355	-0.332271	-0.371608	1.74578	-0.561557	-1.60399	0.0194298	0.403133	0.626967	-0.833317
Lef1(+)	-1.16175	0.611532	-0.416727	-0.550464	1.37359	-1.36473	0.798622	1.57347	-0.328451	0.988486	0.130282	0.647621	-0.0894948	-0.297808	-1.17126	1.90028	-0.402285	-1.74163	-0.159866	-0.339426
Lhx2(+)	-0.544891	-2.70831	1.1071	-0.787737	-0.0100971	0.737225	0.91765	0.90208	-0.37443	0.666779	-0.916371	-0.335777	0.923468	-0.273237	-1.23632	0.954904	0.0285178	0.695166	1.1021	-0.847812
Maf(+)	0.604363	-0.959959	1.77627	-1.03867	1.48054	-1.89919	0.260686	1.18474	0.0497951	-0.444972	0.305833	0.410464	1.64804	-0.156236	-1.18412	-0.125588	0.0870615	-0.357341	-0.591706	-1.05001
Maff(+)	-0.413373	1.35365	-0.657928	0.202322	-0.368508	-1.67341	-0.182462	0.254325	1.15969	-0.365362	1.06825	-1.27122	-1.04458	0.173026	0.617219	-0.6803	1.66525	0.990599	-1.67693	0.849745
Mafg(+)	-0.331091	-0.785127	-1.51754	-1.02281	-0.86522	1.06421	0.23335	1.48949	-0.196381	-0.556982	2.18502	0.197208	-1.15304	-0.837051	0.729609	-0.141588	0.0806257	-0.31084	0.0287133	1.70946
Mafk(+)	0.185447	-0.685528	-0.685528	-0.685528	0.853395	-0.685528	2.27671	1.26221	-0.685528	0.644952	-0.685528	-0.685528	-0.685528	-0.107211	-0.10296	0.111485	2.41678	-0.685528	-0.685528	-0.685528
Max(+)	0.129606	-0.693164	-0.693164	-0.693164	-0.693164	-0.693164	0.37539	-0.693164	0.0554687	0.601649	-0.693164	-0.693164	1.40471	1.29201	2.99478	0.0091753	0.76201	-0.693164	-0.693164	-0.693164
Maz(+)	-0.289867	-0.289867	-0.289867	-0.289867	-0.289867	-0.289867	-0.289867	-0.289867	-0.289867	-0.289867	4.0009	-0.289867	-0.289867	-0.289867	1.2167	-0.289867	-0.289867	-0.289867	-0.289867	-0.289867
Mbd2(+)	-0.322244	-0.322244	-0.322244	-0.322244	-0.322244	-0.322244	2.50737	-0.322244	-0.322244	-0.322244	-0.322244	-0.322244	-0.322244	3.29302	-0.322244	-0.322244	-0.322244	-0.322244	-0.322244	-0.322244
Mbtps2(+)	0.189113	0.802529	0.137057	-0.768356	-0.768356	0.655422	-0.768356	-0.768356	0.0535229	-0.768356	0.269896	-0.49405	-0.607891	0.0852678	-0.768356	1.13816	0.408201	3.34843	-0.768356	-0.607163
Mecom(+)	0.715435	1.17419	-0.00674526	-1.21426	2.43833	-0.537759	-0.266834	0.794484	-0.824641	0.675638	-0.889156	0.29336	0.851206	0.70738	-0.327741	-0.604229	-0.276773	0.27784	-1.04597	-1.93376
Mef2c(+)	-0.851363	0.298678	0.282993	0.968944	1.88095	-0.339113	0.272376	-0.120877	-1.08349	0.994163	-0.297626	-0.762638	-1.32064	0.61924	-0.692826	0.426208	-2.4496	0.496904	0.566178	1.11154
Mef2d(+)	1.50673	-0.303089	-0.303089	-0.303089	3.88714	-0.303089	-0.303089	-0.303089	-0.303089	-0.303089	-0.303089	-0.303089	-0.303089	-0.303089	-0.303089	-0.303089	-0.303089	-0.303089	-0.24135	-0.303089
Meis1(+)	0.797138	-0.627836	-0.526569	-0.426527	-0.625208	1.39042	-0.359284	2.28933	-1.00529	-0.707774	0.675052	0.063049	-0.981353	0.0815599	-0.687239	1.15166	1.59988	-1.3805	-0.780032	0.0595229
Mga(+)	-0.889059	1.66671	0.60234	-0.317428	-0.720878	-0.0524151	0.218487	0.172193	-0.520548	0.15496	0.657483	2.10584	-0.118789	0.581047	-1.86372	0.543532	1.02443	-0.5653	-1.59298	-1.08591
Mitf(+)	-0.998501	0.860028	-0.00688336	-0.998501	0.284864	1.96664	-0.920409	0.0623363	2.01419	-0.873791	-0.998501	0.190886	0.169679	0.567856	1.13113	-0.998501	-0.998501	0.92131	-0.998501	-0.376829
Mllt10(+)	0.454698	1.09639	-0.607587	-0.881103	2.62317	-0.160009	-0.716451	0.41823	-0.671826	1.23462	-0.188186	0.213082	0.421093	0.830536	0.308283	-1.08107	-0.253549	-0.0107619	-1.58553	-1.44403
Msx1(+)	-0.6495	-0.673749	0.0881502	2.45225	-0.43294	0.756464	1.00664	0.221314	-0.2152	-1.1259	-1.27106	0.747218	-0.578067	-0.890955	-0.569798	0.289463	-0.56078	1.58991	-1.1866	1.00315
Mxd1(+)	0.810155	-0.883817	0.200408	-0.0165521	-0.991184	1.1037	0.300279	0.775399	0.936207	-1.7715	1.62241	0.626414	-0.725012	0.319293	0.0314212	-0.676817	1.59248	-0.859399	-1.62367	-0.770212
Mxd3(+)	0.246754	0.139897	0.449004	-2.13403	0.81079	0.515912	-0.0338498	-0.304876	-0.802105	-1.03302	0.786333	1.54083	-0.74962	0.90739	0.503683	-0.00458232	-0.907461	1.30648	-1.94318	0.705645
Mxd4(+)	0.453247	2.68371	-0.269492	-1.21298	-0.195953	-1.02072	-0.536027	0.787147	0.691198	-1.04622	0.45677	0.244148	-1.6539	-0.249509	-1.12548	0.753888	0.769098	0.170197	0.82945	-0.528575
Mybl1(+)	-0.367099	-2.02969	0.29903	-0.15104	1.93934	0.348835	-1.00296	0.492238	0.837252	0.266347	0.62033	-0.566973	-0.564754	0.452975	1.26543	-0.947957	-0.237905	-0.279541	-1.7354	1.36155
Mybl2(+)	-1.87523	0.0719299	1.06999	1.57469	-0.685751	0.959729	0.562705	-0.6	-1.01363	-0.882459	0.416	-1.39116	-0.0757332	0.401521	1.81567	0.707146	0.830072	-0.668793	-0.733179	-0.483511
Myc(+)	-0.140881	-0.292693	1.62332	0.79821	-1.05042	0.613249	1.03039	1.04417	-2.3049	-0.377463	-0.103491	-0.251119	0.187057	-1.94171	-0.826147	0.935143	0.3962	-0.45814	0.328866	0.790359
Mzf1(+)	1.63346	0.743544	0.396761	-0.663322	0.671335	-0.466267	-0.444915	2.20373	-1.07537	-0.973603	0.812247	-1.39115	0.224805	-1.29451	-0.981439	1.16871	-0.0991662	-0.357422	0.47589	-0.583315
Nanog(+)	-0.212251	-0.174214	1.20631	-0.62144	0.173086	0.174654	-0.0828216	0.273361	0.0950431	-0.889663	-1.5764	0.344663	0.821016	-0.59575	-2.18013	2.0051	1.66041	-0.395467	-0.653374	0.627859
Ncoa1(+)	1.47023	-0.989292	1.30726	1.36854	1.8106	-1.08634	0.0253254	1.27599	-1.29198	0.00694162	0.421636	-0.0972303	-1.09381	-0.449599	-0.587472	0.555694	-0.434919	-0.519779	-1.28824	-0.403563
Nfatc1(+)	0.809695	1.24009	-0.591119	-1.56407	1.00051	1.43725	0.160485	-0.394917	-0.957825	0.696578	-2.18333	-0.21409	-0.761613	1.21588	0.640294	-0.63621	0.602435	-1.06367	0.383436	0.180193
Nfatc2(+)	-2.26298	1.65886	0.528175	0.577193	-0.744479	0.852376	-0.0789735	0.155371	0.705603	-0.950729	-1.4285	-0.743512	-1.34142	-0.322408	0.0294596	-0.0389957	0.68045	0.934193	1.32208	0.468241
Nfatc3(+)	0.505142	-0.0625823	-0.0505814	-0.205399	-0.941381	0.437018	1.81667	-0.427814	-0.701026	2.42201	-0.391794	0.680281	0.561368	-0.927341	-0.070438	-0.80383	1.2495	-1.33617	-1.3519	-0.401739
Nfatc4(+)	-0.383776	1.69925	0.378737	0.0779304	-0.786109	-0.20273	-1.58961	1.12757	0.22325	-0.726463	-0.510877	0.644818	-1.05168	-0.722417	-0.559116	0.205953	0.990969	-1.5316	0.614568	2.10133
Nfe2l1(+)	-0.764194	-0.297151	-0.423399	0.0587326	-1.67975	-0.205533	-0.60405	-0.992644	-0.298864	-0.268101	2.5513	1.34043	0.0399193	0.346313	0.133586	0.451346	-0.509897	-0.131311	-0.797835	2.05111
Nfe2l2(+)	-0.0449657	-0.369257	1.47034	1.02444	-0.0055027	-0.682792	1.05858	1.08211	-0.628107	1.33026	-1.79941	-0.568073	-0.895272	0.215974	0.966367	0.717361	0.434064	-0.382376	-1.82406	-1.09969
Nfia(+)	0.0986235	-0.719941	0.361883	0.167917	1.62988	-0.761584	-0.503562	0.928696	-0.0943029	1.04725	-0.423721	-0.184149	1.33098	0.777314	-1.11783	0.852034	0.151723	-0.159596	-0.567463	-2.81415
Nfib(+)	0.699585	1.24867	0.325665	-0.71156	1.80795	-0.513618	-0.254303	0.750319	-0.781259	0.553056	-1.26076	0.129341	1.3719	0.588901	-0.571973	-0.436342	-0.0503271	0.400196	-0.836146	-2.4593
Nfic(+)	0.937231	0.30186	0.177923	0.93858	0.0326194	0.765385	0.546296	0.332323	0.180574	-0.481054	-2.15116	-0.219552	1.27787	0.312742	0.458811	0.332221	-0.195301	-0.282899	-0.274996	-2.98948
Nfil3(+)	0.519766	1.35243	0.262988	0.792342	-0.582151	0.639902	0.233675	-1.82122	-0.133525	1.5284	0.238935	-0.0736861	1.72164	-0.271573	-0.921878	-1.18053	0.127295	-1.16702	0.417591	-1.68338
Nfkb1(+)	0.42797	1.89913	-0.26121	0.0959032	1.23562	0.784922	-0.273409	0.0744121	-0.0811053	0.678321	-1.53267	0.181139	0.763784	0.350039	-0.180051	-0.506539	0.880781	-1.2704	-0.81451	-2.45214
Nfkb2(+)	0.253854	0.837625	-1.3982	1.00889	-0.599355	0.401424	0.802894	0.0916615	0.267175	-0.0641725	-2.05912	1.1424	-0.172381	0.679632	-0.74954	-0.408479	1.83276	-0.716049	0.589109	-1.74014
Nfya(+)	0.874147	-1.6412	-0.637119	0.871045	0.0640004	0.273557	0.288366	-1.70911	1.77139	-1.1847	-1.23751	0.598808	-0.651045	-0.371238	1.08054	-0.447652	1.18086	1.17354	0.0945059	-0.391177
Nfyb(+)	-1.11247	0.28847	-0.542907	0.718267	0.14371	-0.637234	-0.948014	2.48913	0.167045	-1.04967	2.46292	-0.897713	-0.0552323	0.386703	0.153257	0.276313	-0.441789	-0.11466	-0.472778	-0.813346
Nfyc(+)	0.975406	2.50076	-0.728828	-0.685942	-0.323168	0.342832	0.538821	-0.318656	-0.125761	0.143604	0.617177	-1.29195	0.405387	0.213704	-1.38499	-1.59039	1.32616	0.552491	0.00435204	-1.171
Nkx2-3(+)	-0.17496	0.274552	-1.04901	-1.58219	0.824745	0.252815	1.43721	-1.55103	2.39655	0.217741	0.980702	-0.446388	-0.671435	0.245792	0.100462	0.123069	0.870834	-0.992325	-0.791693	-0.465438
Nkx3-2(+)	-0.240131	1.02145	0.0714601	-0.852974	0.583001	0.369137	0.0628151	-0.556645	-6.12171e-05	-0.632263	-1.55454	-0.0764017	-1.75048	-0.0943911	2.69307	-1.29244	0.457033	0.249537	0.551466	0.991354
Nr1h4(+)	-0.394549	2.11025	-0.349262	-1.48085	0.713168	-0.256113	-0.194681	0.431137	1.95467	-0.00654223	-0.246525	-0.810121	-2.01756	0.736336	-0.0951084	1.00305	-0.398681	-0.339821	0.442592	-0.801383
Nr1i2(+)	-0.491524	-0.503194	-0.0570773	-0.485233	-0.559408	-0.247943	0.0284092	-0.631332	0.280652	-0.623874	2.75277	-0.557675	-0.534805	-0.105131	0.671203	-0.419477	0.226509	-0.882092	-0.526461	2.66568
Nr2c1(+)	1.00031	0.956687	-0.101953	0.188635	-1.65935	1.97885	-0.575838	0.197001	-0.388218	0.561775	0.604127	-1.33369	1.29457	0.940092	0.317657	-0.831112	-0.64326	-1.81658	-0.138039	-0.551674
Nr2f1(+)	2.41235	0.272149	0.672839	0.639881	1.0665	-0.108012	-1.78883	-0.590848	0.436371	-0.368481	-0.921754	-0.544518	-0.632005	-0.511639	-0.661775	0.289305	-0.232222	0.141914	1.75145	-1.32267
Nr2f2(+)	0.391981	0.382401	0.243291	-1.50437	0.862892	0.35987	0.454912	0.835435	0.035601	-0.137161	-2.06173	0.443145	-0.0220441	0.0441363	-0.94269	0.775858	1.42109	1.13705	-0.45765	-2.26203
Nr2f6(+)	-0.329832	0.19371	1.27708	-1.56199	1.46614	0.79205	-0.564152	-0.0284183	0.87011	0.538968	-0.779507	1.02154	-1.21973	-0.32188	-0.645812	-1.40967	0.749986	1.5093	-0.0939053	-1.464
Nr3c1(+)	0.919762	-0.308395	0.341968	-0.101251	0.892819	-0.397133	-0.113192	0.630764	-0.473221	0.722043	-1.80019	0.490988	2.07948	0.36933	-0.306976	0.158448	0.0372401	0.346243	-0.863364	-2.62536
Nrf1(+)	0.399852	1.43683	-0.567269	-1.67505	2.30857	-0.41182	-0.38089	-0.331205	-0.173896	0.503165	0.923656	1.22058	-1.16641	-0.154524	0.641332	-1.59754	0.116274	0.211596	-0.572686	-0.730573
Onecut2(+)	-0.504647	0.233163	0.70659	-0.185934	-0.0236964	-0.0067847	0.791974	2.32421	-0.24867	0.449337	-1.23728	-0.270932	-2.06307	-0.694905	-0.164462	1.0403	1.15653	-1.41842	0.784514	-0.667818
Otx1(+)	0.492177	0.377453	0.478701	-1.48811	-0.850233	-1.08765	0.018807	0.952845	-0.205779	-0.38158	1.20216	-0.0673393	1.54341	-0.575352	0.776743	-0.484963	0.635571	1.07311	0.156766	-2.56673
Patz1(+)	0.981313	-0.53284	-0.30964	0.240749	0.621878	-0.323662	0.404753	-1.30943	0.222499	0.938306	0.270037	1.72355	0.882058	0.0686258	0.0392275	0.334163	-1.15089	-0.970627	0.641525	-2.77159
Pbx1(+)	0.365586	-0.374538	0.751503	-0.863988	2.19508	-0.831472	-0.184453	1.05714	-0.249091	0.504862	-0.897804	0.387346	1.30014	0.775767	-0.574244	-0.298165	0.110243	0.0165511	-0.68206	-2.5084
Pbx3(+)	-0.0186581	-0.245089	-0.0197648	-0.974612	3.04555	-0.370478	-0.767945	0.804566	-0.131828	1.38756	0.208056	-0.571123	-0.170425	0.95538	0.192367	-1.19597	-0.084607	0.0765905	-1.48344	-0.636134
Pbx4(+)	1.29885	0.57761	-0.424282	-2.40214	-0.165343	-0.675982	1.02409	-1.01517	0.48409	-0.589309	-0.277121	2.26929	0.498765	-0.486109	0.814871	0.326559	0.549991	-0.635019	-0.646519	-0.527123
Pdlim5(+)	0.685386	1.07956	0.660261	-0.788076	1.49969	-0.609513	0.163007	0.663107	-0.198831	0.156299	-1.29164	0.449875	1.44456	0.114734	-0.862179	-0.319347	0.34226	0.0237892	-0.369174	-2.84377
Phf20(+)	0.0232607	1.61163	-1.07094	-1.00747	2.25197	-0.373891	-0.379573	0.406536	-0.239675	1.58809	-0.781112	0.291738	-0.152348	1.09959	-0.0148201	-1.15658	0.100054	0.148236	-1.38912	-0.955567
Pitx1(+)	-0.206172	1.10159	0.318517	1.29524	-0.0943962	1.75712	-0.0467841	0.662157	0.442612	-0.335216	-0.744497	-0.125006	0.451058	-0.0276966	-0.6043	-0.362402	1.08074	-2.15764	-2.23536	-0.169571
Plag1(+)	0.227518	0.961903	0.117091	-1.05131	1.20058	0.269815	-0.839208	1.44096	0.721013	-0.590032	-0.237837	1.21202	-0.993284	-0.0820065	-0.115908	-1.8987	1.8305	-0.681433	-1.3273	-0.164385
Plagl1(+)	1.32548	-0.47341	-1.04831	-1.09427	1.00814	0.337975	-0.950308	0.212605	0.00740014	1.477	1.74791	-1.24295	-0.811885	1.4846	-0.487926	0.995442	-0.800948	-0.653755	-0.226875	-0.805915
Pou2f1(+)	0.708961	0.549725	0.238211	-2.5205	0.64157	-0.551335	0.387838	-0.179585	-0.194278	0.626749	-0.97885	1.01447	-0.586777	0.204667	-0.500138	0.151617	-0.0133351	2.21638	-1.64669	0.431288
Pou2f3(+)	-0.329613	-0.329613	0.02225	-0.329613	-0.329613	-0.329613	-0.329613	-0.329613	-0.329613	-0.329613	3.67878	-0.329613	-0.329613	-0.329613	-0.329613	-0.329613	-0.329613	1.9024	-0.329613	-0.329613
Pou3f1(+)	-0.341746	0.747958	0.213555	-0.603453	0.0771801	-0.0986416	0.683208	-0.673609	1.56136	-0.536024	-0.800154	2.14193	0.0125151	-0.0216148	-0.339234	1.18717	0.992174	-0.938492	-1.24014	-2.02394
Pou5f1(+)	-1.14939	0.778151	-1.51339	-0.788598	1.82774	0.30167	0.324833	2.62817	-0.0537758	-1.09702	-0.241819	-0.447165	-0.888312	0.0419196	0.474631	-0.694905	-0.335799	0.652042	0.405618	-0.224597
Pou6f1(+)	0.733077	0.834637	0.207028	-0.725141	0.0791807	-0.965562	-0.369513	1.05865	1.65954	-1.26715	2.05231	-1.25522	-0.946837	0.521279	0.039106	-0.123154	0.657682	-1.56467	-0.857136	0.2319
Pparg(+)	0.941288	-2.53739	1.29874	0.757078	-0.209231	0.137473	-0.153555	0.397449	-0.929877	0.601687	-0.145963	-0.742685	1.7029	0.907798	-0.0611732	-0.763894	-0.145441	0.935336	-0.69232	-1.29822
Prdm10(+)	-0.489986	-1.21571	-0.00978139	-0.902457	0.785494	0.915497	-0.371867	0.593775	0.471575	-0.451302	-0.532895	0.349959	-0.723645	-1.06722	0.169343	-1.48266	1.11594	2.06734	1.79944	-1.02084
Prdm15(+)	0.145048	-1.10055	0.364357	-1.10055	-0.77405	-0.865301	2.04439	-0.358362	1.40318	1.04286	1.1352	0.215644	-0.90462	0.00826387	-1.10055	-0.970746	1.48583	-0.0219615	0.378171	-1.02625
Prrx1(+)	0.413004	-0.451485	0.0877537	-1.19358	2.56636	-1.24914	0.44044	2.26134	0.15688	-0.246267	-0.737695	0.522694	0.232282	0.327209	-0.679081	-0.277441	-0.0844676	-1.31887	-0.167878	-0.602056
Prrx2(+)	-0.301889	-0.0152523	-0.621822	1.71407	-0.408346	-0.439784	-0.146084	0.0263632	1.23363	0.649535	-0.695407	0.768665	-1.3072	-0.167261	-1.16048	0.558768	1.38398	0.506538	0.849709	-2.42773
Pura(+)	-0.268072	1.69372	-1.17655	0.603744	0.960864	-0.359232	1.84786	0.59552	-0.478493	-0.286878	0.434995	0.351734	0.3848	-0.326183	-0.286108	-1.21359	0.567307	-1.60443	0.528805	-1.96981
Rara(+)	0.0940024	1.64487	0.225066	0.230176	1.45406	-1.20695	-0.388685	-0.322277	1.68831	-0.0126609	-0.354801	-0.542605	-0.86713	1.43289	-0.520034	0.0994194	0.121533	-2.43453	-0.169712	-0.170935
Rarb(+)	-0.608338	-0.719114	-0.074814	0.199508	0.0970123	0.43393	-0.587682	-0.587429	1.49668	-1.13967	-0.604032	-0.372333	-0.856339	-0.348064	-0.588064	-0.280853	0.082188	3.28412	1.02091	0.152379
Rarg(+)	0.647904	1.2563	0.667468	1.05312	-0.203659	-0.689321	-0.759484	-1.08953	0.956467	-0.938175	-0.73715	0.204582	-0.314685	0.0993843	1.24436	-1.83656	0.912395	0.429226	1.02045	-1.92309
Rbbp5(+)	-0.788855	-0.788855	-0.421048	2.32726	0.071565	-0.419624	-0.0652706	0.575073	0.0739677	0.0136044	-0.414971	-0.746485	-0.433445	0.992614	2.63698	-0.788855	0.542916	-0.788855	-0.788855	-0.788855
Rel(+)	0.404246	-1.04792	-0.28981	0.891868	0.16532	0.878866	1.2911	-0.287597	1.02872	-1.1097	-1.49869	-0.0397495	-1.21301	0.893413	1.23823	-1.61213	-1.38569	0.0738483	1.06903	0.549669
Rela(+)	-0.177655	-0.412839	1.61157	-0.412839	-0.412839	-0.412839	-0.412839	-0.412839	-0.412839	-0.412839	-0.412839	-0.412839	-0.412839	-0.412839	2.95457	-0.412839	-0.412839	-0.412839	2.21694	-0.412839
Relb(+)	1.08868	0.739313	0.029331	-1.99204	1.79242	0.780279	-0.936056	0.942597	0.127723	-0.618109	-0.18139	1.04886	-1.10352	0.553645	-0.101423	-1.58619	0.513171	0.470272	-1.24079	-0.326773
Rfx1(+)	-1.88377	-1.30289	1.77263	-0.387587	-0.822816	-1.28635	-0.306767	1.57183	-0.372577	1.38181	-0.320207	-0.395993	-0.952735	0.700713	0.42096	0.200474	0.428415	0.40635	0.0116331	1.13689
Rfx2(+)	-0.612924	0.0906165	-1.01314	0.17684	0.0774927	0.257255	-0.205564	2.30178	0.00747853	-0.0675723	0.251076	-1.7861	-1.8287	0.776672	-0.632859	-0.592224	1.00626	1.38505	-0.562199	0.970755
Rfx3(+)	0.458184	0.134527	0.325909	-1.01026	2.43771	-0.605163	-0.31192	1.07501	0.0813614	0.921562	-0.830071	0.514231	0.493856	0.527573	-0.401865	-0.522114	0.0954769	0.0709238	-0.91031	-2.54462
Rfx4(+)	-0.174356	-1.08327	-0.122367	1.06762	-0.174322	0.0320751	-1.26633	-1.3194	0.221429	0.52958	-0.0846353	0.214128	0.141549	-0.963605	1.71715	0.235951	-0.852277	0.781241	-1.3194	2.41923
Rfx5(+)	-1.74841	1.45715	-0.707328	0.519597	0.487898	1.21654	-0.815956	-0.605622	-0.712914	-0.173619	0.288468	-0.506652	0.361731	1.53119	-1.18405	-1.06796	0.0615007	0.24596	1.98465	-0.632169
Rfxap(+)	0.644599	-0.624797	2.48437	-0.624797	0.863202	0.890852	-0.0053856	-0.369842	2.51838	-0.624797	-0.624797	-0.624797	-0.57013	0.164466	-0.624797	-0.624797	-0.37254	-0.624797	-0.624797	-0.624797
Runx1(+)	1.6229	1.77116	-1.07301	0.526455	-1.20883	2.05356	0.528407	-0.257572	-0.269039	-0.772779	-0.346473	0.914129	0.388624	-0.484419	0.00460745	-0.29122	-1.20727	-0.262013	-0.18041	-1.45681
Runx3(+)	0.122016	-0.142278	-0.269109	-1.16562	-0.0514902	-0.899483	1.24192	0.43697	2.33829	1.01691	-0.688776	0.381814	-0.182486	-0.491572	-0.816042	-1.16562	1.93985	-0.812261	-1.04076	0.24771
Rxra(+)	0.720269	1.01015	0.926392	0.115788	-2.28996	-0.729647	0.57514	0.536836	0.233707	-1.64849	-1.14297	0.395628	-0.825527	-0.781646	0.768924	0.498232	1.74286	-0.138796	-0.603751	0.636853
Rxrb(+)	0.680313	-1.0998	-1.06317	1.67327	0.0350587	-1.1683	-0.536364	-1.09978	0.110726	1.24296	-0.0953393	-0.619409	-1.3463	0.0497146	0.432996	1.05682	2.31261	-0.176889	-0.125369	-0.263757
Sin3a(+)	-0.539831	-0.69694	-0.69694	-0.69694	1.45144	-0.69694	1.04245	-0.593774	-0.69694	1.6053	1.46121	-0.69694	2.0199	-0.69694	-0.69694	0.233142	0.986506	-0.69694	-0.69694	-0.69694
Sirt6(+)	-1.00835	-0.796299	-0.639079	-1.03251	1.19712	-0.107612	1.26438	1.21492	0.658897	-0.722809	-0.979494	-1.31326	0.746179	1.89182	0.799771	-0.769682	-1.3485	0.569976	-0.0709304	0.445462
Six5(+)	0.0886943	0.303938	2.91604	-0.514302	-1.49308	0.202002	0.217222	-0.161751	-0.556351	-1.0312	0.423009	-0.100453	0.128239	-0.443053	-0.622384	-0.0126475	-0.234376	-0.212796	-1.01642	2.11967
Smad1(+)	-0.0311015	1.59404	1.29658	-0.743607	-0.430753	-0.464807	0.697131	1.24946	0.619611	0.677264	-1.72385	0.476352	1.05099	0.599218	-1.16928	-0.612879	-0.131057	-0.305444	-0.648849	-1.99903
Smad2(+)	0.191967	-0.695381	-0.11602	0.746206	-0.0756977	0.46607	0.183405	2.39694	-1.76056	0.443945	-0.282905	0.739338	-2.07471	-0.290535	1.1837	0.795452	-0.458924	0.198569	-0.946881	-0.643981
Smad3(+)	0.171254	0.00578154	0.275608	-0.473732	1.14934	-0.651234	0.0157472	0.757556	-0.431679	0.705998	-1.2869	0.453313	1.5664	0.870715	-1.29381	0.0577707	0.463062	0.703173	-0.200662	-2.8577
Smad4(+)	-0.914286	0.46991	-0.00464422	0.695053	-0.5011	0.471484	-0.109296	0.455879	-2.07919	-0.0389424	1.16602	-0.784483	0.467819	0.854534	0.544496	-1.41672	-1.16715	0.938719	-1.0271	1.97899
Smad5(+)	-0.750391	1.96638	-0.750391	1.03064	-0.512179	-0.215317	-0.750391	0.792947	-0.750391	-0.200573	-0.750391	-0.750391	-0.336206	0.772807	2.64153	-0.750391	-0.750391	-0.750391	0.348273	0.465215
Snai2(+)	-0.62055	-0.263698	1.58065	-0.999428	0.0152865	-2.16968	-1.13542	2.50086	-0.171295	-0.0307091	-0.715339	0.402893	0.376129	0.21498	-0.469309	0.499286	0.6141	0.0180372	0.882118	-0.528912
Sox4(+)	0.785387	0.788561	1.18604	-0.636522	0.960206	-0.806653	0.168627	0.57194	-0.0217477	-0.115046	-1.39751	0.347776	1.55601	-0.167712	-0.934403	-0.189138	0.121822	0.234006	0.432571	-2.88421
Sox5(+)	0.278434	0.931186	0.65538	-1.00056	0.971876	-1.35911	-0.574181	1.18379	1.26046	-0.447632	-1.35071	0.0807253	0.173282	-0.030995	-1.28574	2.01401	0.343575	-0.436668	0.145793	-1.55291
Sox6(+)	-0.0729462	-0.837628	-0.809589	3.25141	-0.452317	-0.54597	-0.372429	-0.685447	0.189203	-0.0938989	0.2033	-0.968913	-0.968913	-0.614889	-0.326671	1.46077	0.623048	-0.12044	0.969537	0.172784
Sp1(+)	0.83725	-0.427819	-0.323177	-2.46623	1.06364	0.377259	0.0411449	0.10306	1.02276	0.770575	0.766406	0.357431	-1.2197	0.502727	0.416688	-1.30789	-0.365628	0.692284	-1.78004	0.939259
Sp3(+)	0.472105	-0.0627463	-0.356823	-1.57832	3.08048	-0.528826	-0.413342	0.901865	-0.165093	0.760232	0.763507	-0.407254	0.0332037	0.177811	-0.0634711	-1.09541	0.0571776	-0.330974	-1.6029	0.358781
Sp4(+)	1.57027	0.363093	-0.766865	-0.451118	-0.618668	1.49005	-1.21205	1.27874	1.46749	-0.431163	-0.618958	1.40456	-0.0105373	0.0962692	-0.39956	-0.557769	-1.288	-0.689965	-1.40774	0.781916
Spib(+)	-0.278494	0.86612	-1.33046	-1.16702	0.739457	0.542179	0.251494	1.06126	0.0883544	-0.776013	1.21582	-1.63956	-0.222508	1.39654	-0.202773	-0.0919696	-1.14801	-1.28864	1.77857	0.205649
Srebf1(+)	0.403604	-1.13093	-0.09009	2.76052	-1.07849	0.607407	-0.244118	-0.217613	-0.319262	-0.77474	0.678007	-0.312053	0.228078	0.323284	-1.66703	0.763235	0.464801	-1.51074	0.115348	1.00077
Srebf2(+)	0.965775	0.91723	-0.496048	-0.334001	0.862512	0.246895	0.478551	-0.179496	1.0081	0.849556	-2.01127	1.05817	-0.614433	0.0935063	-0.798627	-0.507904	0.699328	0.781484	-0.519884	-2.49944
Srf(+)	-0.215947	0.208714	0.145846	0.789692	0.676509	2.12868	-0.562808	-0.555265	1.44351	0.130379	-2.15998	1.30314	-0.0696306	-1.18657	-0.644124	-0.156204	0.86444	-0.789537	-0.835824	-0.515014
Stat1(+)	0.571846	-1.93198	1.01332	-1.57374	-0.248308	0.149086	0.920048	0.00120889	-0.48978	-1.30485	0.385303	-0.47438	0.700894	-0.679309	1.23001	1.74794	1.35601	-0.313214	-0.237777	-0.822324
Stat2(+)	0.284708	0.159355	1.00744	-1.73603	1.32957	-0.488134	0.128231	0.263525	1.66879	-0.468817	-0.742596	-0.0316349	0.862789	-0.137821	-0.893983	0.301581	1.64702	-0.195075	-1.01369	-1.94523
Stat3(+)	-1.06889	0.126545	0.029173	0.0976296	1.59889	0.413004	-1.14297	1.93538	0.234362	0.587289	-0.88661	0.36331	-0.105599	1.03656	0.875361	-0.488428	0.658234	-1.5211	-1.10941	-1.63274
Stat5b(+)	-1.0809	0.559409	0.659465	1.88409	1.09536	-1.03699	-1.27929	1.51534	-0.679678	0.332226	0.317005	-0.443783	1.44759	-0.632939	-0.949656	0.963114	-0.177738	-0.788735	-0.739365	-0.964542
Stat6(+)	-0.563569	1.55452	0.432617	-0.520614	0.239059	-0.31166	0.948005	0.742015	-1.29735	1.36887	-1.13718	1.07375	-1.90892	-0.0780508	1.02528	-1.05012	-0.471266	0.724526	0.437733	-1.20765
Taf6(+)	-0.12917	1.09843	-1.05505	1.12399	1.28631	0.364044	-0.696402	1.36343	-0.229844	-0.141644	0.610808	0.0259213	-0.818784	-0.175282	-0.149448	0.421857	0.679671	0.416648	-1.19038	-2.80511
Tbl1xr1(+)	0.312554	0.0513443	0.120362	-0.214357	0.977317	0.589251	-0.411679	0.827536	1.54371	1.29432	-1.18807	0.139682	1.11109	0.918854	-1.03077	-0.157409	-1.43786	-2.08602	-0.095276	-1.26458
Tbp(+)	-1.09311	-0.935245	-0.807071	-0.215815	1.14873	0.0922654	-1.38629	0.0681745	-0.164424	-0.236482	2.52102	-1.11533	-1.12795	-0.687198	0.598269	0.0578789	0.303887	0.758506	1.27946	0.940727
Tbx15(+)	0.792781	1.38591	0.196528	-0.974406	1.9116	-0.596072	-0.00333942	0.554364	-0.476804	0.503646	-1.16233	0.48697	0.988127	0.432568	-0.740447	-0.545869	0.341305	0.269224	-0.900677	-2.46308
Tcf12(+)	0.524465	1.12266	-0.178353	-0.979923	2.44465	-0.507332	-0.433317	0.741738	-0.730234	0.914626	-0.557742	0.262256	0.752311	0.791242	-0.064101	-0.788155	-0.112621	0.149725	-1.30099	-2.05091
Tcf3(+)	-0.898317	0.47448	0.0522076	2.60899	-1.1483	0.530157	1.64422	-0.563617	-0.52405	-0.263107	-1.49083	-0.0811076	-0.0274081	-0.443276	-0.944432	0.678454	0.416849	0.916303	0.22511	-1.16233
Tcf7l1(+)	0.250213	0.317048	0.477955	-0.88584	1.87965	-0.975469	-0.216917	1.33885	0.0861999	0.250417	-0.952408	0.490758	0.827774	0.682026	-0.579356	-0.0362843	0.449258	0.284403	-0.919561	-2.76872
Tcf7l2(+)	0.609155	1.21232	0.0714953	-0.49917	1.83527	-0.230087	-0.206192	0.597679	-0.857144	0.414276	-0.990387	0.167039	1.2319	0.443418	-0.418583	-0.555728	0.0988907	0.596347	-0.662894	-2.8576
Tead1(+)	1.14354	1.7205	-0.012826	-0.0766434	0.869543	0.0736654	0.232463	-0.00930524	-0.437933	-0.0678552	-1.55726	0.0855745	1.58568	-0.0200969	-0.220362	-0.353793	-0.202114	-0.162397	0.312748	-2.90313
Tead3(+)	0.108903	2.34319	-1.01912	0.426588	-0.414353	0.580821	0.842684	0.282167	1.81433	-0.109192	-1.68488	-1.43472	0.187925	-1.03025	0.674352	-0.750262	-0.0305952	-0.343238	-0.694097	0.249758
Tead4(+)	-0.0871443	0.554105	0.546131	-0.959944	1.19154	-0.183488	0.42448	0.247945	2.04367	0.064897	-0.043514	-0.645745	-0.0776409	-0.460372	2.10044	-1.46436	-0.307572	-0.615502	-0.384994	-1.94293
Tef(+)	-0.15076	-1.16676	0.0772535	2.52233	0.823806	-0.957802	-0.898887	-0.601301	0.4286	0.497433	-0.711176	-1.82509	-0.0756891	-0.155547	-0.738925	0.769541	1.60898	-0.301441	0.40946	0.445972
Tfap2a(+)	-0.405915	-1.0356	0.800659	-0.360212	0.34864	0.77302	-0.725985	0.729837	2.90083	0.0431754	-1.42527	-0.0258502	1.36042	0.159376	-0.703677	0.00952264	-0.399158	0.0645735	-1.11252	-0.995874
Tfap4(+)	-0.805814	-0.627979	-0.133691	0.625793	-0.622697	-0.805814	0.423599	0.834808	-0.805814	0.219942	-0.0500291	-0.805814	-0.0461117	2.30952	-0.805814	-0.466362	2.52116	-0.805814	0.65274	-0.805814
Tfcp2(+)	-1.61412	-0.00773596	0.348693	-0.192114	1.05271	0.906326	-0.921937	2.39449	-0.981344	-1.11218	0.351127	2.01107	-0.323679	-0.0285826	-0.313742	-0.567539	0.394354	-0.530539	-0.526879	-0.338381
Tfdp1(+)	0.206016	0.866915	0.727613	1.80418	-1.43056	2.32368	0.837749	-1.22656	-0.143635	-1.0644	-0.208204	-1.24779	0.59762	-0.271615	0.214757	-0.374564	0.22122	-0.512262	-0.988139	-0.332023
Tfdp2(+)	1.03521	-0.137246	-0.939624	-1.5954	0.361248	0.651934	0.430007	0.0369348	-1.10848	0.853575	1.97169	-1.1462	0.327909	0.204973	1.00532	-1.07332	0.342162	-0.956658	-1.39722	1.1332
Tfe3(+)	0.359237	2.06101	0.053432	0.0444947	0.716833	0.310816	0.693516	1.55747	-0.579937	-1.05104	1.1842	-0.97311	1.24216	0.116693	-1.05104	-1.05104	-0.480596	-1.05104	-1.05104	-1.05104
Tfeb(+)	-0.970665	2.09588	-0.24932	-0.480131	0.755655	-1.40351	1.2825	1.1442	-0.803658	-0.146329	-0.732008	0.128591	-0.317421	-1.12934	-0.960609	1.17858	0.735279	1.08284	-0.0933733	-1.11716
Thap1(+)	-0.49314	0.862237	-0.29045	0.693253	-0.49314	-0.49314	1.38051	-0.49314	3.53916	-0.0781787	-0.49314	-0.49314	-0.49314	0.30428	-0.49314	-0.49314	-0.49314	-0.49314	-0.49314	-0.49314
Thra(+)	-0.279238	1.24053	-0.874593	-0.45295	0.0440654	-3.05663	-0.242814	0.774952	-0.0415313	-0.454253	1.09321	0.724342	0.316961	-0.357631	-0.443169	0.240725	0.883115	1.58312	0.134691	-0.832904
Topors(+)	-1.45528	-0.0722567	0.417782	1.94263	-0.748166	-0.0723499	0.939099	1.94221	-1.09781	-0.575042	1.04433	0.422073	-0.144524	0.151117	-1.5237	-0.365095	1.0591	-0.802792	-0.726661	-0.334661
Trp53(+)	-0.690835	-0.561498	0.0722746	0.283031	-1.46647	-0.0218489	-0.489947	-0.925814	-0.261692	-0.551352	2.82486	1.12533	-0.0257156	0.216313	0.119567	0.65131	-0.526588	-0.580853	-0.978267	1.78819
Trp63(+)	0.834138	0.436301	-0.298209	0.508265	1.31176	-0.0509473	0.215693	-0.682656	-0.977249	-0.435386	1.55736	0.326165	-0.400534	-0.648358	-0.691458	2.20169	-0.279455	-2.33315	0.0565653	-0.65053
Ube2k(+)	0.862161	1.97599	-0.81811	-0.750568	2.03241	-0.141961	-0.720223	0.358344	-1.08056	0.86389	-0.677431	0.0831075	0.853261	0.829601	0.0220606	-1.07134	-0.421283	0.291612	-1.32376	-1.1672
Usf1(+)	1.33647	0.861624	-1.26892	-0.314957	1.80603	0.712664	0.412661	0.821091	-0.91986	-0.45166	0.0752814	1.05914	0.24733	-1.19005	-0.909136	-0.663963	0.433567	-1.0839	0.821891	-1.7853
Usf2(+)	0.735456	0.130074	-0.0585374	-0.100478	0.45907	1.55108	-0.262769	-0.647085	-1.00888	-1.06765	-0.89672	0.51448	0.666216	-0.469094	3.10475	-0.626781	-0.386393	-0.092548	-0.61171	-0.932478
Vax2(+)	1.46547	0.482662	0.959098	-1.16644	-0.899553	1.92977	-1.02599	-0.68631	-0.14488	0.388189	1.7369	0.66466	0.182993	0.0526149	-0.644868	-0.962755	-0.391764	-0.322709	0.115498	-1.73259
Vdr(+)	-0.506435	-0.555757	-0.00181949	0.176361	0.672333	-1.13579	0.382683	0.791287	-1.00837	1.17412	0.890573	-1.59864	-0.837281	-0.57495	-0.767345	1.75252	0.0326518	-1.39338	1.6822	0.82503
Vezf1(+)	0.20783	0.912447	0.296977	1.08053	0.619622	-0.956858	-2.10327	0.106397	1.5053	0.540656	0.591872	-0.944561	0.108552	-0.365291	-0.0846801	-0.625765	-0.859914	1.92523	-0.512715	-1.44235
Xbp1(+)	-0.434641	0.00314138	-0.434641	-0.434641	-0.434641	-0.434641	0.352624	3.60414	-0.434641	1.79407	-0.434641	-0.434641	-0.434641	-0.187534	-0.434641	0.335715	-0.434641	-0.434641	-0.251821	-0.434641
Ybx1(+)	-0.481979	-1.04878	0.271839	1.41199	-2.24553	0.0551886	0.349798	-0.716812	0.301089	-0.963222	0.550631	-0.534516	-0.484748	-0.834831	0.253629	0.760852	-0.101688	-0.193002	1.70921	1.94089
Yy1(+)	0.190492	-0.676608	-1.06478	0.0755425	2.04407	-0.382541	-0.317157	1.18387	-0.195835	0.45801	0.737727	0.163337	1.33608	0.414411	-0.996306	-0.162659	0.515736	-0.659657	-2.65397	-0.00975279
Zbtb11(+)	-0.89683	1.4163	-1.13466	-0.427749	0.0987059	1.10802	1.20062	-1.37226	-0.00452084	0.20476	-0.884222	-1.49712	1.61017	0.116007	0.647153	-0.267702	1.18567	-0.859249	-1.07598	0.832893
Zbtb20(+)	0.743647	0.814015	-0.0755737	-1.03921	2.55469	-0.327185	-0.453585	0.713414	-0.525174	0.978567	-0.922651	0.116187	0.730865	0.918047	-0.111371	-0.775352	-0.245765	0.0917089	-1.34772	-1.83756
Zbtb25(+)	-0.218199	1.56093	-1.26218	0.274307	-0.00483189	0.114042	0.141211	-0.0836539	2.21467	1.175	0.340469	-0.165303	-0.655019	0.265106	0.875748	0.569271	-1.51588	-0.944706	-1.29347	-1.3875
Zbtb41(+)	0.192955	0.271573	-0.727272	0.962741	0.930489	1.81367	-0.525751	1.9118	-0.463635	-0.939897	0.245461	-0.362406	-0.99174	0.627965	-0.99174	1.58752	-0.725607	-0.99174	-0.89275	-0.931639
Zbtb5(+)	1.22067	0.560836	0.310937	-1.16229	-1.16229	0.0789	-0.739272	1.44015	-0.571411	0.643036	1.16356	2.4918	-0.967641	0.170112	-1.16229	-0.28649	-0.500792	-0.4009	-0.670139	-0.456475
Zbtb7a(+)	-0.0412979	1.38802	-0.677415	2.25609	0.245696	1.09522	-0.410769	0.0156043	0.818544	0.721545	-0.989895	0.979009	-1.31343	-0.219025	-0.592828	-0.282334	-0.39611	-1.7114	0.358368	-1.2436
Zbtb7b(+)	0.458029	-0.616089	-0.616089	1.18385	-0.616089	-0.616089	1.00977	0.0584868	3.21656	1.08911	-0.616089	-0.616089	-0.616089	-0.159188	-0.616089	-0.600842	0.521213	-0.616089	-0.616089	-0.616089
Zeb1(+)	0.524886	0.57461	0.519848	-0.55775	1.6173	-0.611263	-0.0753203	1.00017	-0.604514	0.394493	-1.41837	0.264892	1.47602	0.554059	-0.588308	-0.259232	0.153886	0.324794	-0.467417	-2.82278
Zfhx3(+)	-0.28598	0.04146	-0.714482	2.69856	0.180359	-0.356004	-0.198906	1.49885	0.666388	-1.37267	0.516927	-0.601694	-0.245981	0.366641	0.521576	-0.342225	-1.43445	-0.893228	1.04519	-1.09033
Zfp1(+)	-0.541326	-0.0879893	-0.071778	-0.541326	-0.425998	1.57548	-0.541326	-0.541326	-0.541326	-0.541326	3.16069	-0.541326	-0.541326	0.515978	-0.541326	-0.541326	-0.541326	-0.541326	0.252461	1.57707
Zfp110(+)	-0.786706	1.14287	-0.405389	-0.570888	1.22237	-0.254132	-0.344743	-0.676652	0.0968725	0.389321	1.18478	0.525597	-0.517179	-0.889922	-0.914686	-1.80758	0.0515554	-1.02027	1.71088	1.86391
Zfp148(+)	0.414666	1.74111	-1.13453	-0.95158	2.26574	-0.0238998	-0.443408	0.526428	-0.749727	1.17741	-0.889024	0.22417	0.0568633	1.02485	-0.0633654	-0.954857	-0.161552	0.356139	-1.49725	-0.91817
Zfp160(+)	-0.263338	-0.263338	-0.263338	-0.263338	-0.263338	-0.263338	-0.263338	-0.263338	-0.263338	-0.263338	-0.263338	-0.263338	-0.263338	0.564834	-0.263338	-0.263338	4.17525	-0.263338	-0.263338	-0.263338
Zfp182(+)	-0.248255	-0.248255	-0.248255	4.23573	-0.248255	-0.248255	0.065534	-0.248255	-0.248255	-0.248255	-0.0809399	-0.248255	-0.248255	-0.248255	-0.248255	-0.248255	-0.248255	-0.248255	-0.248255	-0.248255
Zfp202(+)	1.13825	-0.348023	0.575459	-1.0039	0.95734	1.76342	0.768638	-0.46625	-0.846103	0.428396	-1.48644	0.150631	0.811168	-0.355271	-0.314708	1.48058	-0.212478	0.0634057	-1.14214	-1.96197
Zfp212(+)	-0.0756414	0.0672109	-1.57971	-1.31058	-0.997835	1.53257	1.11051	1.15859	0.818263	-0.508389	1.57911	0.318411	-0.846141	0.165598	-1.10254	-0.56405	1.35134	0.0223207	-0.0304291	-1.10861
Zfp217(+)	-1.11523	-1.11523	-0.646241	-0.287452	0.606854	-0.655771	0.494065	-1.11523	2.03854	-0.176666	-0.805669	1.01331	-0.0959226	0.475237	-0.557097	2.13723	-0.445258	-0.818768	-0.274648	1.34394
Zfp236(+)	-0.280937	-0.280937	-0.280937	-0.280937	-0.280937	-0.280937	4.07656	-0.280937	-0.280937	-0.280937	-0.280937	-0.280937	-0.280937	-0.280937	-0.280937	-0.280937	-0.280937	-0.280937	0.980312	-0.280937
Zfp276(+)	0.23769	-0.466473	-0.466473	-0.466473	0.541143	-0.466473	1.09462	-0.466473	1.1575	-0.466473	-0.466473	-0.466473	-0.466473	-0.113284	-0.466473	-0.466473	-0.466473	3.61296	-0.466473	-0.466473
Zfp280d(+)	1.05336	0.839595	-0.524253	-0.91117	2.5951	0.0712283	-0.649556	0.773862	-0.21325	1.01215	-0.477875	-0.328023	0.137598	0.707501	0.62156	-1.14472	0.020758	-0.830194	-1.0475	-1.70617
Zfp287(+)	-0.283764	-0.283764	-0.283764	-0.283764	4.05488	-0.283764	-0.283764	-0.283764	-0.283764	-0.283764	-0.283764	-0.283764	-0.283764	-0.283764	-0.283764	1.05288	-0.283764	-0.283764	-0.283764	-0.283764
Zfp354c(+)	0.423404	-0.812598	0.787532	-0.671537	-1.71977	-0.364965	0.867799	-0.157563	2.01236	0.693415	0.375413	1.55146	-0.378165	-0.779449	-0.532274	0.22831	-0.443301	-2.07389	0.316946	0.676879
Zfp367(+)	0.648116	-0.616141	1.3098	1.02019	-0.768598	-0.840102	-0.143815	-0.220472	0.442022	0.124146	1.42029	-2.52907	1.63294	0.596681	-0.345382	0.0635013	0.304175	-0.786019	-1.26307	-0.0491918
Zfp382(+)	-0.955143	-0.0386027	-0.955143	1.23637	0.376204	-0.110311	0.208532	-0.441099	-0.955143	-0.955143	-0.955143	-0.146262	-0.412867	-0.510683	-0.901948	2.84398	0.556962	1.62848	0.445394	0.0415599
Zfp384(+)	0.275495	0.758938	1.01286	-0.342366	-0.264306	-0.878435	1.13278	-0.997187	1.3024	-0.0883855	-0.322797	-1.50808	-0.742995	1.59251	2.04249	-0.960747	-0.299791	-0.511734	0.0112151	-1.21186
Zfp39(+)	1.42399	0.0787162	0.190646	1.37443	2.48049	-0.464734	-0.834334	-0.397368	1.65473	-0.834334	-0.834334	-0.834334	-0.00861299	-0.150224	-0.834334	-0.834334	-0.100129	-0.834334	0.527708	-0.769312
Zfp398(+)	-0.0222411	0.499714	0.0620191	0.597915	0.581133	0.79013	-0.00543279	-0.0756451	1.1957	-0.0925338	-0.296343	1.41063	-0.840293	2.31748	-1.4787	-0.970413	-1.66588	-0.261357	-0.465431	-1.28045
Zfp407(+)	0.646403	0.945102	-0.7999	-1.18459	2.55076	0.0600607	-0.651338	0.0987971	-0.273997	1.50751	-0.107392	0.338256	-0.27177	0.702905	0.454848	-1.19177	-0.376615	0.228025	-1.6987	-0.976588
Zfp426(+)	0.635075	1.58785	0.221461	0.424467	-1.12993	-0.830657	0.221052	0.908056	2.63801	0.759789	-0.795066	-1.21502	-0.913055	-0.381411	0.28457	-0.127694	-0.706348	-0.0561521	-1.31924	-0.205757
Zfp456(+)	-1.32292	0.793902	-0.365072	1.66591	0.656881	1.15704	0.16529	-0.0740019	-1.38414	0.658326	-0.0818571	-0.318481	-0.750732	0.45722	-2.34326	0.32605	-1.00221	1.26074	-0.174366	0.675673
Zfp467(+)	-0.53348	0.369103	1.51162	-0.53348	0.260011	-0.53348	-0.53348	-0.53348	-0.266808	-0.53348	-0.53348	-0.53348	-0.53348	0.0697914	2.86834	-0.53348	-0.53348	-0.53348	2.12318	-0.53348
Zfp472(+)	-0.343896	1.17034	-0.909808	1.3192	0.178783	-0.909808	0.476677	-0.909808	2.26764	-0.0852478	-0.859566	-0.708025	1.0531	-0.798496	-0.0581843	1.51556	0.330961	-0.909808	-0.909808	-0.909808
Zfp493(+)	-0.539283	2.0727	-1.46294	-0.93684	-0.0117979	-0.220615	-0.331796	1.17967	1.9042	-0.791563	0.852105	0.912206	-0.770101	0.352429	0.547691	-1.27196	-0.957113	0.333069	-0.461526	-0.398535
Zfp516(+)	-1.32475	1.29013	0.283863	-1.32475	-1.19713	-0.0971147	-0.273815	1.83833	-0.0125402	-0.840373	2.03426	0.0837426	0.371726	-0.495639	-0.404024	-1.09263	0.535761	-0.224789	-0.457435	1.30719
Zfp553(+)	1.24754	-0.599967	2.22321	0.0696165	-0.70353	-0.191792	0.251006	0.50536	-0.70353	0.938298	-0.70353	-0.70353	2.43438	0.157654	-0.70353	-0.70353	-0.70353	-0.70353	-0.70353	-0.70353
Zfp574(+)	1.4274	-2.13412	-0.865442	-1.72261	1.61986	-0.0371158	0.900443	1.32415	0.538797	-0.90774	1.0893	-0.937887	0.0174504	0.136256	0.00948368	0.173726	-0.16414	0.0502233	-0.0256997	-0.492344
Zfp580(+)	-1.21682	2.58345	0.903544	-0.406862	1.24853	-0.840869	-1.14752	0.319659	-0.579747	0.226583	-0.148776	-1.59122	0.0925133	-0.529852	1.10798	-0.0486605	-1.06306	0.365311	0.0542449	0.671572
Zfp60(+)	-0.495864	3.31325	-0.495864	-0.495864	0.437338	-0.495864	-0.495864	-0.495864	-0.495864	1.5794	1.36007	-0.495864	0.0461797	-0.495864	-0.495864	-0.495864	0.20586	-0.495864	-0.495864	-0.495864
Zfp64(+)	-0.429842	0.804055	-0.429842	1.26147	-0.429842	-0.429842	3.46157	-0.429842	-0.429842	-0.429842	-0.429842	-0.429842	-0.429842	1.35036	-0.429842	-0.429842	-0.429842	-0.429842	-0.429842	-0.429842
Zfp692(+)	-0.223607	-0.223607	-0.223607	-0.223607	-0.223607	-0.223607	-0.223607	-0.223607	-0.223607	-0.223607	-0.223607	-0.223607	-0.223607	-0.223607	-0.223607	4.24853	-0.223607	-0.223607	-0.223607	-0.223607
Zfp7(+)	-0.268722	0.125993	0.493118	-1.3555	-0.296163	-0.417436	1.06356	-0.479327	0.832556	-0.781998	-0.383348	1.69893	1.34219	-0.748858	-1.39025	0.253588	2.26462	-0.916461	-0.57103	-0.465462
Zfp709(+)	-0.686523	-0.456277	-0.883215	0.785727	-0.664235	1.4527	-0.620683	0.142304	0.467391	0.469033	1.24026	-0.10967	0.509437	0.453126	-2.31399	-1.16032	0.775567	-1.37831	1.40996	0.567735
Zfp729a(+)	-0.488847	2.27708	-0.488847	-0.488847	-0.488847	-0.488847	-0.325731	-0.488847	-0.488847	-0.230721	-0.488847	-0.488847	-0.488847	0.21584	-0.143378	-0.488847	-0.488847	-0.488847	2.47617	2.08576
Zfp738(+)	0.246363	-1.98373	0.862533	-2.23419	-0.132033	-0.968244	-0.283212	1.31901	-0.598341	-0.438384	-0.325386	0.196716	1.68155	-0.0213354	0.733586	-0.515732	0.817706	1.17022	0.144766	0.328132
Zfp74(+)	0.26324	-0.840657	-0.0926547	1.04381	1.01111	0.807878	-0.373743	1.76387	-0.938057	-0.885488	0.316483	-0.299903	-0.938057	1.7312	-0.864399	1.67735	-0.668194	-0.938057	-0.83768	-0.938057
Zfp740(+)	-0.772507	1.29109	-0.355818	0.689763	-1.60965	0.138692	-0.136748	-0.899934	-0.350686	0.637272	-0.377655	0.507464	1.44257	-0.471987	-1.39661	0.885382	1.81264	-1.60965	-0.29704	0.873407
Zfp763(+)	-0.332205	-0.332205	-0.332205	-0.332205	3.65816	1.93356	-0.332205	-0.332205	-0.332205	-0.332205	-0.332205	0.0557683	-0.332205	-0.332205	-0.332205	-0.332205	-0.332205	-0.332205	-0.332205	-0.332205
Zfp768(+)	0.494343	1.74122	-1.40366	-1.17462	-0.395804	0.805129	0.48073	1.42299	-1.67085	-0.376698	-0.97455	1.31482	-0.685046	0.115964	0.397837	0.372327	-0.336357	1.09602	-1.26683	0.0430228
Zfp78(+)	0.754429	-0.923475	1.70742	-1.22599	0.709337	-1.66398	-0.246191	-0.0144187	0.453004	-1.0926	-0.724166	1.1351	-0.107738	-0.122557	1.33706	0.642689	0.581531	-0.608486	1.02824	-1.61922
Zfp786(+)	-0.377696	0.797011	0.759254	-0.0575997	0.275401	-0.681039	0.568064	0.690282	-0.776677	0.468761	-1.79332	-0.57519	1.2014	0.197525	-0.711693	0.0168059	1.06191	1.1475	0.484697	-2.69539
Zfp787(+)	-0.153595	0.576047	-0.273511	0.542291	0.120575	-0.81392	0.834207	-0.682425	1.02352	-0.286197	-0.81392	-0.81392	-0.528952	-0.129157	-0.481594	0.335518	-0.436481	3.46913	-0.81392	-0.673691
Zfp81(+)	-0.285253	-0.285253	-0.285253	-0.285253	-0.285253	-0.285253	-0.285253	-0.285253	-0.285253	-0.285253	-0.0277793	-0.285253	-0.285253	-0.285253	-0.285253	0.746947	4.13014	-0.285253	-0.285253	-0.285253
Zfp9(+)	0.049116	0.375716	-1.01353	0.521859	1.15887	2.264	0.067802	-0.673529	-1.664	0.919508	-0.217599	-1.10057	-0.179615	1.9577	0.00954328	-1.08683	-0.595125	-0.576761	-0.124617	-0.0919238
Zfp94(+)	-0.579523	-1.10577	-0.65968	-1.20679	0.0575561	-1.61958	1.53725	-0.506653	0.566624	0.960196	0.35152	1.94843	-0.0574072	-0.505367	-0.328248	-0.763529	-0.0129755	1.8686	-0.563061	0.618413
Zfp952(+)	1.98536	-0.668854	-0.668854	-0.668854	-0.668854	0.939188	-0.668854	-0.668854	0.117748	-0.360233	0.0411536	2.73759	-0.668854	-0.668854	0.501164	0.255703	-0.668854	1.13973	-0.668854	-0.668854
Zfp992(+)	-1.67383	0.409483	-0.636273	-0.39929	1.31231	1.42681	-1.11504	1.51109	0.738214	0.0578255	0.432758	1.17561	0.288775	-0.0724428	0.0826785	-1.03179	0.201554	-2.10429	0.0534656	-0.657612
Zfp994(+)	-1.47148	-1.39734	0.103742	0.838112	0.739485	-0.758848	-0.485914	0.478287	0.72932	0.703106	1.90641	-1.34104	-0.0951494	2.07338	-0.802704	-0.691065	0.34652	-0.649665	-0.362561	0.137407
Zfx(+)	0.903123	1.21304	-1.25872	-1.48926	2.0805	-0.0520166	-0.325755	0.663453	0.396324	1.04012	-0.999637	0.898605	-0.140549	0.341687	0.308958	-1.27067	-0.370714	0.428409	-1.28047	-1.08644
Zkscan17(+)	0.0055333	0.00641541	-0.341073	-0.400475	-0.594862	-1.08895	0.111536	-0.446609	0.714855	-0.975353	2.38002	-0.714656	-0.40446	0.244036	-0.473902	0.0332727	0.276227	-1.26325	0.258419	2.67327
Zscan12(+)	-0.317923	0.0325236	1.51132	-0.159047	0.344162	0.337959	-0.125897	0.273412	1.69425	-1.87946	-0.909187	0.198889	-1.77436	0.931066	0.49238	0.719145	0.226537	-1.41847	0.946303	-1.1236
Zscan21(+)	1.71935	1.67558	-0.463292	-0.33425	-1.10456	-0.200354	-1.35176	-1.35176	0.405803	0.266032	1.94034	0.411743	-1.2002	-0.291909	0.336129	-0.437323	-0.646046	-0.328438	-0.234656	1.18957

## Sheet: Supplementary Table 8
ATF4 DamID-seq consensus peak coordinates.
PeakID	Chr	Start	End	Strand	Peak Score	Annotation	Detailed Annotation	Distance to TSS	Nearest Ensembl TranscriptID	Nearest Ensembl GeneID	Gene Name	Gene Type
1	chr1	4902484	4904285	+	0.655	Intergenic	Intergenic	45347	ENSMUST00000165720	ENSMUSG00000033813	Tcea1	protein_coding
2	chr1	5612000	5612410	+	1.475	Intergenic	Intergenic	15687	ENSMUST00000159083	ENSMUSG00000025905	Oprk1	protein_coding
3	chr1	10263741	10264628	+	2.138	Intergenic	Intergenic	-31515	ENSMUST00000088615	ENSMUSG00000067851	Arfgef1	protein_coding
4	chr1	11087444	11088602	+	1.08	intron (ENSMUST00000027056, intron 5 of 39)	protein_coding-intron (ENSMUST00000027056, intron 5 of 39)	-10507	ENSMUST00000189822	ENSMUSG00000048960	Prex2	protein_coding
5	chr1	14224997	14225836	+	1.272	intron (ENSMUST00000190337, intron 10 of 16)	protein_coding-intron (ENSMUST00000027066, intron 11 of 17)	6075	ENSMUST00000189526	ENSMUSG00000025932	Eya1	protein_coding
6	chr1	14461036	14462603	+	1.233	Intergenic	Intergenic	-151585	ENSMUST00000168081	ENSMUSG00000025932	Eya1	protein_coding
7	chr1	19861130	19864757	+	0.608	Intergenic	Intergenic	-493508	ENSMUST00000161509	ENSMUSG00000089914	4930486I03Rik	lncRNA
8	chr1	19974115	19976211	+	1.06	Intergenic	Intergenic	-381289	ENSMUST00000161509	ENSMUSG00000089914	4930486I03Rik	lncRNA
9	chr1	20752291	20752608	+	1.545	Intergenic	Intergenic	21545	ENSMUST00000027061	ENSMUSG00000025929	Il17a	protein_coding
10	chr1	20845553	20846175	+	1.505	Intergenic	Intergenic	9203	ENSMUST00000185290	ENSMUSG00000102121	Gm28065	lncRNA
11	chr1	20923494	20923854	+	1.703	intron (ENSMUST00000187651, intron 1 of 2)	protein_coding-intron (ENSMUST00000068880, intron 1 of 2)	1415	ENSMUST00000187651	ENSMUSG00000025931	Paqr8	protein_coding
12	chr1	20999441	21003336	+	0.648	exon (ENSMUST00000037998, exon 11 of 11)	protein_coding-exon (ENSMUST00000037998, exon 11 of 11)	42267	ENSMUST00000187210	ENSMUSG00000041779	Tram2	protein_coding
13	chr1	21076340	21078554	+	1.169	intron (ENSMUST00000037998, intron 1 of 10)	protein_coding-intron (ENSMUST00000037998, intron 1 of 10)	1782	ENSMUST00000037998	ENSMUSG00000041779	Tram2	protein_coding
14	chr1	23214213	23214782	+	2.229	intron (ENSMUST00000191045, intron 2 of 3)	lncRNA-intron (ENSMUST00000191045, intron 2 of 3)	21175	ENSMUST00000191045	ENSMUSG00000101227	Gm29506	lncRNA
15	chr1	33597437	33598678	+	1.383	intron (ENSMUST00000027312, intron 7 of 13)	protein_coding-intron (ENSMUST00000027312, intron 7 of 13)	24084	ENSMUST00000189552	ENSMUSG00000026134	Prim2	protein_coding
16	chr1	33683283	33684228	+	1.275	Intergenic	Intergenic	-13961	ENSMUST00000027312	ENSMUSG00000026134	Prim2	protein_coding
17	chr1	33720432	33723218	+	0.831	intron (ENSMUST00000195006, intron 2 of 2)	protein_coding-intron (ENSMUST00000088287, intron 2 of 7)	1418	ENSMUST00000115174	ENSMUSG00000004768	Rab23	protein_coding
18	chr1	33756944	33759749	+	1.202	promoter-TSS (ENSMUST00000044691)	protein_coding-promoter-TSS (ENSMUST00000044691)	-552	ENSMUST00000044691	ENSMUSG00000042215	Bag2	protein_coding
19	chr1	34045160	34045580	+	1.303	intron (ENSMUST00000115104, intron 1 of 97)	protein_coding-intron (ENSMUST00000097785, intron 1 of 97)	-31857	ENSMUST00000239001	ENSMUSG00000026131	Dst	protein_coding
20	chr1	34098623	34102122	+	0.741	intron (ENSMUST00000182410, intron 1 of 3)	protein_coding-intron (ENSMUST00000097785, intron 2 of 97)	11081	ENSMUST00000182410	ENSMUSG00000026131	Dst	protein_coding
21	chr1	34485171	34486763	+	1.387	promoter-TSS (ENSMUST00000186117)	lncRNA-promoter-TSS (ENSMUST00000186117)	-34	ENSMUST00000186117	ENSMUSG00000101223	4930568A12Rik	lncRNA
22	chr1	35690867	35691207	+	1.522	Intergenic	Intergenic	-39740	ENSMUST00000195168	ENSMUSG00000104417	Gm37068	lncRNA
23	chr1	36237994	36239971	+	1.071	intron (ENSMUST00000174716, intron 1 of 18)	protein_coding-intron (ENSMUST00000046875, intron 1 of 40)	5124	ENSMUST00000174716	ENSMUSG00000037470	Uggt1	protein_coding
24	chr1	36263990	36267156	+	0.617	exon (ENSMUST00000056946, exon 4 of 4)	protein_coding-exon (ENSMUST00000056946, exon 4 of 4)	7862	ENSMUST00000056946	ENSMUSG00000047180	Neurl3	protein_coding
25	chr1	36273259	36281274	+	0.628	Intergenic	Intergenic	-2588	ENSMUST00000188666	ENSMUSG00000047180	Neurl3	protein_coding
26	chr1	36288699	36289050	+	1.636	Intergenic	Intergenic	-14196	ENSMUST00000188666	ENSMUSG00000047180	Neurl3	protein_coding
27	chr1	36294255	36297086	+	1.605	Intergenic	Intergenic	-12062	ENSMUST00000126413	ENSMUSG00000037447	Arid5a	protein_coding
28	chr1	36331579	36332156	+	1.712	promoter-TSS (ENSMUST00000192234)	lncRNA-promoter-TSS (ENSMUST00000192234)	-840	ENSMUST00000192234	ENSMUSG00000102762	4930403P22Rik	lncRNA
29	chr1	37969905	37971496	+	0.919	Intergenic	Intergenic	-12942	ENSMUST00000114894	ENSMUSG00000026085	Lyg1	protein_coding
30	chr1	37995291	37997947	+	0.871	promoter-TSS (ENSMUST00000192237)	protein_coding-promoter-TSS (ENSMUST00000192237)	39	ENSMUST00000192237	ENSMUSG00000058407	Txndc9	protein_coding
31	chr1	38166368	38166689	+	1.403	Intergenic	Intergenic	30914	ENSMUST00000136641	ENSMUSG00000037138	Aff3	protein_coding
32	chr1	38282134	38287480	+	0.404	intron (ENSMUST00000238906, intron 9 of 22)	protein_coding-intron (ENSMUST00000039827, intron 9 of 22)	-23095	ENSMUST00000129696	ENSMUSG00000085280	Gm16151	lncRNA
33	chr1	38541238	38541582	+	1.447	intron (ENSMUST00000238906, intron 1 of 22)	protein_coding-intron (ENSMUST00000027250, intron 2 of 7)	85775	ENSMUST00000095027	ENSMUSG00000037138	Aff3	protein_coding
34	chr1	38723820	38724246	+	1.227	Intergenic	Intergenic	-59078	ENSMUST00000027250	ENSMUSG00000037138	Aff3	protein_coding
35	chr1	38973100	38975866	+	0.527	Intergenic	Intergenic	-11125	ENSMUST00000027247	ENSMUSG00000026078	Pdcl3	protein_coding
36	chr1	39369242	39369766	+	2.063	promoter-TSS (ENSMUST00000191855)	protein_coding-promoter-TSS (ENSMUST00000191855)	-346	ENSMUST00000191855	ENSMUSG00000073702	Rpl31	protein_coding
37	chr1	39547057	39549093	+	1.625	intron (ENSMUST00000146314, intron 2 of 2)	lncRNA-intron (ENSMUST00000146314, intron 2 of 2)	3927	ENSMUST00000146314	ENSMUSG00000085894	Gm15832	lncRNA
38	chr1	39574855	39576722	+	1.763	intron (ENSMUST00000195136, intron 1 of 5)	protein_coding-intron (ENSMUST00000062525, intron 1 of 6)	1514	ENSMUST00000195705	ENSMUSG00000048234	Rnf149	protein_coding
39	chr1	39676436	39677685	+	0.444	intron (ENSMUST00000151913, intron 12 of 14)	protein_coding-intron (ENSMUST00000151913, intron 12 of 14)	14810	ENSMUST00000126760	ENSMUSG00000057173	Rfx8	protein_coding
40	chr1	40319257	40319623	+	1.825	Intergenic	Intergenic	-5170	ENSMUST00000192551	ENSMUSG00000070942	Il1rl2	protein_coding
41	chr1	40430589	40439234	+	0.634	intron (ENSMUST00000174335, intron 1 of 7)	protein_coding-intron (ENSMUST00000174335, intron 1 of 7)	-1677	ENSMUST00000173881	ENSMUSG00000026069	Il1rl1	protein_coding
42	chr1	40541040	40542965	+	1.081	exon (ENSMUST00000027237, exon 10 of 13)	protein_coding-exon (ENSMUST00000027237, exon 10 of 13)	311	ENSMUST00000160468	ENSMUSG00000026068	Il18rap	protein_coding
43	chr1	40850238	40850636	+	1.478	intron (ENSMUST00000114765, intron 4 of 4)	protein_coding-intron (ENSMUST00000114765, intron 4 of 4)	44836	ENSMUST00000114765	ENSMUSG00000079588	Tmem182	protein_coding
44	chr1	43166396	43171141	+	1.229	intron (ENSMUST00000185893, intron 1 of 5)	protein_coding-intron (ENSMUST00000185893, intron 1 of 5)	-4808	ENSMUST00000008280	ENSMUSG00000008136	Fhl2	protein_coding
45	chr1	43828063	43828402	+	1.871	promoter-TSS (ENSMUST00000076997)	protein_coding-promoter-TSS (ENSMUST00000076997)	-433	ENSMUST00000126008	ENSMUSG00000057363	Uxs1	protein_coding
46	chr1	43914001	43914367	+	1.349	Intergenic	Intergenic	-19463	ENSMUST00000185579	ENSMUSG00000041763	Tpp2	protein_coding
47	chr1	43933746	43936403	+	0.976	intron (ENSMUST00000190401, intron 1 of 5)	protein_coding-intron (ENSMUST00000087933, intron 1 of 29)	1030	ENSMUST00000189388	ENSMUSG00000041763	Tpp2	protein_coding
48	chr1	45501822	45504169	+	1.576	exon (ENSMUST00000086430, exon 1 of 54)	protein_coding-exon (ENSMUST00000086430, exon 1 of 54)	286	ENSMUST00000086430	ENSMUSG00000026042	Col5a2	protein_coding
49	chr1	45571327	45576081	+	0.813	Intergenic	Intergenic	-70422	ENSMUST00000134681	ENSMUSG00000026042	Col5a2	protein_coding
50	chr1	45626172	45626738	+	2.167	Intergenic	Intergenic	-123173	ENSMUST00000134681	ENSMUSG00000026042	Col5a2	protein_coding
51	chr1	51116800	51125165	+	0.928	intron (ENSMUST00000081851, intron 5 of 9)	protein_coding-intron (ENSMUST00000081851, intron 5 of 9)	20239	ENSMUST00000189560	ENSMUSG00000101242	Gm28319	lncRNA
52	chr1	51584443	51585412	+	1.585	intron (ENSMUST00000189410, intron 2 of 3)	lncRNA-intron (ENSMUST00000189410, intron 2 of 3)	11790	ENSMUST00000189410	ENSMUSG00000099413	Gm17767	lncRNA
53	chr1	52118033	52120246	+	0.994	promoter-TSS (ENSMUST00000070968)	protein_coding-promoter-TSS (ENSMUST00000070968)	-300	ENSMUST00000186574	ENSMUSG00000026104	Stat1	protein_coding
54	chr1	52172610	52174334	+	0.884	intron (ENSMUST00000156887, intron 3 of 6)	protein_coding-intron (ENSMUST00000114512, intron 14 of 17)	-4327	ENSMUST00000126221	ENSMUSG00000026103	Gls	protein_coding
55	chr1	52190456	52190835	+	1.517	TTS (ENSMUST00000139273)	protein_coding-TTS (ENSMUST00000139273)	263	ENSMUST00000156887	ENSMUSG00000026103	Gls	protein_coding
56	chr1	53311327	53313462	+	1.036	Intergenic	Intergenic	-1229	ENSMUST00000027265	ENSMUSG00000026096	Osgepl1	protein_coding
57	chr1	53834315	53834723	+	1.28	intron (ENSMUST00000150677, intron 3 of 3)	protein_coding-intron (ENSMUST00000087659, intron 23 of 28)	6652	ENSMUST00000150677	ENSMUSG00000042807	Hecw2	protein_coding
58	chr1	53856505	53856998	+	1.481	intron (ENSMUST00000152870, intron 2 of 5)	protein_coding-intron (ENSMUST00000087659, intron 19 of 28)	9760	ENSMUST00000152870	ENSMUSG00000042807	Hecw2	protein_coding
59	chr1	55084602	55090302	+	1.067	promoter-TSS (ENSMUST00000075242)	protein_coding-promoter-TSS (ENSMUST00000075242)	572	ENSMUST00000027123	ENSMUSG00000025980	Hspd1	protein_coding
60	chr1	57773868	57775596	+	1.22	promoter-TSS (ENSMUST00000164302)	protein_coding-promoter-TSS (ENSMUST00000164302)	-3	ENSMUST00000170139	ENSMUSG00000038305	Spats2l	protein_coding
61	chr1	58270355	58270688	+	1.656	intron (ENSMUST00000161126, intron 4 of 5)	lncRNA-intron (ENSMUST00000161126, intron 4 of 5)	-7804	ENSMUST00000114366	ENSMUSG00000079554	Aox2	protein_coding
62	chr1	58503574	58505358	+	1.188	promoter-TSS (ENSMUST00000129740)	lncRNA-promoter-TSS (ENSMUST00000129740)	459	ENSMUST00000190695	ENSMUSG00000026037	Orc2	protein_coding
63	chr1	58741328	58742679	+	1.269	intron (ENSMUST00000140940, intron 8 of 9)	protein_coding-intron (ENSMUST00000069333, intron 8 of 9)	11452	ENSMUST00000123032	ENSMUSG00000026031	Cflar	protein_coding
64	chr1	58850656	58851524	+	1.574	Intergenic	Intergenic	48437	ENSMUST00000190213	ENSMUSG00000026029	Casp8	protein_coding
65	chr1	58947362	58952655	+	0.903	intron (ENSMUST00000173719, intron 1 of 1)	protein_coding-intron (ENSMUST00000027186, intron 1 of 15)	-3672	ENSMUST00000174120	ENSMUSG00000026028	Trak2	protein_coding
66	chr1	59162480	59163926	+	1.746	TTS (ENSMUST00000163058)	protein_coding-TTS (ENSMUST00000163058)	186	ENSMUST00000114275	ENSMUSG00000079550	Mpp4	protein_coding
67	chr1	60617833	60623936	+	0.877	Intergenic	Intergenic	-53781	ENSMUST00000142258	ENSMUSG00000026014	Raph1	protein_coding
68	chr1	62707269	62707844	+	2.045	intron (ENSMUST00000126344, intron 1 of 2)	protein_coding-intron (ENSMUST00000027112, intron 1 of 15)	3855	ENSMUST00000114157	ENSMUSG00000025969	Nrp2	protein_coding
69	chr1	62763560	62766908	+	0.975	intron (ENSMUST00000114157, intron 10 of 16)	protein_coding-intron (ENSMUST00000027112, intron 10 of 15)	-47161	ENSMUST00000189205	ENSMUSG00000100811	Gm29083	lncRNA
70	chr1	63668079	63668887	+	1.943	intron (ENSMUST00000126954, intron 3 of 4)	protein_coding-intron (ENSMUST00000090313, intron 6 of 14)	18427	ENSMUST00000126954	ENSMUSG00000069085	Dytn	protein_coding
71	chr1	64096608	64096998	+	1.778	intron (ENSMUST00000135075, intron 2 of 2)	protein_coding-intron (ENSMUST00000055001, intron 2 of 3)	18149	ENSMUST00000149820	ENSMUSG00000086836	Gm13748	lncRNA
72	chr1	64104810	64105997	+	1.295	intron (ENSMUST00000135075, intron 2 of 2)	protein_coding-intron (ENSMUST00000055001, intron 2 of 3)	16078	ENSMUST00000055001	ENSMUSG00000025959	Klf7	protein_coding
73	chr1	64115498	64115980	+	1.453	intron (ENSMUST00000135075, intron 2 of 2)	protein_coding-intron (ENSMUST00000055001, intron 2 of 3)	5743	ENSMUST00000055001	ENSMUSG00000025959	Klf7	protein_coding
74	chr1	64117399	64119453	+	1.783	intron (ENSMUST00000135075, intron 2 of 2)	protein_coding-intron (ENSMUST00000055001, intron 2 of 3)	3056	ENSMUST00000055001	ENSMUSG00000025959	Klf7	protein_coding
75	chr1	64298258	64299714	+	1.064	intron (ENSMUST00000190863, intron 1 of 1)	lncRNA-intron (ENSMUST00000190863, intron 1 of 1)	4057	ENSMUST00000190863	ENSMUSG00000101895	Gm28981	lncRNA
76	chr1	64529895	64534918	+	0.895	promoter-TSS (ENSMUST00000049932)	protein_coding-promoter-TSS (ENSMUST00000049932)	-238	ENSMUST00000185594	ENSMUSG00000025958	Creb1	protein_coding
77	chr1	64955417	64956797	+	1.358	intron (ENSMUST00000134097, intron 1 of 1)	protein_coding-intron (ENSMUST00000097713, intron 1 of 7)	620	ENSMUST00000134097	ENSMUSG00000051344	Plekhm3	protein_coding
78	chr1	65352307	65354747	+	1.008	intron (ENSMUST00000027083, intron 8 of 12)	protein_coding-intron (ENSMUST00000027083, intron 8 of 12)	42270	ENSMUST00000027083	ENSMUSG00000025946	Pth2r	protein_coding
79	chr1	66818003	66818364	+	1.601	promoter-TSS (ENSMUST00000068168)	protein_coding-promoter-TSS (ENSMUST00000068168)	-622	ENSMUST00000113987	ENSMUSG00000026004	Kansl1l	protein_coding
80	chr1	66895556	66896433	+	1.449	Intergenic	Intergenic	-32718	ENSMUST00000027153	ENSMUSG00000026003	Acadl	protein_coding
81	chr1	69607757	69612162	+	1.005	intron (ENSMUST00000190855, intron 2 of 5)	protein_coding-intron (ENSMUST00000027146, intron 3 of 7)	-11438	ENSMUST00000188962	ENSMUSG00000100815	Gm29112	lncRNA
82	chr1	70617773	70622126	+	0.709	intron (ENSMUST00000161310, intron 7 of 7)	protein_coding-intron (ENSMUST00000065425, intron 16 of 16)	-105765	ENSMUST00000053922	ENSMUSG00000045648	Vwc2l	protein_coding
83	chr1	70846908	70847222	+	1.388	intron (ENSMUST00000162182, intron 5 of 5)	protein_coding-intron (ENSMUST00000053922, intron 3 of 3)	121142	ENSMUST00000162182	ENSMUSG00000045648	Vwc2l	protein_coding
84	chr1	71012348	71012801	+	1.483	Intergenic	Intergenic	90571	ENSMUST00000027393	ENSMUSG00000026196	Bard1	protein_coding
85	chr1	71599281	71599614	+	1.157	TTS (ENSMUST00000188092)	protein_coding-TTS (ENSMUST00000188092)	920	ENSMUST00000187627	ENSMUSG00000026193	Fn1	protein_coding
86	chr1	71667374	71668113	+	1.799	Intergenic	Intergenic	14405	ENSMUST00000125934	ENSMUSG00000073652	Apol7d	lncRNA
87	chr1	71800872	71802218	+	1.186	Intergenic	Intergenic	-86567	ENSMUST00000189680	ENSMUSG00000099707	Gm8883	lncRNA
88	chr1	71879289	71881228	+	1.11	Intergenic	Intergenic	-7853	ENSMUST00000189680	ENSMUSG00000099707	Gm8883	lncRNA
89	chr1	71916691	71917110	+	1.858	intron (ENSMUST00000187553, intron 1 of 1)	lncRNA-intron (ENSMUST00000187553, intron 1 of 1)	224	ENSMUST00000187553	ENSMUSG00000101211	Gm28818	lncRNA
90	chr1	72081776	72083606	+	1.083	Intergenic	Intergenic	39310	ENSMUST00000191139	ENSMUSG00000102123	Gm4319	lncRNA
91	chr1	72238237	72239843	+	1.261	Intergenic	Intergenic	-26733	ENSMUST00000048860	ENSMUSG00000039395	Mreg	protein_coding
92	chr1	72255039	72257402	+	1.472	Intergenic	Intergenic	28038	ENSMUST00000097698	ENSMUSG00000026189	Pecr	protein_coding
93	chr1	72306811	72308239	+	1.651	promoter-TSS (ENSMUST00000027379)	protein_coding-promoter-TSS (ENSMUST00000027379)	98	ENSMUST00000027379	ENSMUSG00000026187	Xrcc5	protein_coding
94	chr1	72428130	72430386	+	1.677	intron (ENSMUST00000047786, intron 3 of 3)	protein_coding-intron (ENSMUST00000047786, intron 3 of 3)	107672	ENSMUST00000047786	ENSMUSG00000039372	March4	protein_coding
95	chr1	72450390	72455351	+	0.83	intron (ENSMUST00000047786, intron 1 of 3)	protein_coding-intron (ENSMUST00000047786, intron 1 of 3)	84059	ENSMUST00000047786	ENSMUSG00000039372	March4	protein_coding
96	chr1	73901684	73903322	+	1.608	Intergenic	Intergenic	25714	ENSMUST00000191527	ENSMUSG00000055322	Tns1	protein_coding
97	chr1	74065987	74067577	+	1.632	intron (ENSMUST00000212888, intron 3 of 33)	protein_coding-intron (ENSMUST00000169786, intron 3 of 34)	24569	ENSMUST00000187584	ENSMUSG00000055322	Tns1	protein_coding
98	chr1	74243962	74244417	+	1.345	intron (ENSMUST00000113819, intron 2 of 10)	protein_coding-intron (ENSMUST00000006467, intron 1 of 9)	7640	ENSMUST00000113819	ENSMUSG00000006304	Arpc2	protein_coding
99	chr1	74381123	74381512	+	1.946	promoter-TSS (ENSMUST00000133896)	protein_coding-promoter-TSS (ENSMUST00000133896)	-333	ENSMUST00000133896	ENSMUSG00000026177	Slc11a1	protein_coding
100	chr1	74718039	74719021	+	0.999	intron (ENSMUST00000027356, intron 1 of 8)	protein_coding-intron (ENSMUST00000027356, intron 1 of 8)	4956	ENSMUST00000027356	ENSMUSG00000026170	Cyp27a1	protein_coding
101	chr1	74783893	74784344	+	1.17	intron (ENSMUST00000189544, intron 1 of 1)	protein_coding-intron (ENSMUST00000006716, intron 3 of 3)	1680	ENSMUST00000189544	ENSMUSG00000033227	Wnt6	protein_coding
102	chr1	75390696	75393629	+	1.108	TTS (ENSMUST00000132100)	lncRNA-TTS (ENSMUST00000132100)	4200	ENSMUST00000132100	ENSMUSG00000086053	Gm15178	lncRNA
103	chr1	75433040	75438183	+	0.701	promoter-TSS (ENSMUST00000037796)	protein_coding-promoter-TSS (ENSMUST00000037796)	-318	ENSMUST00000037796	ENSMUSG00000033021	Gmppa	protein_coding
104	chr1	80332374	80332745	+	1.42	intron (ENSMUST00000170897, intron 1 of 5)	protein_coding-intron (ENSMUST00000163119, intron 1 of 15)	7719	ENSMUST00000167293	ENSMUSG00000004364	Cul3	protein_coding
105	chr1	81757133	81759292	+	1.167	Intergenic	Intergenic	-474899	ENSMUST00000023262	ENSMUSG00000022591	Gm9747	protein_coding
106	chr1	81859692	81860334	+	1.843	Intergenic	Intergenic	-373099	ENSMUST00000023262	ENSMUSG00000022591	Gm9747	protein_coding
107	chr1	82723601	82725171	+	0.981	promoter-TSS (ENSMUST00000073025)	protein_coding-promoter-TSS (ENSMUST00000073025)	-504	ENSMUST00000078332	ENSMUSG00000026150	Mff	protein_coding
108	chr1	84830823	84831264	+	1.324	intron (ENSMUST00000186465, intron 1 of 40)	protein_coding-intron (ENSMUST00000027421, intron 1 of 40)	7687	ENSMUST00000187818	ENSMUSG00000026219	Trip12	protein_coding
109	chr1	84839565	84839948	+	1.502	promoter-TSS (ENSMUST00000027421)	protein_coding-promoter-TSS (ENSMUST00000027421)	-84	ENSMUST00000097672	ENSMUSG00000073633	Fbxo36	protein_coding
110	chr1	84880737	84881086	+	1.392	intron (ENSMUST00000151737, intron 1 of 3)	protein_coding-intron (ENSMUST00000097672, intron 1 of 3)	11761	ENSMUST00000151737	ENSMUSG00000073633	Fbxo36	protein_coding
111	chr1	85794415	85796301	+	1.298	exon (ENSMUST00000097666, exon 2 of 10)	protein_coding-exon (ENSMUST00000097666, exon 2 of 10)	847	ENSMUST00000097666	ENSMUSG00000036707	Cab39	protein_coding
112	chr1	86148514	86152358	+	1.04	Intergenic	Intergenic	-4344	ENSMUST00000123618	ENSMUSG00000062590	Armc9	protein_coding
113	chr1	86154604	86155374	+	1.383	intron (ENSMUST00000186509, intron 1 of 3)	protein_coding-intron (ENSMUST00000027434, intron 1 of 24)	170	ENSMUST00000153653	ENSMUSG00000062590	Armc9	protein_coding
114	chr1	86390440	86392732	+	0.609	intron (ENSMUST00000212541, intron 2 of 3)	protein_coding-intron (ENSMUST00000212541, intron 2 of 3)	-2242	ENSMUST00000212058	ENSMUSG00000026237	Nmur1	protein_coding
115	chr1	86435930	86443734	+	1.159	Intergenic	Intergenic	13503	ENSMUST00000046004	ENSMUSG00000036574	Tex44	protein_coding
116	chr1	86582520	86585180	+	0.887	intron (ENSMUST00000149542, intron 1 of 3)	protein_coding-intron (ENSMUST00000121534, intron 1 of 7)	912	ENSMUST00000149542	ENSMUSG00000026240	Cops7b	protein_coding
117	chr1	86813679	86814008	+	1.139	intron (ENSMUST00000190618, intron 6 of 20)	protein_coding-intron (ENSMUST00000065694, intron 5 of 20)	39025	ENSMUST00000186337	ENSMUSG00000100768	Gm29055	lncRNA
118	chr1	87173156	87176406	+	1.024	Intergenic	Intergenic	-8532	ENSMUST00000044533	ENSMUSG00000036480	Prss56	protein_coding
119	chr1	87355098	87355413	+	1.252	exon (ENSMUST00000174583, exon 4 of 4)	protein_coding-exon (ENSMUST00000174583, exon 4 of 4)	810	ENSMUST00000172964	ENSMUSG00000048000	Gigyf2	protein_coding
120	chr1	87482015	87485304	+	0.758	intron (ENSMUST00000168235, intron 2 of 6)	protein_coding-intron (ENSMUST00000027477, intron 7 of 12)	2517	ENSMUST00000168235	ENSMUSG00000026259	Ngef	protein_coding
121	chr1	87548488	87551330	+	1.501	intron (ENSMUST00000068681, intron 1 of 14)	protein_coding-intron (ENSMUST00000068681, intron 1 of 14)	23961	ENSMUST00000068681	ENSMUSG00000026259	Ngef	protein_coding
122	chr1	87599340	87600478	+	0.858	Intergenic	Intergenic	5359	ENSMUST00000165109	ENSMUSG00000079434	Neu2	protein_coding
123	chr1	87756485	87760539	+	0.685	intron (ENSMUST00000151037, intron 1 of 17)	protein_coding-intron (ENSMUST00000027512, intron 1 of 17)	2419	ENSMUST00000134603	ENSMUSG00000026289	Atg16l1	protein_coding
124	chr1	87844839	87850853	+	1.009	Intergenic	Intergenic	-5441	ENSMUST00000027517	ENSMUSG00000070738	Dgkd	protein_coding
125	chr1	87950925	87955542	+	0.532	intron (ENSMUST00000189409, intron 8 of 12)	protein_coding-intron (ENSMUST00000040783, intron 22 of 27)	-1561	ENSMUST00000186670	ENSMUSG00000005501	Usp40	protein_coding
126	chr1	88508586	88509711	+	2.133	intron (ENSMUST00000067625, intron 1 of 2)	protein_coding-intron (ENSMUST00000067625, intron 1 of 2)	917	ENSMUST00000067625	ENSMUSG00000062310	Glrp1	protein_coding
127	chr1	88539507	88539970	+	1.658	Intergenic	Intergenic	-11778	ENSMUST00000189394	ENSMUSG00000100798	Gm19589	lncRNA
128	chr1	88557144	88559278	+	0.991	intron (ENSMUST00000189394, intron 4 of 5)	lncRNA-intron (ENSMUST00000189394, intron 4 of 5)	6694	ENSMUST00000189394	ENSMUSG00000100798	Gm19589	lncRNA
129	chr1	88661842	88663060	+	1.304	Intergenic	Intergenic	6143	ENSMUST00000186042	ENSMUSG00000100367	Gm29336	lncRNA
130	chr1	88734495	88735741	+	0.746	Intergenic	Intergenic	-19772	ENSMUST00000181016	ENSMUSG00000097398	Platr5	lncRNA
131	chr1	88912123	88913004	+	2.186	Intergenic	Intergenic	-37154	ENSMUST00000185425	ENSMUSG00000099848	Gm29337	lncRNA
132	chr1	89066538	89077140	+	0.82	intron (ENSMUST00000123745, intron 1 of 2)	protein_coding-intron (ENSMUST00000066279, intron 1 of 5)	1386	ENSMUST00000123745	ENSMUSG00000036206	Sh3bp4	protein_coding
133	chr1	89078671	89081155	+	0.842	intron (ENSMUST00000123745, intron 1 of 2)	protein_coding-intron (ENSMUST00000066279, intron 1 of 5)	9460	ENSMUST00000123745	ENSMUSG00000036206	Sh3bp4	protein_coding
134	chr1	89103092	89104325	+	1.484	intron (ENSMUST00000123745, intron 1 of 2)	protein_coding-intron (ENSMUST00000066279, intron 1 of 5)	33256	ENSMUST00000123745	ENSMUSG00000036206	Sh3bp4	protein_coding
135	chr1	89122892	89123359	+	1.211	intron (ENSMUST00000066279, intron 2 of 5)	protein_coding-intron (ENSMUST00000066279, intron 2 of 5)	52673	ENSMUST00000123745	ENSMUSG00000036206	Sh3bp4	protein_coding
136	chr1	89245319	89246327	+	1.538	Intergenic	Intergenic	112321	ENSMUST00000190308	ENSMUSG00000101288	Gm28342	lncRNA
137	chr1	89271815	89272202	+	1.575	Intergenic	Intergenic	86135	ENSMUST00000190308	ENSMUSG00000101288	Gm28342	lncRNA
138	chr1	90205075	90205360	+	1.638	intron (ENSMUST00000065587, intron 1 of 1)	protein_coding-intron (ENSMUST00000065587, intron 1 of 1)	1212	ENSMUST00000159654	ENSMUSG00000044337	Ackr3	protein_coding
139	chr1	90221437	90221886	+	1.734	Intergenic	Intergenic	17656	ENSMUST00000159654	ENSMUSG00000044337	Ackr3	protein_coding
140	chr1	90233391	90238849	+	1.159	Intergenic	Intergenic	24000	ENSMUST00000187649	ENSMUSG00000101951	Gm28721	lncRNA
141	chr1	90651576	90653511	+	1.485	Intergenic	Intergenic	-22617	ENSMUST00000070048	ENSMUSG00000056128	Gm9991	lncRNA
142	chr1	90834985	90835377	+	1.778	intron (ENSMUST00000188587, intron 1 of 40)	protein_coding-intron (ENSMUST00000056925, intron 1 of 43)	8747	ENSMUST00000130846	ENSMUSG00000048126	Col6a3	protein_coding
143	chr1	91048004	91049629	+	1.037	intron (ENSMUST00000189505, intron 1 of 12)	protein_coding-intron (ENSMUST00000068116, intron 1 of 12)	-4627	ENSMUST00000068167	ENSMUSG00000026305	Lrrfip1	protein_coding
144	chr1	91052433	91062052	+	0.83	intron (ENSMUST00000189617, intron 1 of 24)	protein_coding-intron (ENSMUST00000068116, intron 1 of 12)	3657	ENSMUST00000189617	ENSMUSG00000026305	Lrrfip1	protein_coding
145	chr1	91084076	91090702	+	1.209	intron (ENSMUST00000189617, intron 9 of 24)	protein_coding-intron (ENSMUST00000068116, intron 2 of 12)	-23825	ENSMUST00000188094	ENSMUSG00000026305	Lrrfip1	protein_coding
146	chr1	91193260	91193752	+	1.56	intron (ENSMUST00000188475, intron 1 of 3)	protein_coding-intron (ENSMUST00000097648, intron 1 of 2)	13460	ENSMUST00000097648	ENSMUSG00000034353	Ramp1	protein_coding
147	chr1	91243331	91243967	+	1.361	Intergenic	Intergenic	-6655	ENSMUST00000188576	ENSMUSG00000034343	Ube2f	protein_coding
148	chr1	91299186	91299984	+	1.101	promoter-TSS (ENSMUST00000145843)	protein_coding-promoter-TSS (ENSMUST00000145843)	-347	ENSMUST00000145843	ENSMUSG00000026307	Scly	protein_coding
149	chr1	91456081	91458886	+	0.989	intron (ENSMUST00000069620, intron 1 of 22)	protein_coding-intron (ENSMUST00000069620, intron 1 of 22)	1840	ENSMUST00000069620	ENSMUSG00000055866	Per2	protein_coding
150	chr1	91493586	91494977	+	0.716	promoter-TSS (ENSMUST00000047242)	protein_coding-promoter-TSS (ENSMUST00000047242)	-365	ENSMUST00000189341	ENSMUSG00000034292	Traf3ip1	protein_coding
151	chr1	91578323	91583027	+	0.915	Intergenic	Intergenic	-30731	ENSMUST00000188800	ENSMUSG00000101705	Gm28380	lncRNA
152	chr1	91941461	91941910	+	1.351	intron (ENSMUST00000189303, intron 20 of 22)	protein_coding-intron (ENSMUST00000008995, intron 23 of 25)	-6822	ENSMUST00000191327	ENSMUSG00000026313	Hdac4	protein_coding
153	chr1	92072439	92075771	+	1.016	intron (ENSMUST00000212867, intron 3 of 4)	protein_coding-intron (ENSMUST00000008995, intron 1 of 25)	39226	ENSMUST00000185341	ENSMUSG00000026313	Hdac4	protein_coding
154	chr1	92270114	92270736	+	1.755	Intergenic	Intergenic	-54085	ENSMUST00000187370	ENSMUSG00000101265	Gm29099	lncRNA
155	chr1	92742802	92746133	+	1.462	Intergenic	Intergenic	16012	ENSMUST00000187845	ENSMUSG00000099665	Gm29482	lncRNA
156	chr1	92769002	92775455	+	1.085	Intergenic	Intergenic	-11749	ENSMUST00000187845	ENSMUSG00000099665	Gm29482	lncRNA
157	chr1	92799187	92802645	+	1.173	Intergenic	Intergenic	-30729	ENSMUST00000045970	ENSMUSG00000034220	Gpc1	protein_coding
158	chr1	93444821	93445996	+	1.197	promoter-TSS (ENSMUST00000186787)	protein_coding-promoter-TSS (ENSMUST00000186787)	23	ENSMUST00000186787	ENSMUSG00000034088	Hdlbp	protein_coding
159	chr1	93512124	93513153	+	1.491	intron (ENSMUST00000122402, intron 1 of 12)	protein_coding-intron (ENSMUST00000120301, intron 1 of 26)	527	ENSMUST00000122402	ENSMUSG00000034066	Farp2	protein_coding
160	chr1	97839595	97840888	+	1.187	intron (ENSMUST00000162803, intron 2 of 5)	protein_coding-intron (ENSMUST00000058762, intron 20 of 25)	147	ENSMUST00000162681	ENSMUSG00000026335	Pam	protein_coding
161	chr1	98080093	98081722	+	1.298	intron (ENSMUST00000163007, intron 1 of 2)	protein_coding-intron (ENSMUST00000058762, intron 1 of 25)	14713	ENSMUST00000058762	ENSMUSG00000026335	Pam	protein_coding
162	chr1	105587633	105588545	+	1.095	intron (ENSMUST00000190811, intron 19 of 25)	protein_coding-intron (ENSMUST00000070699, intron 17 of 28)	-18924	ENSMUST00000190139	ENSMUSG00000056536	Pign	protein_coding
163	chr1	105971319	105972251	+	1.48	Intergenic	Intergenic	18467	ENSMUST00000188519	ENSMUSG00000099843	Gm7160	lncRNA
164	chr1	105984091	105985472	+	1.497	intron (ENSMUST00000185535, intron 2 of 2)	lncRNA-intron (ENSMUST00000185535, intron 2 of 2)	5470	ENSMUST00000188519	ENSMUSG00000099843	Gm7160	lncRNA
165	chr1	105986653	105988745	+	0.93	intron (ENSMUST00000185535, intron 2 of 2)	lncRNA-intron (ENSMUST00000185535, intron 2 of 2)	2553	ENSMUST00000188519	ENSMUSG00000099843	Gm7160	lncRNA
166	chr1	106168078	106171624	+	0.957	intron (ENSMUST00000190105, intron 1 of 2)	lncRNA-intron (ENSMUST00000190105, intron 1 of 2)	1673	ENSMUST00000190105	ENSMUSG00000101583	Gm20753	lncRNA
167	chr1	106206943	106211244	+	0.83	intron (ENSMUST00000061047, intron 1 of 16)	protein_coding-intron (ENSMUST00000061047, intron 1 of 16)	37342	ENSMUST00000061047	ENSMUSG00000044340	Phlpp1	protein_coding
168	chr1	106759311	106759906	+	1.765	promoter-TSS (ENSMUST00000187319)	protein_coding-promoter-TSS (ENSMUST00000187319)	74	ENSMUST00000187617	ENSMUSG00000009905	Kdsr	protein_coding
169	chr1	118389692	118390700	+	1.622	intron (ENSMUST00000191445, intron 1 of 38)	protein_coding-intron (ENSMUST00000049404, intron 1 of 39)	679	ENSMUST00000189262	ENSMUSG00000064302	Clasp1	protein_coding
170	chr1	118454139	118457834	+	0.989	intron (ENSMUST00000190733, intron 2 of 31)	protein_coding-intron (ENSMUST00000049404, intron 2 of 39)	2760	ENSMUST00000204125	ENSMUSG00000107722	2900060B14Rik	lncRNA
171	chr1	118867375	118868115	+	1.238	TTS (ENSMUST00000159678)	protein_coding-TTS (ENSMUST00000159678)	114843	ENSMUST00000159678	ENSMUSG00000048402	Gli2	protein_coding
172	chr1	119052166	119054224	+	1.412	intron (ENSMUST00000162552, intron 1 of 6)	protein_coding-intron (ENSMUST00000062483, intron 1 of 13)	144	ENSMUST00000161451	ENSMUSG00000048402	Gli2	protein_coding
173	chr1	119122929	119124308	+	1.534	Intergenic	Intergenic	65150	ENSMUST00000181458	ENSMUSG00000097408	Gm26831	lncRNA
174	chr1	119503813	119504225	+	1.657	intron (ENSMUST00000156213, intron 1 of 1)	protein_coding-intron (ENSMUST00000004565, intron 1 of 4)	775	ENSMUST00000004565	ENSMUSG00000004451	Ralb	protein_coding
175	chr1	120232401	120237133	+	0.687	intron (ENSMUST00000140490, intron 3 of 4)	protein_coding-intron (ENSMUST00000112639, intron 3 of 4)	30488	ENSMUST00000140490	ENSMUSG00000026389	Steap3	protein_coding
176	chr1	121240728	121243222	+	0.656	Intergenic	Intergenic	17699	ENSMUST00000191007	ENSMUSG00000101700	Gm29359	lncRNA
177	chr1	125647916	125649198	+	1.47	Intergenic	Intergenic	-28438	ENSMUST00000027581	ENSMUSG00000026343	Gpr39	protein_coding
178	chr1	127233054	127233484	+	1.302	intron (ENSMUST00000189427, intron 1 of 7)	protein_coding-intron (ENSMUST00000038361, intron 1 of 17)	28241	ENSMUST00000190921	ENSMUSG00000036155	Mgat5	protein_coding
179	chr1	128117753	128119274	+	1.194	intron (ENSMUST00000191016, intron 1 of 11)	protein_coding-intron (ENSMUST00000036288, intron 1 of 26)	15183	ENSMUST00000185389	ENSMUSG00000056211	R3hdm1	protein_coding
180	chr1	128416605	128418607	+	1.054	promoter-TSS (ENSMUST00000027602)	protein_coding-promoter-TSS (ENSMUST00000027602)	-238	ENSMUST00000064309	ENSMUSG00000026356	Dars	protein_coding
181	chr1	131089803	131091438	+	1.224	intron (ENSMUST00000016672, intron 1 of 9)	protein_coding-intron (ENSMUST00000016672, intron 1 of 9)	7205	ENSMUST00000016672	ENSMUSG00000016528	Mapkapk2	protein_coding
182	chr1	131106265	131111076	+	1.009	Intergenic	Intergenic	-10845	ENSMUST00000016672	ENSMUSG00000016528	Mapkapk2	protein_coding
183	chr1	131122734	131126654	+	1.676	Intergenic	Intergenic	13551	ENSMUST00000189756	ENSMUSG00000016526	Dyrk3	protein_coding
184	chr1	131181381	131188649	+	0.845	intron (ENSMUST00000131855, intron 15 of 15)	protein_coding-intron (ENSMUST00000027688, intron 2 of 5)	15120	ENSMUST00000068564	ENSMUSG00000026430	Rassf5	protein_coding
185	chr1	131247895	131249712	+	0.951	Intergenic	Intergenic	-3546	ENSMUST00000027688	ENSMUSG00000026430	Rassf5	protein_coding
186	chr1	131455490	131455823	+	1.472	intron (ENSMUST00000189893, intron 2 of 4)	protein_coding-intron (ENSMUST00000097588, intron 2 of 22)	-46444	ENSMUST00000191427	ENSMUSG00000101778	Gm29488	lncRNA
187	chr1	131522381	131522704	+	1.282	intron (ENSMUST00000189893, intron 2 of 4)	protein_coding-intron (ENSMUST00000097588, intron 2 of 22)	4804	ENSMUST00000186543	ENSMUSG00000026425	Srgap2	protein_coding
188	chr1	131538322	131541195	+	0.82	exon (ENSMUST00000068613, exon 4 of 4)	protein_coding-exon (ENSMUST00000068613, exon 4 of 4)	11856	ENSMUST00000068613	ENSMUSG00000055184	Fam72a	protein_coding
189	chr1	131690155	131690930	+	2.021	intron (ENSMUST00000136247, intron 1 of 5)	protein_coding-intron (ENSMUST00000064664, intron 1 of 4)	1777	ENSMUST00000129905	ENSMUSG00000052688	Rab7b	protein_coding
190	chr1	131811415	131813654	+	0.505	TTS (ENSMUST00000132450)	protein_coding-TTS (ENSMUST00000132450)	367	ENSMUST00000132450	ENSMUSG00000042251	Pm20d1	protein_coding
191	chr1	132005211	132011109	+	0.815	promoter-TSS (ENSMUST00000124579)	protein_coding-promoter-TSS (ENSMUST00000124579)	51	ENSMUST00000124579	ENSMUSG00000026436	Elk4	protein_coding
192	chr1	132062731	132064634	+	1.113	intron (ENSMUST00000161864, intron 1 of 8)	protein_coding-intron (ENSMUST00000046658, intron 1 of 6)	4143	ENSMUST00000160656	ENSMUSG00000059149	Mfsd4a	protein_coding
193	chr1	132206626	132207125	+	1.82	exon (ENSMUST00000188175, exon 2 of 2)	protein_coding-exon (ENSMUST00000188175, exon 2 of 2)	3024	ENSMUST00000185223	ENSMUSG00000079330	Lemd1	protein_coding
194	chr1	132259456	132260626	+	1.441	TTS (ENSMUST00000188169)	protein_coding-TTS (ENSMUST00000188169)	20370	ENSMUST00000185761	ENSMUSG00000101549	Gm29630	lncRNA
195	chr1	132288576	132289798	+	0.787	Intergenic	Intergenic	-8776	ENSMUST00000185761	ENSMUSG00000101549	Gm29630	lncRNA
196	chr1	132295212	132298212	+	1.168	Intergenic	Intergenic	-1914	ENSMUST00000046071	ENSMUSG00000042115	Klhdc8a	protein_coding
197	chr1	133040402	133045796	+	0.358	Intergenic	Intergenic	-2568	ENSMUST00000153707	ENSMUSG00000026447	Pik3c2b	protein_coding
198	chr1	133217735	133218655	+	1.672	intron (ENSMUST00000187285, intron 1 of 22)	protein_coding-intron (ENSMUST00000187285, intron 1 of 22)	-27902	ENSMUST00000105082	ENSMUSG00000041757	Plekha6	protein_coding
199	chr1	133226955	133232690	+	0.857	intron (ENSMUST00000187285, intron 1 of 22)	protein_coding-intron (ENSMUST00000187285, intron 1 of 22)	-16274	ENSMUST00000105082	ENSMUSG00000041757	Plekha6	protein_coding
200	chr1	133596700	133597311	+	1.361	Intergenic	Intergenic	12919	ENSMUST00000171264	ENSMUSG00000090553	Snrpe	protein_coding
201	chr1	133609764	133611392	+	1.498	promoter-TSS (ENSMUST00000164096)	protein_coding-promoter-TSS (ENSMUST00000164096)	-287	ENSMUST00000166915	ENSMUSG00000090553	Snrpe	protein_coding
202	chr1	133695569	133696729	+	2.087	Intergenic	Intergenic	5732	ENSMUST00000167348	ENSMUSG00000026463	Atp2b4	protein_coding
203	chr1	133784517	133784894	+	1.728	intron (ENSMUST00000143567, intron 1 of 20)	protein_coding-intron (ENSMUST00000128692, intron 2 of 2)	16330	ENSMUST00000128692	ENSMUSG00000026463	Atp2b4	protein_coding
204	chr1	134097167	134103412	+	1.211	Intergenic	Intergenic	-10952	ENSMUST00000160060	ENSMUSG00000026450	Chit1	protein_coding
205	chr1	134189890	134195835	+	0.995	promoter-TSS (ENSMUST00000038445)	protein_coding-promoter-TSS (ENSMUST00000038445)	-585	ENSMUST00000038445	ENSMUSG00000042451	Mybph	protein_coding
206	chr1	134358172	134361229	+	0.738	intron (ENSMUST00000191237, intron 3 of 8)	protein_coding-intron (ENSMUST00000049470, intron 3 of 7)	1989	ENSMUST00000185903	ENSMUSG00000042305	Tmem183a	protein_coding
207	chr1	134409137	134421629	+	0.765	promoter-TSS (ENSMUST00000027727)	protein_coding-promoter-TSS (ENSMUST00000027727)	5	ENSMUST00000027727	ENSMUSG00000026457	Adipor1	protein_coding
208	chr1	134993789	134998149	+	1.113	intron (ENSMUST00000137968, intron 10 of 12)	protein_coding-intron (ENSMUST00000044828, intron 15 of 17)	21810	ENSMUST00000137968	ENSMUSG00000042793	Lgr6	protein_coding
209	chr1	135017433	135017896	+	1.207	intron (ENSMUST00000139369, intron 2 of 4)	protein_coding-intron (ENSMUST00000044828, intron 6 of 17)	114	ENSMUST00000137968	ENSMUSG00000042793	Lgr6	protein_coding
210	chr1	135428101	135432346	+	1.003	intron (ENSMUST00000161838, intron 1 of 7)	protein_coding-intron (ENSMUST00000041023, intron 1 of 23)	195	ENSMUST00000159173	ENSMUSG00000041879	Ipo9	protein_coding
211	chr1	135683823	135693632	+	0.816	promoter-TSS (ENSMUST00000112103)	protein_coding-promoter-TSS (ENSMUST00000112103)	-623	ENSMUST00000112103	ENSMUSG00000009418	Nav1	protein_coding
212	chr1	135763967	135767964	+	1.135	promoter-TSS (ENSMUST00000038945)	protein_coding-promoter-TSS (ENSMUST00000038945)	-153	ENSMUST00000038945	ENSMUSG00000041801	Phlda3	protein_coding
213	chr1	135852786	135853383	+	1.608	TTS (ENSMUST00000027671)	protein_coding-TTS (ENSMUST00000027671)	3635	ENSMUST00000188098	ENSMUSG00000026414	Tnnt2	protein_coding
214	chr1	136000069	136000355	+	1.389	intron (ENSMUST00000166193, intron 1 of 26)	protein_coding-intron (ENSMUST00000166193, intron 1 of 26)	6130	ENSMUST00000166193	ENSMUSG00000051985	Igfn1	protein_coding
215	chr1	136123891	136131983	+	0.794	intron (ENSMUST00000146091, intron 2 of 2)	lncRNA-intron (ENSMUST00000134998, intron 3 of 3)	3234	ENSMUST00000146091	ENSMUSG00000086264	Gm15850	lncRNA
216	chr1	136133713	136138898	+	1.033	intron (ENSMUST00000130864, intron 1 of 35)	protein_coding-intron (ENSMUST00000075164, intron 1 of 34)	4852	ENSMUST00000122892	ENSMUSG00000041642	Kif21b	protein_coding
217	chr1	136698389	136700835	+	0.731	intron (ENSMUST00000181274, intron 1 of 4)	lncRNA-intron (ENSMUST00000181274, intron 1 of 4)	3401	ENSMUST00000181274	ENSMUSG00000097448	Platr22	lncRNA
218	chr1	137522965	137523364	+	1.449	Intergenic	Intergenic	-375430	ENSMUST00000187561	ENSMUSG00000098243	Gm4258	lncRNA
219	chr1	142281192	142281523	+	1.602	Intergenic	Intergenic	1355219	ENSMUST00000188838	ENSMUSG00000026361	Cdc73	protein_coding
220	chr1	143738962	143740268	+	1.516	promoter-TSS (ENSMUST00000050491)	protein_coding-promoter-TSS (ENSMUST00000050491)	0	ENSMUST00000111957	ENSMUSG00000018196	Glrx2	protein_coding
221	chr1	149845939	149846898	+	1.336	intron (ENSMUST00000111926, intron 14 of 16)	protein_coding-intron (ENSMUST00000070200, intron 15 of 17)	55780	ENSMUST00000155438	ENSMUSG00000056220	Pla2g4a	protein_coding
222	chr1	150099393	150099716	+	1.159	promoter-TSS (ENSMUST00000035065)	protein_coding-promoter-TSS (ENSMUST00000035065)	262	ENSMUST00000181915	ENSMUSG00000097028	Ptgs2os	lncRNA
223	chr1	150128021	150132713	+	0.691	Intergenic	Intergenic	30035	ENSMUST00000190784	ENSMUSG00000032487	Ptgs2	protein_coding
224	chr1	150154150	150155226	+	1.59	Intergenic	Intergenic	10260	ENSMUST00000181308	ENSMUSG00000097754	Ptgs2os2	lncRNA
225	chr1	150250688	150251048	+	1.413	Intergenic	Intergenic	-68549	ENSMUST00000165062	ENSMUSG00000006007	Pdc	protein_coding
226	chr1	151680229	151682032	+	1.487	intron (ENSMUST00000086267, intron 1 of 9)	protein_coding-intron (ENSMUST00000086267, intron 1 of 9)	3964	ENSMUST00000086267	ENSMUSG00000026483	Fam129a	protein_coding
227	chr1	151689665	151694620	+	0.964	intron (ENSMUST00000148810, intron 6 of 13)	protein_coding-intron (ENSMUST00000086267, intron 2 of 9)	14976	ENSMUST00000086267	ENSMUSG00000026483	Fam129a	protein_coding
228	chr1	152102571	152102959	+	1.183	Intergenic	Intergenic	-12640	ENSMUST00000044581	ENSMUSG00000032666	1700025G04Rik	protein_coding
229	chr1	152921412	152925503	+	0.722	Intergenic	Intergenic	-20812	ENSMUST00000111836	ENSMUSG00000042772	Smg7	protein_coding
230	chr1	153084983	153085816	+	2.098	intron (ENSMUST00000186621, intron 5 of 8)	protein_coding-intron (ENSMUST00000043313, intron 4 of 10)	4107	ENSMUST00000190117	ENSMUSG00000099969	Gm28960	lncRNA
231	chr1	153173343	153173776	+	1.462	intron (ENSMUST00000188831, intron 2 of 3)	protein_coding-intron (ENSMUST00000027753, intron 2 of 23)	12487	ENSMUST00000185356	ENSMUSG00000026479	Lamc2	protein_coding
232	chr1	153267493	153267849	+	1.909	intron (ENSMUST00000027752, intron 1 of 27)	protein_coding-intron (ENSMUST00000027752, intron 1 of 27)	-17210	ENSMUST00000159251	ENSMUSG00000026478	Lamc1	protein_coding
233	chr1	153350919	153352458	+	1.499	Intergenic	Intergenic	-18903	ENSMUST00000027752	ENSMUSG00000026478	Lamc1	protein_coding
234	chr1	153433870	153434251	+	1.321	intron (ENSMUST00000136614, intron 3 of 7)	protein_coding-intron (ENSMUST00000042373, intron 3 of 9)	8889	ENSMUST00000136614	ENSMUSG00000042708	Shcbp1l	protein_coding
235	chr1	153451399	153451964	+	1.587	intron (ENSMUST00000042373, intron 9 of 9)	protein_coding-intron (ENSMUST00000042373, intron 9 of 9)	6319	ENSMUST00000137861	ENSMUSG00000042708	Shcbp1l	protein_coding
236	chr1	153584552	153589523	+	0.79	Intergenic	Intergenic	-36993	ENSMUST00000041874	ENSMUSG00000042684	Npl	protein_coding
237	chr1	153685264	153686102	+	1.72	intron (ENSMUST00000152114, intron 5 of 6)	protein_coding-intron (ENSMUST00000041776, intron 5 of 6)	6973	ENSMUST00000187154	ENSMUSG00000100945	Gm29529	lncRNA
238	chr1	153835948	153836355	+	1.722	intron (ENSMUST00000238926, intron 4 of 21)	protein_coding-intron (ENSMUST00000124558, intron 4 of 20)	7982	ENSMUST00000185164	ENSMUSG00000042641	Rgsl1	protein_coding
239	chr1	155059887	155060428	+	1.725	Intergenic	Intergenic	-2979	ENSMUST00000190720	ENSMUSG00000101880	Gm29282	lncRNA
240	chr1	155074500	155074887	+	1.882	intron (ENSMUST00000181160, intron 3 of 6)	lncRNA-intron (ENSMUST00000181160, intron 3 of 6)	8572	ENSMUST00000181160	ENSMUSG00000096950	Gm9530	lncRNA
241	chr1	155094252	155094958	+	1.313	Intergenic	Intergenic	5031	ENSMUST00000055322	ENSMUSG00000056708	Ier5	protein_coding
242	chr1	155098285	155099827	+	0.866	exon (ENSMUST00000055322, exon 1 of 1)	protein_coding-exon (ENSMUST00000055322, exon 1 of 1)	580	ENSMUST00000055322	ENSMUSG00000056708	Ier5	protein_coding
243	chr1	155165330	155166617	+	1.308	intron (ENSMUST00000195302, intron 1 of 7)	protein_coding-intron (ENSMUST00000027743, intron 1 of 7)	7175	ENSMUST00000191769	ENSMUSG00000026470	Stx6	protein_coding
244	chr1	155212279	155217361	+	1.19	promoter-TSS (ENSMUST00000185937)	protein_coding-promoter-TSS (ENSMUST00000185937)	-839	ENSMUST00000185937	ENSMUSG00000033722	BC034090	protein_coding
245	chr1	155809931	155810410	+	1.725	intron (ENSMUST00000194632, intron 1 of 12)	protein_coding-intron (ENSMUST00000035325, intron 1 of 11)	2649	ENSMUST00000151368	ENSMUSG00000033684	Qsox1	protein_coding
246	chr1	156339891	156344607	+	0.913	intron (ENSMUST00000213088, intron 19 of 24)	protein_coding-intron (ENSMUST00000177824, intron 18 of 21)	-1297	ENSMUST00000212747	ENSMUSG00000026601	Axdnd1	protein_coding
247	chr1	156657835	156663948	+	0.619	TTS (ENSMUST00000152604)	protein_coding-TTS (ENSMUST00000152604)	-2434	ENSMUST00000154353	ENSMUSG00000060519	Tor3a	protein_coding
248	chr1	156997317	157001645	+	1.079	intron (ENSMUST00000190681, intron 2 of 2)	lncRNA-intron (ENSMUST00000190681, intron 2 of 2)	54553	ENSMUST00000190681	ENSMUSG00000101768	Gm28694	lncRNA
249	chr1	157075227	157077489	+	1.322	Intergenic	Intergenic	-22324	ENSMUST00000190681	ENSMUSG00000101768	Gm28694	lncRNA
250	chr1	159233021	159234514	+	1.494	intron (ENSMUST00000195800, intron 1 of 3)	protein_coding-intron (ENSMUST00000076894, intron 1 of 19)	1078	ENSMUST00000195554	ENSMUSG00000040782	Cop1	protein_coding
251	chr1	160262974	160263771	+	2.104	promoter-TSS (ENSMUST00000194105)	lncRNA-promoter-TSS (ENSMUST00000194105)	-951	ENSMUST00000194105	ENSMUSG00000104302	Gm36975	lncRNA
252	chr1	160378891	160379362	+	1.583	intron (ENSMUST00000235109, intron 2 of 6)	protein_coding-intron (ENSMUST00000028049, intron 18 of 20)	-27556	ENSMUST00000028052	ENSMUSG00000026721	Rabgap1l	protein_coding
253	chr1	160554687	160555153	+	1.624	intron (ENSMUST00000028049, intron 13 of 20)	protein_coding-intron (ENSMUST00000028049, intron 13 of 20)	23054	ENSMUST00000238289	ENSMUSG00000118401	Gpr52	protein_coding
254	chr1	160746758	160747117	+	1.439	intron (ENSMUST00000193810, intron 1 of 3)	protein_coding-intron (ENSMUST00000028049, intron 1 of 20)	-20257	ENSMUST00000193191	ENSMUSG00000103200	Gm37328	lncRNA
255	chr1	161032372	161033390	+	1.085	intron (ENSMUST00000172044, intron 1 of 3)	protein_coding-intron (ENSMUST00000159250, intron 2 of 4)	1378	ENSMUST00000172044	ENSMUSG00000043467	Zbtb37	protein_coding
256	chr1	161040145	161042080	+	1.133	TTS (ENSMUST00000160759)	protein_coding-TTS (ENSMUST00000160759)	493	ENSMUST00000195700	ENSMUSG00000102864	Gm37634	lncRNA
257	chr1	161243184	161247682	+	0.704	intron (ENSMUST00000192639, intron 1 of 3)	protein_coding-intron (ENSMUST00000051925, intron 3 of 5)	5121	ENSMUST00000139387	ENSMUSG00000026701	Prdx6	protein_coding
258	chr1	162181835	162184001	+	1.103	intron (ENSMUST00000160665, intron 3 of 8)	protein_coding-intron (ENSMUST00000070330, intron 14 of 19)	-34705	ENSMUST00000178978	ENSMUSG00000078190	Dnm3os	lncRNA
259	chr1	162694579	162694914	+	1.404	intron (ENSMUST00000183223, intron 5 of 16)	protein_coding-intron (ENSMUST00000028016, intron 20 of 34)	-6558	ENSMUST00000182535	ENSMUSG00000040225	Prrc2c	protein_coding
260	chr1	162878427	162879818	+	0.917	intron (ENSMUST00000194197, intron 1 of 1)	protein_coding-intron (ENSMUST00000045902, intron 7 of 8)	1608	ENSMUST00000194197	ENSMUSG00000040170	Fmo2	protein_coding
261	chr1	163095594	163095974	+	1.461	Intergenic	Intergenic	-10114	ENSMUST00000096608	ENSMUSG00000071890	Mroh9	protein_coding
262	chr1	163137224	163139535	+	0.788	Intergenic	Intergenic	-52710	ENSMUST00000096608	ENSMUSG00000071890	Mroh9	protein_coding
263	chr1	163284526	163286143	+	0.952	intron (ENSMUST00000174098, intron 1 of 1)	protein_coding-intron (ENSMUST00000027878, intron 1 of 3)	3889	ENSMUST00000183691	ENSMUSG00000026586	Prrx1	protein_coding
264	chr1	163380891	163383956	+	0.863	Intergenic	Intergenic	21187	ENSMUST00000185299	ENSMUSG00000040124	Gorab	protein_coding
265	chr1	164307747	164308109	+	2.01	promoter-TSS (ENSMUST00000027866)	protein_coding-promoter-TSS (ENSMUST00000027866)	-145	ENSMUST00000191947	ENSMUSG00000026575	Nme7	protein_coding
266	chr1	164628594	164630787	+	1.617	Intergenic	Intergenic	-2066	ENSMUST00000194406	ENSMUSG00000103383	Gm37754	lncRNA
267	chr1	164894065	164894479	+	1.13	intron (ENSMUST00000194322, intron 2 of 3)	lncRNA-intron (ENSMUST00000193955, intron 1 of 2)	5319	ENSMUST00000193955	ENSMUSG00000103659	Gm32569	lncRNA
268	chr1	164973961	164980261	+	0.807	Intergenic	Intergenic	16188	ENSMUST00000187517	ENSMUSG00000101189	1700029M03Rik	lncRNA
269	chr1	164992675	164994455	+	1.581	Intergenic	Intergenic	32642	ENSMUST00000187517	ENSMUSG00000101189	1700029M03Rik	lncRNA
270	chr1	165195373	165195799	+	1.386	Intergenic	Intergenic	-1148	ENSMUST00000043338	ENSMUSG00000040848	Sft2d2	protein_coding
271	chr1	165432177	165432483	+	1.664	intron (ENSMUST00000195686, intron 1 of 11)	protein_coding-intron (ENSMUST00000027856, intron 1 of 18)	22299	ENSMUST00000195308	ENSMUSG00000102401	Gm37864	lncRNA
272	chr1	165492812	165493596	+	0.988	TTS (ENSMUST00000194507)	lncRNA-TTS (ENSMUST00000194507)	1963	ENSMUST00000194507	ENSMUSG00000103583	Gm38325	lncRNA
273	chr1	165536049	165537334	+	1.364	intron (ENSMUST00000195194, intron 8 of 11)	protein_coding-intron (ENSMUST00000027852, intron 13 of 33)	-6412	ENSMUST00000124037	ENSMUSG00000026567	Adcy10	protein_coding
274	chr1	168229017	168229381	+	1.544	intron (ENSMUST00000188912, intron 2 of 7)	protein_coding-intron (ENSMUST00000064438, intron 2 of 6)	-64537	ENSMUST00000097471	ENSMUSG00000052534	Pbx1	protein_coding
275	chr1	168950996	168951611	+	1.461	Intergenic	Intergenic	396328	ENSMUST00000192576	ENSMUSG00000103530	Gm37839	lncRNA
276	chr1	170008528	170011003	+	0.825	intron (ENSMUST00000194690, intron 3 of 17)	protein_coding-intron (ENSMUST00000027985, intron 3 of 17)	40314	ENSMUST00000193930	ENSMUSG00000097503	3110045C21Rik	lncRNA
277	chr1	170060783	170065050	+	1.144	intron (ENSMUST00000195867, intron 2 of 3)	protein_coding-intron (ENSMUST00000027985, intron 2 of 17)	26027	ENSMUST00000170800	ENSMUSG00000026674	Ddr2	protein_coding
278	chr1	170087885	170093701	+	0.821	intron (ENSMUST00000195867, intron 1 of 3)	protein_coding-intron (ENSMUST00000027985, intron 1 of 17)	-1849	ENSMUST00000170800	ENSMUSG00000026674	Ddr2	protein_coding
279	chr1	170110293	170115037	+	1.438	Intergenic	Intergenic	-1903	ENSMUST00000195867	ENSMUSG00000026674	Ddr2	protein_coding
280	chr1	170251862	170252614	+	1.435	TTS (ENSMUST00000097470)	protein_coding-TTS (ENSMUST00000097470)	19461	ENSMUST00000097470	ENSMUSG00000073494	Sh2d1b2	protein_coding
281	chr1	170292720	170293089	+	1.487	Intergenic	Intergenic	13427	ENSMUST00000179801	ENSMUSG00000102752	Gm7694	protein_coding
282	chr1	170740665	170742682	+	1.666	intron (ENSMUST00000027974, intron 15 of 15)	protein_coding-intron (ENSMUST00000027974, intron 15 of 15)	52697	ENSMUST00000182787	ENSMUSG00000026663	Atf6	protein_coding
283	chr1	170869879	170872940	+	0.554	intron (ENSMUST00000171747, intron 1 of 1)	lncRNA-intron (ENSMUST00000171747, intron 1 of 1)	2765	ENSMUST00000171747	ENSMUSG00000053925	Gm9929	lncRNA
284	chr1	171111203	171112277	+	1.074	Intergenic	Intergenic	-2178	ENSMUST00000129651	ENSMUSG00000026649	Cfap126	protein_coding
285	chr1	171244835	171245118	+	1.641	intron (ENSMUST00000191871, intron 1 of 3)	protein_coding-intron (ENSMUST00000013737, intron 2 of 12)	2145	ENSMUST00000111318	ENSMUSG00000013593	Ndufs2	protein_coding
286	chr1	171267148	171271858	+	0.78	promoter-TSS (ENSMUST00000064272)	protein_coding-promoter-TSS (ENSMUST00000064272)	-825	ENSMUST00000064272	ENSMUSG00000052423	B4galt3	protein_coding
287	chr1	171295716	171296942	+	0.913	Intergenic	Intergenic	-1305	ENSMUST00000080001	ENSMUSG00000062963	Ufc1	protein_coding
288	chr1	171378847	171380495	+	0.922	intron (ENSMUST00000111286, intron 2 of 9)	protein_coding-intron (ENSMUST00000006578, intron 1 of 8)	-9283	ENSMUST00000135312	ENSMUSG00000048865	Arhgap30	protein_coding
289	chr1	171410658	171411379	+	1.434	promoter-TSS (ENSMUST00000001284)	protein_coding-promoter-TSS (ENSMUST00000001284)	-294	ENSMUST00000001284	ENSMUSG00000026641	Usf1	protein_coding
290	chr1	171470945	171474244	+	1.43	Intergenic	Intergenic	9745	ENSMUST00000155913	ENSMUSG00000038235	F11r	protein_coding
291	chr1	172146918	172151482	+	0.898	exon (ENSMUST00000074144, exon 1 of 13)	protein_coding-exon (ENSMUST00000074144, exon 1 of 13)	252	ENSMUST00000192031	ENSMUSG00000026554	Dcaf8	protein_coding
292	chr1	172201195	172201507	+	1.751	intron (ENSMUST00000152432, intron 1 of 1)	protein_coding-intron (ENSMUST00000013842, intron 1 of 3)	-1536	ENSMUST00000125361	ENSMUSG00000013698	Pea15a	protein_coding
293	chr1	172296560	172297755	+	0.715	intron (ENSMUST00000137679, intron 1 of 12)	protein_coding-intron (ENSMUST00000085913, intron 1 of 22)	906	ENSMUST00000085913	ENSMUSG00000007097	Atp1a2	protein_coding
294	chr1	172309202	172311742	+	1.532	intron (ENSMUST00000139528, intron 3 of 8)	protein_coding-intron (ENSMUST00000139528, intron 3 of 8)	-1299	ENSMUST00000085912	ENSMUSG00000038034	Igsf8	protein_coding
295	chr1	172375278	172377000	+	1.58	promoter-TSS (ENSMUST00000052455)	protein_coding-promoter-TSS (ENSMUST00000052455)	-407	ENSMUST00000052455	ENSMUSG00000050229	Pigm	protein_coding
296	chr1	173323924	173324243	+	1.262	Intergenic	Intergenic	9418	ENSMUST00000038227	ENSMUSG00000037872	Ackr1	protein_coding
297	chr1	174049073	174050981	+	1.219	promoter-TSS (ENSMUST00000062665)	protein_coding-promoter-TSS (ENSMUST00000062665)	-348	ENSMUST00000062665	ENSMUSG00000047048	Olfr432	protein_coding
298	chr1	176759093	176760949	+	0.944	intron (ENSMUST00000195717, intron 11 of 19)	protein_coding-intron (ENSMUST00000057037, intron 11 of 19)	-3505	ENSMUST00000192927	ENSMUSG00000057335	Cep170	protein_coding
299	chr1	176818103	176818960	+	2.316	intron (ENSMUST00000150429, intron 1 of 7)	protein_coding-intron (ENSMUST00000027785, intron 1 of 17)	3872	ENSMUST00000133305	ENSMUSG00000026504	Sdccag8	protein_coding
300	chr1	176820116	176820822	+	1.634	intron (ENSMUST00000150429, intron 1 of 7)	protein_coding-intron (ENSMUST00000027785, intron 1 of 17)	5809	ENSMUST00000133305	ENSMUSG00000026504	Sdccag8	protein_coding
301	chr1	177708854	177709543	+	1.502	Intergenic	Intergenic	-20615	ENSMUST00000016106	ENSMUSG00000015962	1700016C15Rik	protein_coding
302	chr1	177718092	177718528	+	1.3	Intergenic	Intergenic	-11504	ENSMUST00000016106	ENSMUSG00000015962	1700016C15Rik	protein_coding
303	chr1	177793194	177798347	+	0.87	intron (ENSMUST00000161808, intron 1 of 6)	protein_coding-intron (ENSMUST00000016105, intron 1 of 12)	730	ENSMUST00000161808	ENSMUSG00000015961	Adss	protein_coding
304	chr1	178256130	178256488	+	1.427	exon (ENSMUST00000027783, exon 5 of 5)	protein_coding-exon (ENSMUST00000027783, exon 5 of 5)	206	ENSMUST00000069568	ENSMUSG00000026502	Desi2	protein_coding
305	chr1	178338666	178341720	+	0.785	Intergenic	Intergenic	-2396	ENSMUST00000037748	ENSMUSG00000039630	Hnrnpu	protein_coding
306	chr1	179476740	179478270	+	1.402	intron (ENSMUST00000128302, intron 1 of 11)	protein_coding-intron (ENSMUST00000111134, intron 1 of 5)	40500	ENSMUST00000194237	ENSMUSG00000055067	Smyd3	protein_coding
307	chr1	179544304	179548440	+	0.981	promoter-TSS (ENSMUST00000027769)	protein_coding-promoter-TSS (ENSMUST00000027769)	2	ENSMUST00000040706	ENSMUSG00000038949	Cnst	protein_coding
308	chr1	179633617	179634070	+	1.591	Intergenic	Intergenic	-34366	ENSMUST00000134287	ENSMUSG00000038936	Sccpdh	protein_coding
309	chr1	179800786	179803118	+	1.844	exon (ENSMUST00000194536, exon 1 of 1)	protein_coding-exon (ENSMUST00000194536, exon 1 of 1)	120	ENSMUST00000194536	ENSMUSG00000026491	Ahctf1	protein_coding
310	chr1	179971689	179972545	+	1.414	intron (ENSMUST00000212756, intron 1 of 37)	protein_coding-intron (ENSMUST00000076687, intron 1 of 34)	-3782	ENSMUST00000143350	ENSMUSG00000026490	Cdc42bpa	protein_coding
311	chr1	179976547	179977800	+	1.35	intron (ENSMUST00000143350, intron 1 of 5)	protein_coding-intron (ENSMUST00000076687, intron 1 of 34)	1275	ENSMUST00000143350	ENSMUSG00000026490	Cdc42bpa	protein_coding
312	chr1	180912541	180914215	+	1.582	Intergenic	Intergenic	7463	ENSMUST00000195270	ENSMUSG00000026520	Pycr2	protein_coding
313	chr1	181009578	181009914	+	1.626	intron (ENSMUST00000147585, intron 1 of 3)	protein_coding-intron (ENSMUST00000036928, intron 1 of 8)	7823	ENSMUST00000036928	ENSMUSG00000038776	Ephx1	protein_coding
314	chr1	181151878	181152612	+	1.275	intron (ENSMUST00000134115, intron 1 of 4)	protein_coding-intron (ENSMUST00000111059, intron 1 of 3)	1314	ENSMUST00000134115	ENSMUSG00000062169	Cnih4	protein_coding
315	chr1	181424893	181425398	+	1.691	intron (ENSMUST00000209607, intron 3 of 5)	protein_coding-intron (ENSMUST00000027795, intron 3 of 5)	71720	ENSMUST00000209607	ENSMUSG00000026514	Cnih3	protein_coding
316	chr1	182020516	182023570	+	1.043	Intergenic	Intergenic	-2053	ENSMUST00000111024	ENSMUSG00000022995	Enah	protein_coding
317	chr1	182366097	182368409	+	1.352	Intergenic	Intergenic	-25624	ENSMUST00000194213	ENSMUSG00000047539	Fbxo28	protein_coding
318	chr1	182371871	182372212	+	1.532	Intergenic	Intergenic	-30413	ENSMUST00000194213	ENSMUSG00000047539	Fbxo28	protein_coding
319	chr1	182382878	182383317	+	1.719	Intergenic	Intergenic	-26074	ENSMUST00000117245	ENSMUSG00000026510	Trp53bp2	protein_coding
320	chr1	182516810	182517205	+	2.348	intron (ENSMUST00000192483, intron 1 of 9)	protein_coding-intron (ENSMUST00000068505, intron 1 of 20)	516	ENSMUST00000068505	ENSMUSG00000026509	Capn2	protein_coding
321	chr1	182518609	182522473	+	1.573	Intergenic	Intergenic	-2933	ENSMUST00000192483	ENSMUSG00000026509	Capn2	protein_coding
322	chr1	182523715	182524604	+	1.096	Intergenic	Intergenic	-6552	ENSMUST00000192483	ENSMUSG00000026509	Capn2	protein_coding
323	chr1	182956756	182960158	+	0.55	intron (ENSMUST00000193539, intron 2 of 3)	protein_coding-intron (ENSMUST00000110997, intron 1 of 3)	3629	ENSMUST00000195614	ENSMUSG00000079164	Tlr5	protein_coding
324	chr1	183113741	183114161	+	1.759	intron (ENSMUST00000195372, intron 3 of 8)	protein_coding-intron (ENSMUST00000003035, intron 4 of 9)	33510	ENSMUST00000171366	ENSMUSG00000030768	Disp1	protein_coding
325	chr1	183319856	183321063	+	1.452	intron (ENSMUST00000194652, intron 7 of 7)	protein_coding-intron (ENSMUST00000109166, intron 8 of 9)	-1653	ENSMUST00000195268	ENSMUSG00000042901	Aida	protein_coding
326	chr1	184034487	184036000	+	1.654	promoter-TSS (ENSMUST00000193919)	protein_coding-promoter-TSS (ENSMUST00000193919)	863	ENSMUST00000048655	ENSMUSG00000039384	Dusp10	protein_coding
327	chr1	184039756	184042963	+	1.224	intron (ENSMUST00000048655, intron 2 of 3)	protein_coding-intron (ENSMUST00000048655, intron 2 of 3)	6979	ENSMUST00000048655	ENSMUSG00000039384	Dusp10	protein_coding
328	chr1	184047591	184052074	+	0.969	intron (ENSMUST00000048655, intron 2 of 3)	protein_coding-intron (ENSMUST00000048655, intron 2 of 3)	15452	ENSMUST00000048655	ENSMUSG00000039384	Dusp10	protein_coding
329	chr1	185364755	185365579	+	1.488	promoter-TSS (ENSMUST00000194157)	protein_coding-promoter-TSS (ENSMUST00000194157)	-304	ENSMUST00000194157	ENSMUSG00000026615	Eprs	protein_coding
330	chr1	185376993	185378220	+	1.376	TTS (ENSMUST00000193788)	protein_coding-TTS (ENSMUST00000193788)	10010	ENSMUST00000192324	ENSMUSG00000026615	Eprs	protein_coding
331	chr1	185731969	185732649	+	1.444	Intergenic	Intergenic	-12494	ENSMUST00000195210	ENSMUSG00000103799	Gm38093	lncRNA
332	chr1	186449032	186450247	+	1.71	Intergenic	Intergenic	108832	ENSMUST00000193084	ENSMUSG00000103690	A730004F24Rik	lncRNA
333	chr1	186586519	186587260	+	1.947	Intergenic	Intergenic	-28209	ENSMUST00000195454	ENSMUSG00000103690	A730004F24Rik	lncRNA
334	chr1	190928384	190929879	+	1.315	intron (ENSMUST00000134187, intron 1 of 2)	protein_coding-intron (ENSMUST00000027947, intron 2 of 9)	279	ENSMUST00000134187	ENSMUSG00000026634	Angel2	protein_coding
335	chr1	191176889	191186948	+	0.939	intron (ENSMUST00000195117, intron 1 of 3)	protein_coding-intron (ENSMUST00000027941, intron 1 of 3)	1189	ENSMUST00000131854	ENSMUSG00000026628	Atf3	protein_coding
336	chr1	191287721	191293705	+	0.877	Intergenic	Intergenic	23535	ENSMUST00000192965	ENSMUSG00000103174	Gm37168	lncRNA
337	chr1	191395465	191396350	+	1.578	intron (ENSMUST00000194953, intron 1 of 1)	protein_coding-intron (ENSMUST00000067976, intron 1 of 12)	411	ENSMUST00000194953	ENSMUSG00000026626	Ppp2r5a	protein_coding
338	chr1	193503357	193503694	+	1.851	Intergenic	Intergenic	6648	ENSMUST00000180420	ENSMUSG00000097850	Mir205hg	lncRNA
339	chr1	195129716	195131751	+	0.906	intron (ENSMUST00000191775, intron 1 of 5)	protein_coding-intron (ENSMUST00000075451, intron 1 of 9)	589	ENSMUST00000194111	ENSMUSG00000016481	Cr1l	protein_coding
340	chr10	4777022	4779046	+	0.466	intron (ENSMUST00000149195, intron 4 of 7)	protein_coding-intron (ENSMUST00000067086, intron 3 of 8)	65383	ENSMUST00000127145	ENSMUSG00000019768	Esr1	protein_coding
341	chr10	4963334	4964299	+	1.321	intron (ENSMUST00000137012, intron 2 of 4)	protein_coding-intron (ENSMUST00000067086, intron 6 of 8)	27291	ENSMUST00000137012	ENSMUSG00000019768	Esr1	protein_coding
342	chr10	5076132	5080450	+	0.502	intron (ENSMUST00000215295, intron 127 of 145)	protein_coding-intron (ENSMUST00000215295, intron 127 of 145)	9096	ENSMUST00000238588	ENSMUSG00000096553	Gm10097	lncRNA
343	chr10	5207264	5208477	+	1.167	intron (ENSMUST00000215295, intron 86 of 145)	protein_coding-intron (ENSMUST00000215295, intron 86 of 145)	-13164	ENSMUST00000215467	ENSMUSG00000096054	Syne1	protein_coding
344	chr10	6952981	6953436	+	1.439	intron (ENSMUST00000170680, intron 4 of 7)	protein_coding-intron (ENSMUST00000052751, intron 3 of 4)	26502	ENSMUST00000078070	ENSMUSG00000064065	Ipcef1	protein_coding
345	chr10	7120108	7120541	+	1.343	exon (ENSMUST00000015346, exon 13 of 13)	protein_coding-exon (ENSMUST00000015346, exon 13 of 13)	15181	ENSMUST00000150282	ENSMUSG00000015202	Cnksr3	protein_coding
346	chr10	7588239	7590800	+	0.86	promoter-TSS (ENSMUST00000019931)	protein_coding-promoter-TSS (ENSMUST00000019931)	-280	ENSMUST00000134346	ENSMUSG00000019796	Lrp11	protein_coding
347	chr10	7653448	7653856	+	1.13	intron (ENSMUST00000162682, intron 1 of 3)	protein_coding-intron (ENSMUST00000159917, intron 1 of 7)	-2116	ENSMUST00000159835	ENSMUSG00000019795	Pcmt1	protein_coding
348	chr10	8155269	8155766	+	2.323	Intergenic	Intergenic	-20613	ENSMUST00000219578	ENSMUSG00000112109	Gm30906	lncRNA
349	chr10	10251499	10254629	+	0.952	intron (ENSMUST00000208935, intron 1 of 1)	lncRNA-intron (ENSMUST00000207048, intron 2 of 4)	17603	ENSMUST00000208935	ENSMUSG00000109160	4930598N05Rik	lncRNA
350	chr10	11282217	11282538	+	1.643	intron (ENSMUST00000070300, intron 1 of 2)	protein_coding-intron (ENSMUST00000070300, intron 1 of 2)	791	ENSMUST00000070300	ENSMUSG00000047648	Fbxo30	protein_coding
351	chr10	12142265	12147017	+	1.101	Intergenic	Intergenic	-113201	ENSMUST00000220015	ENSMUSG00000112775	Gm48722	lncRNA
352	chr10	12167797	12168132	+	1.353	Intergenic	Intergenic	-136525	ENSMUST00000220015	ENSMUSG00000112775	Gm48722	lncRNA
353	chr10	12539635	12541857	+	1.058	intron (ENSMUST00000218635, intron 51 of 74)	protein_coding-intron (ENSMUST00000076817, intron 50 of 73)	8133	ENSMUST00000219003	ENSMUSG00000019820	Utrn	protein_coding
354	chr10	12805559	12808047	+	1.324	intron (ENSMUST00000219660, intron 2 of 17)	protein_coding-intron (ENSMUST00000076817, intron 1 of 73)	6746	ENSMUST00000219145	ENSMUSG00000019820	Utrn	protein_coding
355	chr10	12868427	12869066	+	1.802	promoter-TSS (ENSMUST00000219135)	protein_coding-promoter-TSS (ENSMUST00000219135)	-466	ENSMUST00000219660	ENSMUSG00000019820	Utrn	protein_coding
356	chr10	13552286	13553116	+	1.526	promoter-TSS (ENSMUST00000019944)	protein_coding-promoter-TSS (ENSMUST00000019944)	118	ENSMUST00000145337	ENSMUSG00000019809	Pex3	protein_coding
357	chr10	13832351	13833980	+	1.192	intron (ENSMUST00000162798, intron 1 of 3)	protein_coding-intron (ENSMUST00000019942, intron 1 of 5)	11120	ENSMUST00000162174	ENSMUSG00000019806	Aig1	protein_coding
358	chr10	14313372	14315522	+	1.196	intron (ENSMUST00000219975, intron 1 of 2)	lncRNA-intron (ENSMUST00000218016, intron 1 of 2)	-12964	ENSMUST00000218527	ENSMUSG00000112225	Gm48854	lncRNA
359	chr10	16543503	16546484	+	1.249	Intergenic	Intergenic	-39274	ENSMUST00000217766	ENSMUSG00000112929	Gm47729	lncRNA
360	chr10	16552345	16553414	+	2.084	Intergenic	Intergenic	-31388	ENSMUST00000217766	ENSMUSG00000112929	Gm47729	lncRNA
361	chr10	17035079	17036570	+	1.251	intron (ENSMUST00000208870, intron 1 of 3)	lncRNA-intron (ENSMUST00000185722, intron 1 of 8)	-1151	ENSMUST00000207111	ENSMUSG00000101969	Gm20125	lncRNA
362	chr10	17170374	17172021	+	0.878	Intergenic	Intergenic	-75391	ENSMUST00000208870	ENSMUSG00000101969	Gm20125	lncRNA
363	chr10	17349031	17351287	+	1.132	Intergenic	Intergenic	-17282	ENSMUST00000220296	ENSMUSG00000111922	Gm47760	lncRNA
364	chr10	17390529	17390871	+	1.647	Intergenic	Intergenic	-57823	ENSMUST00000220296	ENSMUSG00000111922	Gm47760	lncRNA
365	chr10	17575464	17575846	+	1.446	intron (ENSMUST00000219966, intron 1 of 2)	lncRNA-intron (ENSMUST00000219966, intron 1 of 2)	-48741	ENSMUST00000220318	ENSMUSG00000111927	Gm47770	lncRNA
366	chr10	17586085	17589452	+	1.058	intron (ENSMUST00000219966, intron 1 of 2)	lncRNA-intron (ENSMUST00000219966, intron 1 of 2)	-60855	ENSMUST00000220318	ENSMUSG00000111927	Gm47770	lncRNA
367	chr10	17724891	17725215	+	1.649	exon (ENSMUST00000038107, exon 2 of 2)	protein_coding-exon (ENSMUST00000038107, exon 2 of 2)	1811	ENSMUST00000218370	ENSMUSG00000039910	Cited2	protein_coding
368	chr10	17796561	17796973	+	1.712	intron (ENSMUST00000175676, intron 1 of 2)	protein_coding-intron (ENSMUST00000037964, intron 1 of 9)	511	ENSMUST00000037964	ENSMUSG00000039891	Txlnb	protein_coding
369	chr10	18232652	18238129	+	1.12	promoter-TSS (ENSMUST00000052648)	protein_coding-promoter-TSS (ENSMUST00000052648)	25	ENSMUST00000216248	ENSMUSG00000096977	Gm10827	lncRNA
370	chr10	19045096	19047942	+	1.188	Intergenic	Intergenic	-30862	ENSMUST00000122863	ENSMUSG00000019850	Tnfaip3	protein_coding
371	chr10	19082019	19083996	+	1.34	Intergenic	Intergenic	4170	ENSMUST00000217047	ENSMUSG00000110938	1700124M09Rik	lncRNA
372	chr10	19160143	19165731	+	1.007	intron (ENSMUST00000216041, intron 1 of 3)	lncRNA-intron (ENSMUST00000216041, intron 1 of 3)	-4301	ENSMUST00000216683	ENSMUSG00000111052	Gm20139	lncRNA
373	chr10	19169312	19170532	+	1.052	intron (ENSMUST00000216683, intron 1 of 1)	lncRNA-intron (ENSMUST00000216041, intron 2 of 3)	2684	ENSMUST00000216683	ENSMUSG00000111052	Gm20139	lncRNA
374	chr10	20122659	20123262	+	1.527	intron (ENSMUST00000120259, intron 22 of 28)	protein_coding-intron (ENSMUST00000095806, intron 23 of 29)	-1840	ENSMUST00000156369	ENSMUSG00000071369	Map3k5	protein_coding
375	chr10	21776894	21778299	+	1.691	Intergenic	Intergenic	33730	ENSMUST00000189792	ENSMUSG00000099749	Gm29323	lncRNA
376	chr10	21789693	21790652	+	1.656	Intergenic	Intergenic	46306	ENSMUST00000189792	ENSMUSG00000099749	Gm29323	lncRNA
377	chr10	21843375	21847274	+	0.784	promoter-TSS (ENSMUST00000180731)	lncRNA-promoter-TSS (ENSMUST00000180731)	-474	ENSMUST00000180731	ENSMUSG00000097107	Platr6	lncRNA
378	chr10	22157900	22159698	+	1.251	intron (ENSMUST00000105522, intron 1 of 5)	protein_coding-intron (ENSMUST00000105522, intron 1 of 5)	213	ENSMUST00000105522	ENSMUSG00000075297	H60b	protein_coding
379	chr10	22357445	22357757	+	1.451	intron (ENSMUST00000178026, intron 5 of 5)	protein_coding-intron (ENSMUST00000178026, intron 5 of 5)	-2951	ENSMUST00000182677	ENSMUSG00000078452	Raet1d	protein_coding
380	chr10	22391781	22393878	+	1.245	Intergenic	Intergenic	-10053	ENSMUST00000180537	ENSMUSG00000096937	Gm10825	lncRNA
381	chr10	22412423	22414336	+	1.328	Intergenic	Intergenic	10497	ENSMUST00000180537	ENSMUSG00000096937	Gm10825	lncRNA
382	chr10	24475940	24478756	+	1.185	Intergenic	Intergenic	29858	ENSMUST00000134627	ENSMUSG00000086148	Gm15271	lncRNA
383	chr10	24869861	24871216	+	1.111	promoter-TSS (ENSMUST00000177175)	protein_coding-promoter-TSS (ENSMUST00000177175)	-105	ENSMUST00000177175	ENSMUSG00000019984	Med23	protein_coding
384	chr10	25151461	25151811	+	1.442	Intergenic	Intergenic	48522	ENSMUST00000100012	ENSMUSG00000039166	Akap7	protein_coding
385	chr10	25402455	25406548	+	0.624	intron (ENSMUST00000219967, intron 1 of 1)	protein_coding-intron (ENSMUST00000053748, intron 1 of 19)	1299	ENSMUST00000219967	ENSMUSG00000019978	Epb41l2	protein_coding
386	chr10	25681016	25681376	+	1.454	Intergenic	Intergenic	26747	ENSMUST00000217933	ENSMUSG00000112803	Gm36543	lncRNA
387	chr10	25691052	25691960	+	1.671	Intergenic	Intergenic	16437	ENSMUST00000217933	ENSMUSG00000112803	Gm36543	lncRNA
388	chr10	25713151	25715801	+	1.232	Intergenic	Intergenic	-6533	ENSMUST00000217933	ENSMUSG00000112803	Gm36543	lncRNA
389	chr10	26238823	26239264	+	1.54	intron (ENSMUST00000219318, intron 2 of 4)	protein_coding-intron (ENSMUST00000060716, intron 4 of 10)	8448	ENSMUST00000219318	ENSMUSG00000051354	Samd3	protein_coding
390	chr10	26373452	26373759	+	2.148	intron (ENSMUST00000217699, intron 1 of 8)	protein_coding-intron (ENSMUST00000040219, intron 1 of 21)	350	ENSMUST00000105519	ENSMUSG00000039089	L3mbtl3	protein_coding
391	chr10	28077088	28079659	+	0.715	intron (ENSMUST00000219761, intron 1 of 2)	protein_coding-intron (ENSMUST00000166468, intron 1 of 31)	3364	ENSMUST00000219761	ENSMUSG00000019889	Ptprk	protein_coding
392	chr10	28082304	28083554	+	1.412	intron (ENSMUST00000219761, intron 1 of 2)	protein_coding-intron (ENSMUST00000166468, intron 1 of 31)	7919	ENSMUST00000219761	ENSMUSG00000019889	Ptprk	protein_coding
393	chr10	28193632	28194068	+	1.169	intron (ENSMUST00000219761, intron 1 of 2)	protein_coding-intron (ENSMUST00000166468, intron 1 of 31)	118840	ENSMUST00000219761	ENSMUSG00000019889	Ptprk	protein_coding
394	chr10	29525100	29526996	+	1.015	intron (ENSMUST00000092623, intron 1 of 4)	protein_coding-intron (ENSMUST00000092623, intron 1 of 4)	-8669	ENSMUST00000215560	ENSMUSG00000110831	Gm48159	lncRNA
395	chr10	30449334	30452032	+	1.252	Intergenic	Intergenic	139426	ENSMUST00000215041	ENSMUSG00000019792	Trmt11	protein_coding
396	chr10	30728642	30732026	+	0.769	intron (ENSMUST00000215926, intron 1 of 13)	protein_coding-intron (ENSMUST00000068567, intron 2 of 15)	-7629	ENSMUST00000217398	ENSMUSG00000039697	Ncoa7	protein_coding
397	chr10	30745579	30746509	+	1.643	intron (ENSMUST00000215926, intron 1 of 13)	protein_coding-intron (ENSMUST00000068567, intron 2 of 15)	-23339	ENSMUST00000217398	ENSMUSG00000039697	Ncoa7	protein_coding
398	chr10	31553179	31553594	+	1.323	intron (ENSMUST00000081989, intron 1 of 5)	protein_coding-intron (ENSMUST00000081989, intron 1 of 5)	55797	ENSMUST00000081989	ENSMUSG00000063760	Rnf217	protein_coding
399	chr10	31557530	31557912	+	1.41	intron (ENSMUST00000081989, intron 1 of 5)	protein_coding-intron (ENSMUST00000081989, intron 1 of 5)	51463	ENSMUST00000081989	ENSMUSG00000063760	Rnf217	protein_coding
400	chr10	31601400	31602039	+	1.134	intron (ENSMUST00000081989, intron 1 of 5)	protein_coding-intron (ENSMUST00000081989, intron 1 of 5)	7464	ENSMUST00000081989	ENSMUSG00000063760	Rnf217	protein_coding
401	chr10	32060452	32064916	+	1.014	intron (ENSMUST00000219125, intron 3 of 3)	protein_coding-intron (ENSMUST00000191234, intron 3 of 6)	347651	ENSMUST00000092603	ENSMUSG00000069670	Nkain2	protein_coding
402	chr10	33905089	33905454	+	1.424	exon (ENSMUST00000169670, exon 1 of 6)	protein_coding-exon (ENSMUST00000169670, exon 1 of 6)	161	ENSMUST00000169670	ENSMUSG00000039552	Rsph4a	protein_coding
403	chr10	34019365	34020167	+	2.223	promoter-TSS (ENSMUST00000019917)	protein_coding-promoter-TSS (ENSMUST00000019917)	-142	ENSMUST00000019917	ENSMUSG00000019782	Rwdd1	protein_coding
404	chr10	34282409	34283129	+	1.882	exon (ENSMUST00000061372, exon 1 of 1)	protein_coding-exon (ENSMUST00000061372, exon 1 of 1)	579	ENSMUST00000061372	ENSMUSG00000047514	Tspyl1	protein_coding
405	chr10	34483184	34484884	+	1.785	TTS (ENSMUST00000215144)	protein_coding-TTS (ENSMUST00000215144)	502	ENSMUST00000215594	ENSMUSG00000019779	Frk	protein_coding
406	chr10	34503787	34506399	+	0.647	intron (ENSMUST00000215594, intron 1 of 5)	protein_coding-intron (ENSMUST00000019913, intron 2 of 8)	21561	ENSMUST00000215594	ENSMUSG00000019779	Frk	protein_coding
407	chr10	37505453	37505899	+	1.59	Intergenic	Intergenic	168190	ENSMUST00000181602	ENSMUSG00000097742	Gm26535	lncRNA
408	chr10	39260942	39263113	+	1.055	Intergenic	Intergenic	16982	ENSMUST00000213973	ENSMUSG00000111008	Gm31562	lncRNA
409	chr10	39407068	39408579	+	1.044	intron (ENSMUST00000126486, intron 2 of 12)	protein_coding-intron (ENSMUST00000063091, intron 2 of 13)	-12185	ENSMUST00000157009	ENSMUSG00000019843	Fyn	protein_coding
410	chr10	39485949	39487302	+	1.272	intron (ENSMUST00000157009, intron 2 of 2)	protein_coding-intron (ENSMUST00000063091, intron 3 of 13)	-25113	ENSMUST00000136659	ENSMUSG00000019843	Fyn	protein_coding
411	chr10	39572384	39572872	+	1.61	intron (ENSMUST00000124241, intron 2 of 2)	lncRNA-intron (ENSMUST00000122987, intron 1 of 3)	-14566	ENSMUST00000153722	ENSMUSG00000087014	Gm16364	lncRNA
412	chr10	40083520	40084241	+	2.219	intron (ENSMUST00000213488, intron 1 of 2)	protein_coding-intron (ENSMUST00000092566, intron 1 of 5)	-7276	ENSMUST00000213827	ENSMUSG00000019838	Slc16a10	protein_coding
413	chr10	40298301	40301173	+	0.96	intron (ENSMUST00000238969, intron 1 of 7)	protein_coding-intron (ENSMUST00000099945, intron 1 of 7)	1839	ENSMUST00000214698	ENSMUSG00000075232	Amd1	protein_coding
414	chr10	40353137	40353509	+	1.413	intron (ENSMUST00000215000, intron 1 of 11)	protein_coding-intron (ENSMUST00000044672, intron 1 of 12)	-3220	ENSMUST00000044774	ENSMUSG00000038491	Cdk19os	lncRNA
415	chr10	40366806	40367287	+	1.273	intron (ENSMUST00000215000, intron 1 of 11)	protein_coding-intron (ENSMUST00000044672, intron 1 of 12)	-16944	ENSMUST00000044774	ENSMUSG00000038491	Cdk19os	lncRNA
416	chr10	40510620	40512566	+	1.665	Intergenic	Intergenic	-58743	ENSMUST00000078314	ENSMUSG00000019834	Slc22a16	protein_coding
417	chr10	40884376	40885138	+	1.324	intron (ENSMUST00000105509, intron 1 of 8)	protein_coding-intron (ENSMUST00000019975, intron 1 of 8)	930	ENSMUST00000105509	ENSMUSG00000019831	Wasf1	protein_coding
418	chr10	41449501	41454224	+	0.837	exon (ENSMUST00000080771, exon 2 of 7)	protein_coding-exon (ENSMUST00000080771, exon 2 of 7)	1428	ENSMUST00000216656	ENSMUSG00000019826	Zbtb24	protein_coding
419	chr10	41586304	41587796	+	1.278	intron (ENSMUST00000219054, intron 5 of 20)	protein_coding-intron (ENSMUST00000019955, intron 2 of 12)	703	ENSMUST00000160751	ENSMUSG00000075225	Ccdc162	protein_coding
420	chr10	42294409	42296785	+	0.861	Intergenic	Intergenic	-18842	ENSMUST00000105501	ENSMUSG00000048756	Foxo3	protein_coding
421	chr10	43291949	43292358	+	1.173	intron (ENSMUST00000160823, intron 1 of 7)	protein_coding-intron (ENSMUST00000095725, intron 1 of 7)	70418	ENSMUST00000162758	ENSMUSG00000038240	Pdss2	protein_coding
422	chr10	43579207	43582826	+	1.479	intron (ENSMUST00000214476, intron 1 of 1)	protein_coding-intron (ENSMUST00000058714, intron 1 of 1)	1082	ENSMUST00000214476	ENSMUSG00000047139	Cd24a	protein_coding
423	chr10	43633890	43635637	+	1.297	intron (ENSMUST00000215599, intron 3 of 4)	lncRNA-intron (ENSMUST00000213342, intron 3 of 4)	11017	ENSMUST00000216735	ENSMUSG00000075184	F930017D23Rik	lncRNA
424	chr10	43649392	43649735	+	1.23	intron (ENSMUST00000215599, intron 3 of 4)	lncRNA-intron (ENSMUST00000213342, intron 3 of 4)	-9754	ENSMUST00000214968	ENSMUSG00000111565	Gm34481	lncRNA
425	chr10	43946034	43946415	+	1.517	promoter-TSS (ENSMUST00000214220)	protein_coding-promoter-TSS (ENSMUST00000214220)	-392	ENSMUST00000214220	ENSMUSG00000019864	Rtn4ip1	protein_coding
426	chr10	44001258	44003578	+	1.685	intron (ENSMUST00000200401, intron 3 of 21)	protein_coding-intron (ENSMUST00000020017, intron 1 of 19)	1951	ENSMUST00000020017	ENSMUSG00000019866	Crybg1	protein_coding
427	chr10	44120786	44121263	+	1.4	intron (ENSMUST00000200401, intron 1 of 21)	protein_coding-intron (ENSMUST00000200401, intron 1 of 21)	27828	ENSMUST00000200401	ENSMUSG00000019866	Crybg1	protein_coding
428	chr10	45805396	45805708	+	1.531	Intergenic	Intergenic	-2010	ENSMUST00000213571	ENSMUSG00000110874	D030045P18Rik	lncRNA
429	chr10	45939874	45940255	+	1.468	Intergenic	Intergenic	102185	ENSMUST00000215085	ENSMUSG00000110874	D030045P18Rik	lncRNA
430	chr10	52415644	52418330	+	1.501	promoter-TSS (ENSMUST00000023830)	protein_coding-promoter-TSS (ENSMUST00000023830)	-560	ENSMUST00000023830	ENSMUSG00000023068	Nus1	protein_coding
431	chr10	53598726	53599178	+	1.943	TTS (ENSMUST00000219533)	protein_coding-TTS (ENSMUST00000219533)	1195	ENSMUST00000219282	ENSMUSG00000019857	Asf1a	protein_coding
432	chr10	56228523	56229328	+	1.623	promoter-TSS (ENSMUST00000099739)	protein_coding-promoter-TSS (ENSMUST00000099739)	-237	ENSMUST00000219385	ENSMUSG00000038122	Tbc1d32	protein_coding
433	chr10	56367283	56369869	+	0.719	Intergenic	Intergenic	-8754	ENSMUST00000068581	ENSMUSG00000050953	Gja1	protein_coding
434	chr10	56551797	56552197	+	1.824	Intergenic	Intergenic	-114394	ENSMUST00000220158	ENSMUSG00000112175	4930452L12Rik	lncRNA
435	chr10	56787635	56789624	+	1.116	Intergenic	Intergenic	126135	ENSMUST00000217761	ENSMUSG00000112837	Gm48053	lncRNA
436	chr10	56905347	56906263	+	1.397	Intergenic	Intergenic	8960	ENSMUST00000217761	ENSMUSG00000112837	Gm48053	lncRNA
437	chr10	56910276	56910918	+	1.528	exon (ENSMUST00000217761, exon 2 of 2)	lncRNA-exon (ENSMUST00000217761, exon 2 of 2)	4168	ENSMUST00000217761	ENSMUSG00000112837	Gm48053	lncRNA
438	chr10	56941919	56945215	+	0.604	Intergenic	Intergenic	-28802	ENSMUST00000217761	ENSMUSG00000112837	Gm48053	lncRNA
439	chr10	56980007	56981823	+	1.318	intron (ENSMUST00000220080, intron 2 of 5)	lncRNA-intron (ENSMUST00000220080, intron 2 of 5)	1317	ENSMUST00000220080	ENSMUSG00000112327	Gm36827	lncRNA
440	chr10	58331442	58332096	+	2.003	intron (ENSMUST00000020078, intron 1 of 9)	protein_coding-intron (ENSMUST00000020078, intron 1 of 9)	8303	ENSMUST00000020078	ENSMUSG00000019920	Lims1	protein_coding
441	chr10	59330034	59332579	+	0.721	intron (ENSMUST00000105466, intron 1 of 14)	protein_coding-intron (ENSMUST00000009789, intron 1 of 14)	7939	ENSMUST00000105466	ENSMUSG00000019916	P4ha1	protein_coding
442	chr10	59437143	59437473	+	1.355	intron (ENSMUST00000009798, intron 3 of 8)	protein_coding-intron (ENSMUST00000009798, intron 3 of 8)	4470	ENSMUST00000009798	ENSMUSG00000009654	Oit3	protein_coding
443	chr10	59613373	59619554	+	1.038	TTS (ENSMUST00000095646)	lncRNA-TTS (ENSMUST00000095646)	191	ENSMUST00000162012	ENSMUSG00000009647	Mcu	protein_coding
444	chr10	59638401	59640864	+	1.41	Intergenic	Intergenic	-22941	ENSMUST00000020312	ENSMUSG00000009647	Mcu	protein_coding
445	chr10	59942248	59944140	+	1.434	Intergenic	Intergenic	8640	ENSMUST00000020308	ENSMUSG00000020108	Ddit4	protein_coding
446	chr10	60574503	60580346	+	0.861	intron (ENSMUST00000135638, intron 5 of 65)	protein_coding-intron (ENSMUST00000073242, intron 5 of 66)	75608	ENSMUST00000153677	ENSMUSG00000012819	Cdh23	protein_coding
447	chr10	60877489	60885437	+	0.708	Intergenic	Intergenic	-49882	ENSMUST00000077925	ENSMUSG00000020099	Unc5b	protein_coding
448	chr10	61130184	61134242	+	1.196	intron (ENSMUST00000155919, intron 2 of 6)	protein_coding-intron (ENSMUST00000092498, intron 2 of 14)	14685	ENSMUST00000126307	ENSMUSG00000020097	Sgpl1	protein_coding
449	chr10	61271916	61273279	+	1.406	intron (ENSMUST00000120336, intron 1 of 21)	protein_coding-intron (ENSMUST00000092486, intron 1 of 21)	644	ENSMUST00000120336	ENSMUSG00000059901	Adamts14	protein_coding
450	chr10	61379416	61380538	+	1.088	intron (ENSMUST00000020289, intron 1 of 19)	protein_coding-intron (ENSMUST00000020289, intron 1 of 19)	2016	ENSMUST00000219132	ENSMUSG00000020092	Pald1	protein_coding
451	chr10	61607984	61609842	+	0.908	intron (ENSMUST00000020287, intron 1 of 3)	protein_coding-intron (ENSMUST00000020287, intron 1 of 3)	2161	ENSMUST00000186677	ENSMUSG00000101792	Gm28447	lncRNA
452	chr10	62230844	62231856	+	1.599	promoter-TSS (ENSMUST00000047883)	protein_coding-promoter-TSS (ENSMUST00000047883)	-99	ENSMUST00000047883	ENSMUSG00000037031	Tspan15	protein_coding
453	chr10	62302352	62303262	+	1.75	intron (ENSMUST00000143179, intron 1 of 2)	protein_coding-intron (ENSMUST00000072357, intron 4 of 19)	-12478	ENSMUST00000161160	ENSMUSG00000037012	Hk1	protein_coding
454	chr10	62501041	62501499	+	1.677	intron (ENSMUST00000162161, intron 2 of 3)	protein_coding-intron (ENSMUST00000020271, intron 1 of 2)	6485	ENSMUST00000020271	ENSMUSG00000020077	Srgn	protein_coding
455	chr10	62601858	62605941	+	0.826	exon (ENSMUST00000218594, exon 1 of 1)	lncRNA-exon (ENSMUST00000218594, exon 1 of 1)	1550	ENSMUST00000218594	ENSMUSG00000112347	Gm47257	lncRNA
456	chr10	62736640	62738075	+	1.096	Intergenic	Intergenic	-11230	ENSMUST00000133371	ENSMUSG00000036923	Stox1	protein_coding
457	chr10	62854992	62856231	+	0.777	intron (ENSMUST00000174189, intron 3 of 12)	protein_coding-intron (ENSMUST00000050826, intron 2 of 10)	9692	ENSMUST00000173081	ENSMUSG00000047146	Tet1	protein_coding
458	chr10	62886161	62889824	+	0.768	promoter-TSS (ENSMUST00000218438)	protein_coding-promoter-TSS (ENSMUST00000218438)	-481	ENSMUST00000228901	ENSMUSG00000047146	Tet1	protein_coding
459	chr10	62918739	62921810	+	1.067	promoter-TSS (ENSMUST00000044977)	protein_coding-promoter-TSS (ENSMUST00000044977)	-358	ENSMUST00000044977	ENSMUSG00000071253	Slc25a16	protein_coding
460	chr10	63381563	63384122	+	1.182	intron (ENSMUST00000129625, intron 1 of 4)	protein_coding-intron (ENSMUST00000129625, intron 1 of 4)	400	ENSMUST00000129625	ENSMUSG00000036764	Dnajc12	protein_coding
461	chr10	66350628	66351615	+	1.45	Intergenic	Intergenic	-96899	ENSMUST00000189619	ENSMUSG00000100000	1700023F02Rik	lncRNA
462	chr10	66354986	66355698	+	1.764	Intergenic	Intergenic	-101119	ENSMUST00000189619	ENSMUSG00000100000	1700023F02Rik	lncRNA
463	chr10	66851164	66851509	+	1.39	Intergenic	Intergenic	13740	ENSMUST00000218961	ENSMUSG00000112379	Gm47900	lncRNA
464	chr10	66918042	66918959	+	1.497	promoter-TSS (ENSMUST00000219021)	lncRNA-promoter-TSS (ENSMUST00000219021)	-762	ENSMUST00000219021	ENSMUSG00000097134	1110002J07Rik	lncRNA
465	chr10	66920246	66921475	+	2.023	promoter-TSS (ENSMUST00000181710)	lncRNA-promoter-TSS (ENSMUST00000181710)	559	ENSMUST00000181018	ENSMUSG00000097921	Gm26576	lncRNA
466	chr10	67201189	67201540	+	1.783	intron (ENSMUST00000174408, intron 3 of 25)	protein_coding-intron (ENSMUST00000051446, intron 3 of 25)	15612	ENSMUST00000173949	ENSMUSG00000037876	Jmjd1c	protein_coding
467	chr10	67298735	67299126	+	1.714	intron (ENSMUST00000220398, intron 1 of 4)	lncRNA-intron (ENSMUST00000220398, intron 1 of 4)	1525	ENSMUST00000220398	ENSMUSG00000112314	Gm49454	lncRNA
468	chr10	67482436	67483189	+	1.491	Intergenic	Intergenic	14894	ENSMUST00000219456	ENSMUSG00000112120	Gm32255	lncRNA
469	chr10	67537065	67537705	+	1.318	promoter-TSS (ENSMUST00000048289)	protein_coding-promoter-TSS (ENSMUST00000048289)	-484	ENSMUST00000048289	ENSMUSG00000037868	Egr2	protein_coding
470	chr10	67718007	67718392	+	1.326	promoter-TSS (ENSMUST00000218164)	lncRNA-promoter-TSS (ENSMUST00000218164)	-161	ENSMUST00000218164	ENSMUSG00000112619	1700030E10Rik	lncRNA
471	chr10	68093829	68094192	+	1.534	exon (ENSMUST00000219238, exon 10 of 10)	protein_coding-exon (ENSMUST00000219238, exon 10 of 10)	42615	ENSMUST00000218532	ENSMUSG00000019947	Arid5b	protein_coding
472	chr10	68126996	68128591	+	1.184	intron (ENSMUST00000219238, intron 6 of 9)	protein_coding-intron (ENSMUST00000020106, intron 7 of 10)	8832	ENSMUST00000218532	ENSMUSG00000019947	Arid5b	protein_coding
473	chr10	68131280	68138803	+	0.993	exon (ENSMUST00000020106, exon 6 of 11)	protein_coding-exon (ENSMUST00000020106, exon 6 of 11)	1584	ENSMUST00000218532	ENSMUSG00000019947	Arid5b	protein_coding
474	chr10	68140904	68142774	+	1.598	intron (ENSMUST00000020106, intron 4 of 10)	protein_coding-intron (ENSMUST00000020106, intron 4 of 10)	-5213	ENSMUST00000218532	ENSMUSG00000019947	Arid5b	protein_coding
475	chr10	68152716	68156760	+	0.774	intron (ENSMUST00000020106, intron 4 of 10)	protein_coding-intron (ENSMUST00000020106, intron 4 of 10)	-18112	ENSMUST00000218532	ENSMUSG00000019947	Arid5b	protein_coding
476	chr10	68167485	68173703	+	1.087	intron (ENSMUST00000020106, intron 4 of 10)	protein_coding-intron (ENSMUST00000020106, intron 4 of 10)	-33968	ENSMUST00000218532	ENSMUSG00000019947	Arid5b	protein_coding
477	chr10	68174949	68181297	+	0.822	intron (ENSMUST00000020106, intron 4 of 10)	protein_coding-intron (ENSMUST00000020106, intron 4 of 10)	-41497	ENSMUST00000218532	ENSMUSG00000019947	Arid5b	protein_coding
478	chr10	68250400	68251298	+	1.853	intron (ENSMUST00000219238, intron 2 of 9)	protein_coding-intron (ENSMUST00000020106, intron 2 of 10)	27872	ENSMUST00000218425	ENSMUSG00000019947	Arid5b	protein_coding
479	chr10	68357211	68358491	+	1.13	Intergenic	Intergenic	-36709	ENSMUST00000218225	ENSMUSG00000112157	4930545H06Rik	lncRNA
480	chr10	69133721	69134916	+	1.189	Intergenic	Intergenic	16813	ENSMUST00000220371	ENSMUSG00000111941	Gm33263	lncRNA
481	chr10	71362335	71362663	+	1.54	intron (ENSMUST00000147277, intron 1 of 5)	protein_coding-intron (ENSMUST00000079252, intron 1 of 5)	14656	ENSMUST00000141153	ENSMUSG00000060733	Ipmk	protein_coding
482	chr10	72653773	72657980	+	0.881	promoter-TSS (ENSMUST00000163046)	protein_coding-promoter-TSS (ENSMUST00000163046)	-360	ENSMUST00000163046	ENSMUSG00000019923	Zwint	protein_coding
483	chr10	74833384	74836750	+	1.281	Intergenic	Intergenic	-132110	ENSMUST00000037813	ENSMUSG00000040009	Gnaz	protein_coding
484	chr10	75030396	75031139	+	1.467	intron (ENSMUST00000179546, intron 2 of 6)	protein_coding-intron (ENSMUST00000009214, intron 2 of 6)	1760	ENSMUST00000159994	ENSMUSG00000009070	Rsph14	protein_coding
485	chr10	75250853	75251882	+	1.62	intron (ENSMUST00000218766, intron 5 of 15)	protein_coding-intron (ENSMUST00000040105, intron 5 of 15)	-9599	ENSMUST00000219430	ENSMUSG00000033444	Specc1l	protein_coding
486	chr10	75449229	75449625	+	1.846	intron (ENSMUST00000153125, intron 2 of 3)	protein_coding-intron (ENSMUST00000145890, intron 5 of 8)	21246	ENSMUST00000129946	ENSMUSG00000033427	Upb1	protein_coding
487	chr10	75505973	75508991	+	0.76	exon (ENSMUST00000039796, exon 6 of 6)	protein_coding-exon (ENSMUST00000039796, exon 6 of 6)	3782	ENSMUST00000129307	ENSMUSG00000033416	Gucd1	protein_coding
488	chr10	75643279	75643702	+	1.245	intron (ENSMUST00000219733, intron 1 of 12)	protein_coding-intron (ENSMUST00000077610, intron 1 of 12)	489	ENSMUST00000077610	ENSMUSG00000006342	Susd2	protein_coding
489	chr10	75778330	75783236	+	1.187	exon (ENSMUST00000174187, exon 1 of 3)	protein_coding-exon (ENSMUST00000174187, exon 1 of 3)	235	ENSMUST00000173537	ENSMUSG00000001665	Gstt3	protein_coding
490	chr10	75794500	75795844	+	1.492	intron (ENSMUST00000139724, intron 2 of 3)	protein_coding-intron (ENSMUST00000001713, intron 2 of 4)	2397	ENSMUST00000120177	ENSMUSG00000001663	Gstt1	protein_coding
491	chr10	75828246	75831095	+	1.484	Intergenic	Intergenic	3465	ENSMUST00000218034	ENSMUSG00000033318	Gstt2	protein_coding
492	chr10	76307609	76308261	+	1.578	intron (ENSMUST00000162766, intron 6 of 14)	protein_coding-intron (ENSMUST00000036033, intron 6 of 37)	14770	ENSMUST00000161924	ENSMUSG00000089711	Gm16240	lncRNA
493	chr10	76483244	76483650	+	1.329	TTS (ENSMUST00000220410)	protein_coding-TTS (ENSMUST00000220410)	2246	ENSMUST00000220410	ENSMUSG00000001150	Mcm3ap	protein_coding
494	chr10	76644456	76646108	+	1.005	Intergenic	Intergenic	-21652	ENSMUST00000001181	ENSMUSG00000020241	Col6a2	protein_coding
[truncated: 5,295 more rows]

## Sheet: Supplementary Table 9
ATF4 DamID-seq bound genes in heteroplasmic MEFs.
[truncated: 4,478 more rows]
