# Supplementary material for: MitoPerturb-Seq identifies gene-specific single-cell responses to mitochondrial DNA depletion and heteroplasmy
Source: Nat Struct Mol Biol. 2026 Apr 1;33(4):711–23. doi: 10.1038/s41594-026-01779-7 (PMC13095666; doi:10.1038/s41594-026-01779-7)
Supplement: Supplementary file 5 — Statistical source data. [file 41594_2026_1779_MOESM5_ESM.xlsx]

## Sheet: 5C
WT HeLa					TFAM KO HeLa
Cell	G1 Time (h)	S/G2 Time (h)	Total (h)		Cell	G1 Time (h)	S/G2 Time (h)	Total Time (h)
1	10	12.3333	22.3333		1	15.3333	20.3333	35.6666
2	10.3333	12.6667	23		2	21.6666	18	39.6666
3	13.3333	14	27.3333		3	7.333	11.6666	18.9996
4	11.6667	13.3333	25		4	9.6666	13.6666	23.3332
5	8	13.3333	21.3333		5	14.6666	19	33.6666
6	8.6666	11.3333	19.9999		6	15.3333	17.3333	32.6666
7	7.33333	12.3333	19.6666		7	12.333	13.3333	25.6663
8	10	11	21		8	15	14	29
9	7.66666	13.6666	21.3333		9	9.6666	17.6666	27.3332
10	8	13.3333	21.3333		10	10.6666	14.3333	24.9999
11	8.3333	14.3333	22.6666		11	14.6666	12.6666	27.3332
12	9.6666	12	21.6666		12	21.3333	15	36.3333
13	10.3333	12.6666	22.9999		13	9	13.6666	22.6666
14	10.3333	13	23.3333		14	9.3333	15	24.3333
15	8.6666	15	23.6666		15	16	20	36
16	9	16	25		16	21.6666	16.3333	37.9999
17	10.6666	12	22.6666		17	13.6666	21.6666	35.3332
18	9.3333	12.6666	21.9999		18	14.6666	20.3333	34.9999
19	11	15.3333	26.3333		19	11	20	31
20	12.3333	13	25.3333		20	11	21.6666	32.6666

## Sheet: 5D
Cell	90% Heteroplasmy Clone									35% Heteroplasmy Clone									20% Heteroplasmy Clone
	High Glucose			Low Glucose 0-24h			Low Glucose 24-48h			High Glucose			Low Glucose 0-24h			Low Glucose 24-48h			High Glucose			Low Glucose 0-24h			Low Glucose 24-48h
	G1 (min)	S (min)	G2/M (min)	G1 (min)	S (min)	G2/M (min)	G1 (min)	S (min)	G2/M (min)	G1 (min)	S (min)	G2/M (min)	G1 (min)	S (min)	G2/M (min)	G1 (min)	S (min)	G2/M (min)	G1 (min)	S (min)	G2/M (min)	G1 (min)	S (min)	G2/M (min)	G1 (min)	S (min)	G2/M (min)
1	340	560	180	640	1740	1000	1340	N/A	N/A	380	440	360	540	420	260	960	2140	760	420	660	220	280	780	300	580	1680	320
2	340	520	200	820	2360	700	1920	N/A	N/A	420	500	300	460	560	240	600	1500	N/A	380	660	160	380	700	420	2000	1020	260
3	240	420	220	320	480	800	880	N/A	N/A	380	600	340	520	480	300	1340	N/A	N/A	400	720	200	320	880	140	500	700	340
4	280	540	200	300	500	800	1120	N/A	N/A	420	740	200	520	380	280	1340	N/A	N/A	660	640	200	320	880	140	720	680	200
5	360	380	180	300	460	260	2200	N/A	N/A	420	640	320	420	960	340	1480	N/A	N/A	460	560	240	320	620	480	500	720	320
6	360	380	280	280	480	260	1180	N/A	N/A	480	500	400	460	880	520	1500	N/A	N/A	500	600	240	360	660	440	320	660	200
7	380	680	320	320	640	180	1300	N/A	N/A	320	580	240	300	1660	1320	600	N/A	N/A	420	720	140	260	620	360	420	580	N/A
8	340	480	180	320	640	280	N/A	N/A	N/A	500	420	280	360	1640	1400	1360	N/A	N/A	500	720	300	160	580	320	280	N/A	N/A
9	440	560	200	300	540	180	N/A	N/A	N/A	220	680	180	240	480	220	1440	N/A	N/A	360	620	120	280	540	120	300	N/A	N/A
10	600	520	240	300	560	200	N/A	N/A	N/A	280	620	180	280	520	240	1420	N/A	N/A	380	560	280	300	340	320	480	N/A	N/A
11	780	1020	400	420	520	140	N/A	N/A	N/A	320	480	380	440	520	220	1520	N/A	N/A	320	600	160	280	660	260	1460	N/A	N/A
12	780	640	340	380	520	180	N/A	N/A	N/A	320	480	380	360	560	180	N/A	N/A	N/A	380	600	400	260	680	220	220	N/A	N/A
13	320	600	180	320	980	1760	N/A	N/A	N/A	220	520	360	500	500	460	N/A	N/A	N/A	460	480	600	260	880	300	300	N/A	N/A
14	360	440	220	400	620	1200	N/A	N/A	N/A	240	480	400	360	600	500	N/A	N/A	N/A	340	580	460	260	920	260	320	N/A	N/A
15	460	480	220	320	560	280	N/A	N/A	N/A	500	640	320	380	700	240	N/A	N/A	N/A	340	640	200	500	700	660	460	N/A	N/A
16	500	580	220	340	680	240	N/A	N/A	N/A	500	580	380	420	900	280	N/A	N/A	N/A	380	580	340	540	800	460	520	N/A	N/A
17	340	540	200	520	500	220	N/A	N/A	N/A	800	820	860	200	580	340	N/A	N/A	N/A	320	620	240	280	700	180	280	N/A	N/A
18	400	700	180	520	580	220	N/A	N/A	N/A	820	940	940	220	660	440	N/A	N/A	N/A	260	660	240	400	580	180	200	N/A	N/A
19	440	620	340	380	600	100	N/A	N/A	N/A	760	300	500	460	540	300	N/A	N/A	N/A	220	720	280	280	700	280	660	N/A	N/A
20	520	540	160	400	580	100	N/A	N/A	N/A	740	300	360	280	660	320	N/A	N/A	N/A	220	660	420	280	740	220	N/A	N/A	N/A
21	340	620	280																220
22	280
NB: N/A indicates that the cell did not progress to the corresponding cell cycle stage during the experiment
NB: At least 20 cells per clone/condition were observed

## Sheet: 5G
Cell	Cell Cycle Subgroup Copy Number (per cell)
	G1-phase	S-phase (1)	S-phase (2)	S-phase (3)	G2/M-phase (1)	G2/M-phase (2)
1	1316.7	1452	1085.7	2719.2	2537.7	2692.8
2	1590.6	1267.2	2970	1320	2696.1	1953.6
3	1194.6	2409	2211	1534.5	2131.8	2207.7
4	726	1214.4	2112	1890.9	2501.4	2277
5	940.5	2475	2871	1953.6	1927.2	1897.5
6	1287	2310	2442	1607.1	1280.4	1877.7
7	712.8	2442	2112	1702.8	2511.3	1537.8
8	838.2	1188	963.6	2640	1788.6	1471.8
9	1122	1115.4	2376	2178	2475	1795.2
10	1881	1343.1	2214.3	2574	1772.1	1884.3
11	1600.5	1815	1277.1	1683	1943.7	2491.5
12	1425.6	2211	1650	1485	1409.1	1692.9
13	1841.4	768.9	1778.7	1966.8	2059.2	2880.9
14	1389.3	1914	1191.3	1854.6	1940.4	3135
15	1877.7	1782	851.4	1557.6	2442	2772
16	1821.6	1821.6	2178	1910.7	1848	3003
17	1653.3	1600.5	1267.2	1993.2	2013	3201
18	1488.3	1755.6	1719.3	1247.4	1455.3	1914
19	947.1	1379.4	1386	864.6	1881	2640
20	541.2	841.5	1481.7	2108.7	2607	2590.5
21	1402.5	1815	1567.5	1758.9	1692.9	986.7
22	1191.3	1333.2	1953.6	1564.2	2904	1640.1
23	1844.7	1824.9	1379.4	2069.1		2306.7
24	2422.2	792	1742.4	2290.2		1831.5
25	943.8	1557.6	1514.7	1676.4
26	1636.8	1894.2	2686.2	2682.9
27	669.9	1336.5	1336.5	1343.1
28	1983.3	1481.7	1811.7	1871.1
29	534.6	1544.4	1947	1399.2
30	646.8	1366.2	1234.2	3240.6
