# Supplementary material for: MitoPerturb-Seq identifies gene-specific single-cell responses to mitochondrial DNA depletion and heteroplasmy
Source: Nat Struct Mol Biol. 2026 Apr 1;33(4):711–23. doi: 10.1038/s41594-026-01779-7 (PMC13095666; doi:10.1038/s41594-026-01779-7)
Supplement: Supplementary file 6 — Statistical source data. [file 41594_2026_1779_MOESM6_ESM.xlsx]

## Sheet: 1C
Cell	Cas9 Transgenic MEF Clone Heteroplasmy (% Mutant)
	Clone 15	Clone 14	Clone 9	Clone 8	Clone 11
1	88	80	64	55	42
2	94	79	68	47	35
3	94	73	51	45	31
4	88	78	63	47	25
5	93	79	60	49	41
6	81	85	59	47	32
