# Supplementary material for: MitoPerturb-Seq identifies gene-specific single-cell responses to mitochondrial DNA depletion and heteroplasmy
Source: Nat Struct Mol Biol. 2026 Apr 1;33(4):711–23. doi: 10.1038/s41594-026-01779-7 (PMC13095666; doi:10.1038/s41594-026-01779-7)
Supplement: Supplementary file 7 — Statistical source data. [file 41594_2026_1779_MOESM7_ESM.xlsx]

## Sheet: 4E
Variant	Variance Mean Ratio (VMR)	log10(VMR)	Mean Heteroplasmy (%)	No Cells Confidently Detected	Strand Correlation	Mean Coverage
8654A>G	1.28752e-05	-4.89025	99.9276	5142	0.97	75.6989
11515G>A	8.03189e-05	-4.09518	99.7666	5127	0.957	61.1127
9461T>C	2.99427e-05	-4.52371	99.9308	5035	0.923	42.1219
5024C>T	0.0371078	-1.43053	55.8913	4924	0.912	53.799
3009G>T	0.0463686	-1.33378	41.0738	4770	0.904	56.6204
13715C>T	0.035567	-1.44895	56.593	4734	0.92	58.1747
1781C>T	0.0463199	-1.33423	41.2205	4717	0.916	61.4972
1866A>G	0.048644	-1.31297	43.7795	4617	0.906	53.9052
3823T>C	0.0445412	-1.35124	43.9342	4592	0.914	57.6641
13614C>T	0.044623	-1.35044	40.3835	4570	0.9	68.7784
4002G>A	0.07161	-1.14503	7.26517	1948	0.778	68.5219
15813C>T	0.0587765	-1.2308	0.549124	115	0.503	64.4546
9820T>A	0.0391942	-1.40678	6.28238	20	0.137	45.2404
3735G>T	0.0518767	-1.28503	0.165381	15	0.06	52.6511
7731G>A	0.0779551	-1.10816	0.0317136	5	0.4	52.0941
12282G>A	0.0263035	-1.57999	0.0181047	3	0.19	71.9281
15298G>A	0.078784	-1.10356	0.0315987	3	0.143	47.3627
