# Supplementary material for: MitoPerturb-Seq identifies gene-specific single-cell responses to mitochondrial DNA depletion and heteroplasmy
Source: Nat Struct Mol Biol. 2026 Apr 1;33(4):711–23. doi: 10.1038/s41594-026-01779-7 (PMC13095666; doi:10.1038/s41594-026-01779-7)
Supplement: Supplementary file 8 — Statistical source data. [file 41594_2026_1779_MOESM8_ESM.xlsx]

## Sheet: 7A
NT gRNA Copy Number (20-cell mean)			Tfam gRNA Copy Number (20-cell mean)			Opa1 gRNA Copy Number (20-cell mean)
Day 3	Day 6	Day 10	Day 3	Day 6	Day 10	Day 3	Day 6	Day 10
2096.11	1834.25	1810.18	705.806	286.305	112.672	1889.43	1042.08	1138.77
1534.4	1807.12	1542.56	794.961	96.2102	108.531	1839.76	1136.16	922.632
1770.28	1497.01	1698.67	1068.31	268.137	478.285	1914.41	726.037	994.444
	1670.49	1821.19	675.542	103.433	437.986	1812.53	978.586	939.673
