# Supplementary material for: MitoPerturb-Seq identifies gene-specific single-cell responses to mitochondrial DNA depletion and heteroplasmy
Source: Nat Struct Mol Biol. 2026 Apr 1;33(4):711–23. doi: 10.1038/s41594-026-01779-7 (PMC13095666; doi:10.1038/s41594-026-01779-7)
Supplement: Supplementary file 9 — Statistical source data. [file 41594_2026_1779_MOESM9_ESM.xlsx]

## Sheet: 9G
Cell	HeLa WT	HeLa TFAM KO
		Clone 1	Clone 2
1	1477.52	670.993	432.662
2	1686.5	876.325	568.328
3	1202.55	689.326	894.658
4	2100.79	487.662	436.329
5	1290.54	736.993	755.326
6	1004.57	150.332	681.993
7	1928.47
8	1715.83
9	1400.53
10	1822.15
11	1895.48
12	1950.47
13	2210.78
14	2012.8
15	2881.71
16	2170.45
17	2570.08
18	2317.1

## Sheet: 9I
Cell	Delta H2.1 FUCCI Cybrid Copy Numbers (per cell)
	Clone 42	Clone 23	Clone 34	Clone 13	Clone 73	Clone 41	Clone 40	Clone 65	Clone 18	Clone 25
1	2045.98	2603.31	2471.31	3761.96	2273.31	3395.3	3402.63	1283.32	1114.66	1921.31
2	2045.98	645.327	1840.65	1943.31	1906.65	4113.96	2610.64	2097.31	1356.65	3549.3
3	1591.32	623.327	5903.27	2720.64	2925.97	4172.62	2874.64	1862.65	1099.99	2023.98
4	3043.3	747.993	2023.98	1583.98	1972.65	3710.63	2258.64	6746.6	2053.31	3123.97
5	3754.63	2060.65	1561.98	4737.29	2295.31	3681.3	2698.64	2207.31	1290.65	2991.97
6	3666.63	5595.28	2947.97	4135.96		6262.6	2632.64	3820.63	2515.31	3226.63
7	2353.98	2133.98	2493.31	3028.64		3886.63	3505.3	3886.63	1275.99	1877.31
8	2251.31			2727.97			6453.27		2683.97	1891.98

## Sheet: 9J
Cell	Delta H2.1 FUCCI Cybrid Heteroplasmy (% mutant per cell)
	Clone 42	Clone 23	Clone 34	Clone 13	Clone 73	Clone 41	Clone 40	Clone 65	Clone 18	Clone 25
1	86.0215	90.9867	75.0742	54.7799	56.129	42.9806	34.4828	15.4286	7.24519	0
2	92.8315	93.7506	84.0637	65.2861	60.3846	48.8414	24.1573	22.3776	8.11638	0
3	91.2442	86.5894	78.6335	67.3884	51.8797	46.2214	33.6735	20.8661	7.34167	0
4	85.3012	85.2954	79.7101	64.818	62.4535	42.6877	27.9221	16.3043	13.2221	0
5	85.5469	89.6806	64.3192	61.7681	53.0351	47.012	30.9783	17.608	6.25844	0
6	88	85.4535	80.8458	64.1876		44.7307	40.9471	25.144	8.17153	0
7	91.9003	76.2908	71.7647	73.368		44.717	34.3096	20.566	9.20357	0.79018
8	93.8111			69.0888			39.8864		13.1226	0

## Sheet: 9K
Experiment	Baseline Respiration (oxygen flow per cell, pmol/(s*Mill))						Proton Leak (oxygen flow per cell, pmol/(s*Mill))						ATP-linked Respiration (oxygen flow per cell, pmol/(s*Mill))						Maximum Respiratory Capacity (oxygen flow per cell, pmol/(s*Mill))
	Clone 18 (9%)	Clone 41 (45%)	Clone 73 (56%)	Clone 13 (65%)	Clone 34 (76%)	Clone 23 (86%)	Clone 18 (9%)	Clone 41 (45%)	Clone 73 (56%)	Clone 13 (65%)	Clone 34 (76%)	Clone 23 (86%)	Clone 18 (9%)	Clone 41 (45%)	Clone 73 (56%)	Clone 13 (65%)	Clone 34 (76%)	Clone 23 (86%)	Clone 18 (9%)	Clone 41 (45%)	Clone 73 (56%)	Clone 13 (65%)	Clone 34 (76%)	Clone 23 (86%)
1	34.7132	26.8586	11.8808	16.9269	6.6287	3.5805	15.8221	9.0018	4.5636	4.3496	6.0251	2.1639	18.8911	17.8568	7.3172	12.5773	0.6036	1.4166	85.1882	87.3851	32.3224	48.2024	21.0144	10.1128
2	23.3943	29.6897	14.4994	10.6253	8.5045	5.042	10.9369	10.202	5.8109	3.3635	7.9525	3.1358	12.4574	19.4877	8.6885	7.2618	0.552	1.9062	66.1542	96.9728	32.4751	30.1978	26.2958	12.8679
3	45.3316	29.6218	12.3116	12.559	14.8678	1.9951	14.5265	10.2534	5.2597	3.3748	8.4562	1.7426	30.8051	19.3684	7.0519	9.1842	6.4116	0.2525	104.175	78.4186	28.7155	33.7583	38.4039	6.3661

## Sheet: 9L
Elapsed Time (h)	Clone 65 (20%)		Clone 40 (34%)		Clone 42 (89%)
	Mean (8 Images)	SEM	Mean (8 Images)	SEM	Mean (8 Images)	SEM
0:00:00	20.1863	0.597203	20.0942	0.630553	20.119	0.612268
1:00:00	20.9614	0.545043	20.5251	0.591262	20.6459	0.680328
2:00:00	21.7506	0.589777	21.0519	0.571687	21.4846	0.649344
3:00:00	22.3393	0.570228	21.9788	0.62865	22.5755	0.718627
4:00:00	23.4486	0.664304	22.4969	0.653695	23.0401	0.756162
5:00:00	24.1528	0.65324	23.014	0.663028	24.6512	0.811935
6:00:00	25.3107	0.671441	23.8562	0.692947	25.3767	0.830298
7:00:00	26.0914	0.747212	24.4415	0.731398	26.0559	0.920158
8:00:00	27.0744	0.689268	24.8653	0.768261	27.3402	1.03009
9:00:00	27.7496	0.708865	25.7042	0.730299	28.6292	0.981049
10:00:00	29.4452	0.774427	26.6268	0.786811	29.6394	0.974524
11:00:00	29.9003	0.81037	27.2651	0.815385	30.6673	0.945801
12:00:00	30.7781	0.831884	27.5438	0.837166	31.4483	1.0493
13:00:00	31.8244	0.843549	28.3554	0.842231	32.4776	1.13344
14:00:00	32.6181	0.909133	29.3083	0.849978	33.5887	1.12731
15:00:00	33.6995	1.03003	30.0157	0.891579	35.0004	1.23378
16:00:00	34.9875	0.989142	30.6584	0.937586	36.6645	1.1808
17:00:00	35.4408	1.03272	31.8986	0.945729	37.3317	1.32522
18:00:00	36.6714	1.02988	32.524	0.922046	38.5067	1.20306
19:00:00	38.0969	1.1033	33.6294	0.977813	39.1654	1.31027
20:00:00	39.1014	1.14166	34.3671	0.967419	41.1387	1.29579
21:00:00	40.1396	1.12641	35.772	0.968442	42.4815	1.45002
22:00:00	40.957	1.21737	36.2486	1.00573	43.7584	1.38126
23:00:00	42.1779	1.15648	37.5334	1.01318	45.3132	1.41299
24:00:00	43.3636	1.18037	38.5194	1.08687	46.5564	1.52192
25:00:00	44.5521	1.24771	39.5549	1.08593	47.5709	1.43886
26:00:00	45.7053	1.29054	40.5722	1.11038	49.3162	1.5688
27:00:00	46.8088	1.25968	41.6072	1.17111	51.057	1.50343
28:00:00	48.3049	1.21496	42.82	1.14815	52.2095	1.58122
29:00:00	49.0028	1.28055	44.1428	1.19999	53.5494	1.58103
30:00:00	50.2858	1.27312	45.1431	1.17457	54.9213	1.76683
31:00:00	51.5012	1.26981	46.2248	1.23139	56.0862	1.6299
32:00:00	52.84	1.30476	47.3838	1.18507	58.1628	1.77922
33:00:00	53.7869	1.33038	48.565	1.22713	59.6747	1.75739
34:00:00	55.7021	1.40588	49.7042	1.28249	60.9014	1.85349
35:00:00	56.7655	1.4234	50.7889	1.28653	62.9372	1.77132
36:00:00	58.0577	1.4698	51.9702	1.29589	64.196	1.72188
37:00:00	59.5539	1.47401	53.3499	1.34662	65.6603	1.68342
38:00:00	60.7133	1.42728	54.7233	1.3469	67.35	1.70212
39:00:00	62.2255	1.51868	55.7844	1.42901	68.6252	1.71905
40:00:00	63.4076	1.48075	57.1061	1.43007	70.1956	1.70708
41:00:00	65.1627	1.46565	58.3615	1.48393	71.0112	1.74317
42:00:00	66.8492	1.55126	59.7755	1.5034	72.9971	1.75024
43:00:00	68.5319	1.42485	61.265	1.48554	74.1232	1.77822
44:00:00	69.8687	1.42452	62.3797	1.50647	75.3325	1.75205
45:00:00	71.2944	1.425	63.3417	1.53939	76.58	1.78134
46:00:00	72.1284	1.37669	64.6541	1.58782	77.5388	1.7474
47:00:00	73.8008	1.33849	66.1011	1.5707	78.5697	1.73246
48:00:00	75.1273	1.40955	67.4357	1.62637	79.8568	1.67525

## Sheet: 9M
Elapsed Time (h)	Clone 65 (20%)		Clone 40 (34%)		Clone 42 (89%)
	Mean (8 Images)	SEM	Mean (8 Images)	SEM	Mean (8 Images)	SEM
0:00:00	20.3271	0.651555	20.0292	0.464428	19.9315	0.795307
1:00:00	20.6896	0.626789	20.6672	0.646513	21.0609	0.784249
2:00:00	21.4706	0.692136	21.1203	0.584936	22.0389	0.988033
3:00:00	22.2569	0.680628	21.8729	0.686383	23.0947	0.885381
4:00:00	22.6809	0.739545	22.2004	0.6208	23.6279	0.936254
5:00:00	23.5524	0.70471	22.8027	0.590543	24.6413	1.04897
6:00:00	24.131	0.727203	23.4974	0.544246	25.6645	0.994108
7:00:00	24.814	0.83093	24.0486	0.704339	26.2121	0.996166
8:00:00	25.3772	0.833546	25.0213	0.669443	27.1554	1.09728
9:00:00	25.9678	0.821788	25.5967	0.794412	28.4009	1.03972
10:00:00	26.7985	0.822183	26.1091	0.790275	29.4082	1.17683
11:00:00	27.4353	0.860331	26.9828	0.736997	30.6321	1.16939
12:00:00	28.1759	0.842252	27.7159	0.839295	31.8334	1.23591
13:00:00	29.0418	0.791557	28.7145	0.790562	32.7777	1.29761
14:00:00	29.6445	0.86159	29.2063	0.764149	34.1851	1.27847
15:00:00	30.6022	0.95822	29.7502	0.811319	34.6284	1.36971
16:00:00	31.5658	0.900935	30.797	0.849552	36.4443	1.34626
17:00:00	32.1585	0.957408	31.414	0.841778	37.4688	1.28874
18:00:00	33.0512	1.03965	32.2188	0.887588	37.8472	1.40976
19:00:00	33.9808	1.12288	33.0878	0.980906	39.2208	1.45308
20:00:00	34.5684	1.07007	34.0875	0.967958	40.3894	1.3941
21:00:00	35.2273	1.10559	34.4323	0.978682	40.3769	1.40923
22:00:00	36.1177	1.12332	35.4804	0.968052	41.1011	1.46976
23:00:00	36.7907	1.11007	36.3347	1.04189	41.9373	1.52164
24:00:00	37.8706	1.16191	37.3736	1.11711	41.7249	1.4393
25:00:00	38.5994	1.16383	38.1593	1.08916	42.0467	1.40543
26:00:00	39.4787	1.14715	38.819	1.10214	41.9549	1.496
27:00:00	40.2216	1.13147	39.9506	1.15688	41.859	1.45556
28:00:00	41.0533	1.16818	40.7397	1.22347	41.4957	1.43186
29:00:00	42.1301	1.2281	42.3561	1.23127	41.0859	1.48163
30:00:00	43.1512	1.17066	42.3303	1.42975	40.5732	1.40229
31:00:00	44.4182	1.16918	43.9498	1.19905	40.5365	1.45405
32:00:00	45.4155	1.25303	44.4472	1.2723	40.3394	1.37841
33:00:00	46.0847	1.29488	45.2988	1.38596	39.4725	1.56192
34:00:00	47.0648	1.33187	45.9309	1.36438	40.1937	1.61859
35:00:00	48.2644	1.40739	46.7301	1.34761	39.3041	1.52078
36:00:00	49.2733	1.38398	47.3839	1.50889	39.0416	1.56056
37:00:00	50.6028	1.40944	47.9148	1.30519	39.2817	1.46856
38:00:00	51.6966	1.44608	48.2582	1.33254	38.0678	1.38146
39:00:00	52.8398	1.52707	48.7733	1.46292	38.3173	1.65365
40:00:00	53.7611	1.50204	49.0502	1.33057	38.236	1.5247
41:00:00	55.2944	1.52861	49.1678	1.38602	37.1173	1.39703
42:00:00	56.4298	1.589	49.9258	1.43	36.5498	1.5514
43:00:00	57.6817	1.64655	50.4358	1.40357	36.3804	1.44616
44:00:00	58.7314	1.69898	49.5072	1.36594	34.8049	1.57322
45:00:00	59.6252	1.68478	50.6942	1.25069	34.6278	1.4975
46:00:00	60.8526	1.72751	50.499	1.3621	34.5971	1.37289
47:00:00	61.8252	1.68932	51.0453	1.43262	33.1049	1.44742
48:00:00	62.8768	1.68854	50.8599	1.45454	33.403	1.34444
