# Supplementary material for: MitoPerturb-Seq identifies gene-specific single-cell responses to mitochondrial DNA depletion and heteroplasmy
Source: Nat Struct Mol Biol. 2026 Apr 1;33(4):711–23. doi: 10.1038/s41594-026-01779-7 (PMC13095666; doi:10.1038/s41594-026-01779-7)
Supplement: Supplementary file 11 — Statistical source data. [file 41594_2026_1779_MOESM11_ESM.xlsx]

## Sheet: 10H
Cell	PIP-FUCCI HeLa Copy Number (per cell)			PIP-FUCCI HEK 293T Copy Number (per cell)
	G1-phase	S-phase	G2/M-phase	G1-phase	S-phase	G2/M-phase
1	1129.22	1517.85	2577.41	626.937	1224.54	1616.84
2	1822.15	1781.82	1701.16	1279.54	2225.44	2152.12
3	1257.54	2753.39	3050.36	1510.52	1114.56	2166.78
4	586.608	2031.13	1825.82	1077.89	1745.16	2683.73
5	828.584	2298.77	4553.54	1323.53	1110.89	2027.46
6	744.259	1946.81	1609.51	1822.15	1759.82	1943.14
7	1363.86	2324.43	1803.82	469.286	1107.22	2148.45
8	1840.48	2207.11	3142.02	989.901	2251.11	1829.48
9	1719.49	2331.77	2309.77	1891.81	1906.48	2170.45
10	1943.14	2405.09	3889.94	1154.88	1708.5	2269.44
11	597.607	2643.4	2768.06	846.915	2078.79	1583.84
12	2016.46	1957.8	1836.82	2463.75	2115.46	2562.74
13	2955.04	1235.54	2584.74	1539.85	2181.45	2016.46
14	1807.49	1789.15	1998.13	1393.19	1770.82	1646.17
15	1979.8	2496.75	2757.06	1261.21	1862.48	2658.07
16	1074.23	2584.74	1917.47	2221.78	1602.17	2262.11
17	1367.53	2269.44	3596.64	1143.89	1987.13	1393.19
18	2335.43	1649.84	2548.08	1000.9	949.572	3094.36
19	1371.2	1532.51	2240.11	912.909	1693.83	1836.82
20	1873.48	1774.49	2423.42	993.567	1726.83	3853.28
21	1356.53	2108.12	2221.78	1209.88	1682.83	2379.43
22	978.902	2680.07	2137.45	1283.2	2947.71	2071.46
23	817.585	2141.12	2925.71	1547.18	2031.13	1910.14
24	2130.12	1968.8	2159.45	1561.84	3823.95	1609.51
25	1785.49	2489.42	3281.34	1173.22	824.918	2379.43
26	1283.2	2768.06	2144.79	2881.71	2089.79	3442.66
27	1987.13	3402.33	3442.66	1451.85	3186.01	2636.07
28	1136.55	2823.05	2702.06	1235.54	1484.85	3065.03
29	1928.47	1404.19	2856.05	1488.52	1121.89	2731.39
30	656.268	1884.48	3776.29	2588.41	1209.88	2159.45
31	1121.89	2012.8	1965.14	1008.23	707.596	2357.43
32	784.588	1521.51	1602.17		1004.57	1308.87

## Sheet: 10I
Cell	Week 2 PIP-FUCCI HeLa Copy Number (per cell)						Week 4 PIP-FUCCI HeLa Copy Number (per cell)
	High Glucose			Galactose			High Glucose			Galactose
	G1	S	G2/M	G1	S	G2/M	G1	S	G2/M	G1	S	G2/M
1	1568	1733	2178	1577	1297	1881	732.6	1570.8	2811.6	1993.2	2508	3399
2	977	1069	2386	1264	1162	1280	970.2	2547.6	3069	2616.9	3597	5313
3	1337	1818	1878	1214	1640	1977	1716	1557.6	1848	2211	2550.9	3742.2
4	1525	1881	2412	2122	1544	3122	957	904.2	2376	2316.6	2508	2600.4
5	1469	1709	2607	2538	1478	2039	811.8	1729.2	3029.4	1851.3	2191.2	2211
6	1680	2624	2105	1350	1739	2053	1214.4	983.4	2131.8	3224.1	4016.1	3666.3
7	667	1746	1561	1188	2574	2340	739.2	1584	1749	2547.6	2979.9	3022.8
8	1290	2772	2145	1158	980	2323	792	1544.4	1848	1745.7	4049.1	3966.6
9	1502	2475	2112	1921	1683	2904	910.8	1570.8	2719.2	4082.1	2574	3887.4
10	1218	2244	1205	2046	1670	2937	719.4	2125.2	2699.4	2593.8	2389.2	3507.9
11	1525	1158	1693	891	1676	2772	1821.6	1775.4	3207.6	2564.1	4200.9	4547.4
12		1878	2772	1554	1508	2079	1458.6	2151.6	2257.2	1145.1	4105.2	4088.7
13		1825	1709	1155	1373	2267	1300.2	2013	2395.8	1881	2616.9	3590.4
14		2492		1013	1749		1848	1518	2092.2	1250.7	2316.6	5016
15				967			1042.8	1854.6	1887.6	2052.6	2260.5	3342.9
16							1933.8			2026.2	3290.1
